# Supplementary material for: Balancing Selection on a Regulatory Region Exhibiting Ancient Variation That Predates Human–Neandertal Divergence
Source: PLoS Genet. 2013 Apr 11;9(4):e1003404. doi: 10.1371/journal.pgen.1003404 (PMC3623772; doi:10.1371/journal.pgen.1003404)
Supplement: Table S1 — 12 SNPs tagging deletion CNVR8136.1. Genomic positions are based on hg18 (Build 36, March 2006) coordinates. (XLSX) [file pgen.1003404.s011.xlsx]

## Sheet: Table S1
Table S1: 12 SNPs tagging deletion CNVR8136.1
SNP_ID	Position	NE1	non-NE1	Chimpanzee	Neandertal
rs132509	37618105	T	C	C	-
rs4296521	37619311	G	A	A	-
rs4522710	37619748	A	G	A	A
rs132510	37620506	C	T	T	-
rs6001293	37620973	G	T	T	-
rs5995634	37620994	A	G	G	A
rs5757334	37621239	A	G	G	-
rs4420791	37629782	G	A	A	G
rs4434085	37630101	G	A	A	-
rs5750701	37630179	A	G	G	-
rs9622868	37630583	G	C	T	-
rs5757358	37630723	T	C	C	C
Note
Position is based on hg18 (Build36, March-2006) coordinates
