# Supplementary material for: Balancing Selection on a Regulatory Region Exhibiting Ancient Variation That Predates Human–Neandertal Divergence
Source: PLoS Genet. 2013 Apr 11;9(4):e1003404. doi: 10.1371/journal.pgen.1003404 (PMC3623772; doi:10.1371/journal.pgen.1003404)
Supplement: Table S2 — Worldwide distribution of CNVR8136.1 genotype. Genotypes in the Column C were downloaded from Hapmap 3 (http://hapmap.ncbi.nlm.nih.gov/). Genotypes in the Column D were extracted from Conrad et al (2010). Genotypes in the column E were speculated based on 12 fixed SNPs listed in Table S1. (XLSX) [file pgen.1003404.s012.xlsx]

## Sheet: Table S2
Table S2: Worldwide distribution of CNVR8136.1 genotype					Note: Genotypes in the Column B were downloaded from Hapmap 3 (http://hapmap.ncbi.nlm.nih.gov/). Genotypes in the Column C were extracted from Conrad et al (2010). Genotypes in the column D were speculated based on 12 fixed SNPs listed in supplemantary Table 1
Sample ID	Population	Hapmap genotype	Conrad genotype	1KG Phase1 genotypes
HG00096	GBR	NA	NA	2
HG00097	GBR	NA	NA	2
HG00098	GBR	NA	NA	2
HG00099	GBR	NA	NA	2
HG00100	GBR	NA	NA	2
HG00101	GBR	NA	NA	2
HG00102	GBR	NA	NA	2
HG00103	GBR	NA	NA	1
HG00104	GBR	NA	NA	0
HG00106	GBR	NA	NA	1
HG00108	GBR	NA	NA	0
HG00109	GBR	NA	NA	2
HG00110	GBR	NA	NA	0
HG00111	GBR	NA	NA	0
HG00112	GBR	NA	NA	2
HG00113	GBR	NA	NA	1
HG00114	GBR	NA	NA	1
HG00116	GBR	NA	NA	2
HG00117	GBR	NA	NA	2
HG00118	GBR	NA	NA	1
HG00119	GBR	NA	NA	1
HG00120	GBR	NA	NA	1
HG00121	GBR	NA	NA	2
HG00122	GBR	NA	NA	1
HG00123	GBR	NA	NA	2
HG00124	GBR	NA	NA	2
HG00125	GBR	NA	NA	2
HG00126	GBR	NA	NA	1
HG00127	GBR	NA	NA	2
HG00128	GBR	NA	NA	0
HG00129	GBR	NA	NA	1
HG00130	GBR	NA	NA	2
HG00131	GBR	NA	NA	2
HG00133	GBR	NA	NA	1
HG00134	GBR	NA	NA	1
HG00135	GBR	NA	NA	2
HG00136	GBR	NA	NA	2
HG00137	GBR	NA	NA	1
HG00138	GBR	NA	NA	2
HG00139	GBR	NA	NA	0
HG00140	GBR	NA	NA	1
HG00141	GBR	NA	NA	1
HG00142	GBR	NA	NA	2
HG00143	GBR	NA	NA	1
HG00144	GBR	NA	NA	0
HG00145	GBR	NA	NA	1
HG00146	GBR	NA	NA	2
HG00147	GBR	NA	NA	2
HG00148	GBR	NA	NA	2
HG00149	GBR	NA	NA	1
HG00150	GBR	NA	NA	1
HG00151	GBR	NA	NA	1
HG00152	GBR	NA	NA	1
HG00153	GBR	NA	NA	1
HG00154	GBR	NA	NA	1
HG00155	GBR	NA	NA	1
HG00156	GBR	NA	NA	1
HG00158	GBR	NA	NA	1
HG00159	GBR	NA	NA	2
HG00160	GBR	NA	NA	2
HG00171	FIN	NA	NA	2
HG00173	FIN	NA	NA	2
HG00174	FIN	NA	NA	1
HG00176	FIN	NA	NA	1
HG00177	FIN	NA	NA	1
HG00178	FIN	NA	NA	1
HG00179	FIN	NA	NA	1
HG00180	FIN	NA	NA	2
HG00181	FIN	NA	NA	2
HG00182	FIN	NA	NA	1
HG00183	FIN	NA	NA	1
HG00185	FIN	NA	NA	0
HG00186	FIN	NA	NA	1
HG00187	FIN	NA	NA	1
HG00188	FIN	NA	NA	1
HG00189	FIN	NA	NA	1
HG00190	FIN	NA	NA	0
HG00231	GBR	NA	NA	2
HG00232	GBR	NA	NA	1
HG00233	GBR	NA	NA	1
HG00234	GBR	NA	NA	2
HG00235	GBR	NA	NA	2
HG00236	GBR	NA	NA	2
HG00237	GBR	NA	NA	0
HG00238	GBR	NA	NA	1
HG00239	GBR	NA	NA	0
HG00240	GBR	NA	NA	1
HG00242	GBR	NA	NA	1
HG00243	GBR	NA	NA	2
HG00244	GBR	NA	NA	2
HG00245	GBR	NA	NA	1
HG00246	GBR	NA	NA	2
HG00247	GBR	NA	NA	1
HG00249	GBR	NA	NA	2
HG00250	GBR	NA	NA	2
HG00251	GBR	NA	NA	2
HG00252	GBR	NA	NA	0
HG00253	GBR	NA	NA	2
HG00254	GBR	NA	NA	2
HG00255	GBR	NA	NA	1
HG00256	GBR	NA	NA	2
HG00257	GBR	NA	NA	1
HG00258	GBR	NA	NA	0
HG00259	GBR	NA	NA	0
HG00260	GBR	NA	NA	1
HG00261	GBR	NA	NA	1
HG00262	GBR	NA	NA	2
HG00263	GBR	NA	NA	0
HG00264	GBR	NA	NA	1
HG00265	GBR	NA	NA	1
HG00266	FIN	NA	NA	2
HG00267	FIN	NA	NA	1
HG00268	FIN	NA	NA	0
HG00269	FIN	NA	NA	1
HG00270	FIN	NA	NA	0
HG00271	FIN	NA	NA	2
HG00272	FIN	NA	NA	0
HG00273	FIN	NA	NA	2
HG00274	FIN	NA	NA	2
HG00275	FIN	NA	NA	2
HG00276	FIN	NA	NA	2
HG00277	FIN	NA	NA	1
HG00278	FIN	NA	NA	2
HG00280	FIN	NA	NA	2
HG00281	FIN	NA	NA	2
HG00282	FIN	NA	NA	1
HG00284	FIN	NA	NA	0
HG00285	FIN	NA	NA	1
HG00306	FIN	NA	NA	2
HG00308	FIN	NA	NA	1
HG00309	FIN	NA	NA	1
HG00310	FIN	NA	NA	2
HG00311	FIN	NA	NA	1
HG00312	FIN	NA	NA	0
HG00313	FIN	NA	NA	1
HG00315	FIN	NA	NA	2
HG00318	FIN	NA	NA	2
HG00319	FIN	NA	NA	2
HG00320	FIN	NA	NA	2
HG00321	FIN	NA	NA	2
HG00323	FIN	NA	NA	2
HG00324	FIN	NA	NA	2
HG00325	FIN	NA	NA	0
HG00326	FIN	NA	NA	1
HG00327	FIN	NA	NA	2
HG00328	FIN	NA	NA	0
HG00329	FIN	NA	NA	1
HG00330	FIN	NA	NA	0
HG00331	FIN	NA	NA	1
HG00332	FIN	NA	NA	2
HG00334	FIN	NA	NA	1
HG00335	FIN	NA	NA	2
HG00336	FIN	NA	NA	2
HG00337	FIN	NA	NA	1
HG00338	FIN	NA	NA	0
HG00339	FIN	NA	NA	1
HG00341	FIN	NA	NA	1
HG00342	FIN	NA	NA	1
HG00343	FIN	NA	NA	2
HG00344	FIN	NA	NA	2
HG00345	FIN	NA	NA	1
HG00346	FIN	NA	NA	2
HG00349	FIN	NA	NA	1
HG00350	FIN	NA	NA	2
HG00351	FIN	NA	NA	2
HG00353	FIN	NA	NA	2
HG00355	FIN	NA	NA	1
HG00356	FIN	NA	NA	2
HG00357	FIN	NA	NA	1
HG00358	FIN	NA	NA	2
HG00359	FIN	NA	NA	2
HG00360	FIN	NA	NA	1
HG00361	FIN	NA	NA	2
HG00362	FIN	NA	NA	2
HG00364	FIN	NA	NA	1
HG00366	FIN	NA	NA	2
HG00367	FIN	NA	NA	1
HG00368	FIN	NA	NA	2
HG00369	FIN	NA	NA	2
HG00372	FIN	NA	NA	1
HG00373	FIN	NA	NA	1
HG00375	FIN	NA	NA	1
HG00376	FIN	NA	NA	1
HG00377	FIN	NA	NA	2
HG00378	FIN	NA	NA	2
HG00380	FIN	NA	NA	2
HG00381	FIN	NA	NA	2
HG00382	FIN	NA	NA	1
HG00383	FIN	NA	NA	1
HG00384	FIN	NA	NA	1
HG00403	CHS	NA	NA	2
HG00404	CHS	NA	NA	2
HG00406	CHS	NA	NA	2
HG00407	CHS	NA	NA	1
HG00418	CHS	NA	NA	2
HG00419	CHS	NA	NA	2
HG00421	CHS	NA	NA	1
HG00422	CHS	NA	NA	1
HG00427	CHS	NA	NA	2
HG00428	CHS	NA	NA	2
HG00436	CHS	NA	NA	1
HG00437	CHS	NA	NA	1
HG00442	CHS	NA	NA	1
HG00443	CHS	NA	NA	1
HG00445	CHS	NA	NA	2
HG00446	CHS	NA	NA	2
HG00448	CHS	NA	NA	2
HG00449	CHS	NA	NA	1
HG00451	CHS	NA	NA	2
HG00452	CHS	NA	NA	2
HG00457	CHS	NA	NA	2
HG00458	CHS	NA	NA	2
HG00463	CHS	NA	NA	2
HG00464	CHS	NA	NA	2
HG00472	CHS	NA	NA	2
HG00473	CHS	NA	NA	2
HG00475	CHS	NA	NA	2
HG00476	CHS	NA	NA	2
HG00478	CHS	NA	NA	2
HG00479	CHS	NA	NA	1
HG00500	CHS	NA	NA	1
HG00501	CHS	NA	NA	1
HG00512	CHS	NA	NA	1
HG00513	CHS	NA	NA	2
HG00524	CHS	NA	NA	2
HG00525	CHS	NA	NA	1
HG00530	CHS	NA	NA	2
HG00531	CHS	NA	NA	2
HG00533	CHS	NA	NA	2
HG00534	CHS	NA	NA	2
HG00536	CHS	NA	NA	1
HG00537	CHS	NA	NA	2
HG00542	CHS	NA	NA	2
HG00543	CHS	NA	NA	1
HG00553	PUR	NA	NA	2
HG00554	PUR	NA	NA	2
HG00556	CHS	NA	NA	1
HG00557	CHS	NA	NA	2
HG00559	CHS	NA	NA	2
HG00560	CHS	NA	NA	1
HG00565	CHS	NA	NA	2
HG00566	CHS	NA	NA	2
HG00577	CHS	NA	NA	2
HG00578	CHS	NA	NA	2
HG00580	CHS	NA	NA	1
HG00581	CHS	NA	NA	2
HG00583	CHS	NA	NA	2
HG00584	CHS	NA	NA	2
HG00589	CHS	NA	NA	2
HG00590	CHS	NA	NA	2
HG00592	CHS	NA	NA	0
HG00593	CHS	NA	NA	1
HG00595	CHS	NA	NA	2
HG00596	CHS	NA	NA	2
HG00607	CHS	NA	NA	2
HG00608	CHS	NA	NA	2
HG00610	CHS	NA	NA	2
HG00611	CHS	NA	NA	2
HG00613	CHS	NA	NA	2
HG00614	CHS	NA	NA	2
HG00619	CHS	NA	NA	1
HG00620	CHS	NA	NA	2
HG00625	CHS	NA	NA	2
HG00626	CHS	NA	NA	2
HG00628	CHS	NA	NA	2
HG00629	CHS	NA	NA	1
HG00634	CHS	NA	NA	2
HG00635	CHS	NA	NA	2
HG00637	PUR	NA	NA	2
HG00638	PUR	NA	NA	1
HG00640	PUR	NA	NA	2
HG00641	PUR	NA	NA	1
HG00650	CHS	NA	NA	2
HG00651	CHS	NA	NA	1
HG00653	CHS	NA	NA	2
HG00654	CHS	NA	NA	2
HG00656	CHS	NA	NA	2
HG00657	CHS	NA	NA	2
HG00662	CHS	NA	NA	1
HG00663	CHS	NA	NA	2
HG00671	CHS	NA	NA	2
HG00672	CHS	NA	NA	2
HG00683	CHS	NA	NA	2
HG00684	CHS	NA	NA	0
HG00689	CHS	NA	NA	2
HG00690	CHS	NA	NA	2
HG00692	CHS	NA	NA	1
HG00693	CHS	NA	NA	2
HG00698	CHS	NA	NA	1
HG00699	CHS	NA	NA	2
HG00701	CHS	NA	NA	2
HG00702	CHS	NA	NA	2
HG00704	CHS	NA	NA	2
HG00705	CHS	NA	NA	2
HG00707	CHS	NA	NA	2
HG00708	CHS	NA	NA	2
HG00731	PUR	NA	NA	1
HG00732	PUR	NA	NA	2
HG00734	PUR	NA	NA	2
HG00736	PUR	NA	NA	0
HG00737	PUR	NA	NA	0
HG00740	PUR	NA	NA	1
HG01047	PUR	NA	NA	2
HG01048	PUR	NA	NA	1
HG01051	PUR	NA	NA	1
HG01052	PUR	NA	NA	2
HG01055	PUR	NA	NA	1
HG01060	PUR	NA	NA	1
HG01061	PUR	NA	NA	2
HG01066	PUR	NA	NA	0
HG01067	PUR	NA	NA	1
HG01069	PUR	NA	NA	1
HG01070	PUR	NA	NA	2
HG01072	PUR	NA	NA	1
HG01073	PUR	NA	NA	1
HG01075	PUR	NA	NA	1
HG01079	PUR	NA	NA	2
HG01080	PUR	NA	NA	1
HG01082	PUR	NA	NA	0
HG01083	PUR	NA	NA	1
HG01085	PUR	NA	NA	1
HG01095	PUR	NA	NA	2
HG01097	PUR	NA	NA	1
HG01098	PUR	NA	NA	0
HG01101	PUR	NA	NA	1
HG01102	PUR	NA	NA	1
HG01104	PUR	NA	NA	1
HG01105	PUR	NA	NA	2
HG01107	PUR	NA	NA	2
HG01108	PUR	NA	NA	2
HG01112	CLM	NA	NA	2
HG01113	CLM	NA	NA	1
HG01124	CLM	NA	NA	2
HG01125	CLM	NA	NA	1
HG01133	CLM	NA	NA	0
HG01134	CLM	NA	NA	0
HG01136	CLM	NA	NA	0
HG01137	CLM	NA	NA	1
HG01140	CLM	NA	NA	2
HG01148	CLM	NA	NA	0
HG01149	CLM	NA	NA	2
HG01167	PUR	NA	NA	1
HG01168	PUR	NA	NA	1
HG01170	PUR	NA	NA	1
HG01171	PUR	NA	NA	1
HG01173	PUR	NA	NA	2
HG01174	PUR	NA	NA	1
HG01176	PUR	NA	NA	1
HG01183	PUR	NA	NA	2
HG01187	PUR	NA	NA	1
HG01188	PUR	NA	NA	2
HG01190	PUR	NA	NA	1
HG01191	PUR	NA	NA	1
HG01197	PUR	NA	NA	1
HG01198	PUR	NA	NA	0
HG01204	PUR	NA	NA	1
HG01250	CLM	NA	NA	1
HG01251	CLM	NA	NA	0
HG01257	CLM	NA	NA	2
HG01259	CLM	NA	NA	2
HG01271	CLM	NA	NA	1
HG01272	CLM	NA	NA	1
HG01274	CLM	NA	NA	1
HG01275	CLM	NA	NA	0
HG01277	CLM	NA	NA	2
HG01278	CLM	NA	NA	1
HG01334	GBR	NA	NA	0
HG01342	CLM	NA	NA	2
HG01344	CLM	NA	NA	0
HG01345	CLM	NA	NA	1
HG01350	CLM	NA	NA	0
HG01351	CLM	NA	NA	0
HG01353	CLM	NA	NA	0
HG01354	CLM	NA	NA	2
HG01356	CLM	NA	NA	0
HG01357	CLM	NA	NA	2
HG01359	CLM	NA	NA	2
HG01360	CLM	NA	NA	1
HG01365	CLM	NA	NA	1
HG01366	CLM	NA	NA	0
HG01374	CLM	NA	NA	0
HG01375	CLM	NA	NA	0
HG01377	CLM	NA	NA	0
HG01378	CLM	NA	NA	2
HG01383	CLM	NA	NA	2
HG01384	CLM	NA	NA	1
HG01389	CLM	NA	NA	2
HG01390	CLM	NA	NA	2
HG01437	CLM	NA	NA	1
HG01440	CLM	NA	NA	0
HG01441	CLM	NA	NA	0
HG01455	CLM	NA	NA	0
HG01456	CLM	NA	NA	1
HG01461	CLM	NA	NA	1
HG01462	CLM	NA	NA	0
HG01465	CLM	NA	NA	1
HG01488	CLM	NA	NA	1
HG01489	CLM	NA	NA	2
HG01491	CLM	NA	NA	1
HG01492	CLM	NA	NA	0
HG01494	CLM	NA	NA	1
HG01495	CLM	NA	NA	1
HG01497	CLM	NA	NA	1
HG01498	CLM	NA	NA	0
HG01515	IBS	NA	NA	2
HG01516	IBS	NA	NA	1
HG01518	IBS	NA	NA	2
HG01519	IBS	NA	NA	1
HG01521	IBS	NA	NA	0
HG01522	IBS	NA	NA	1
HG01550	CLM	NA	NA	1
HG01551	CLM	NA	NA	2
HG01617	IBS	NA	NA	2
HG01618	IBS	NA	NA	0
HG01619	IBS	NA	NA	2
HG01620	IBS	NA	NA	1
HG01623	IBS	NA	NA	2
HG01624	IBS	NA	NA	1
HG01625	IBS	NA	NA	1
HG01626	IBS	NA	NA	1
NA06984	CEU	2	2	2
NA06985	CEU	1	1	NA
NA06986	CEU	2	2	2
NA06989	CEU	0	0	0
NA06991	CEU	2	2	NA
NA06993	CEU	1	1	NA
NA06994	CEU	0	0	0
NA06995	CEU	2	2	NA
NA06997	CEU	1	1	NA
NA07000	CEU	0	0	0
NA07014	CEU	1	1	NA
NA07019	CEU	NA	1	NA
NA07022	CEU	0	0	NA
NA07029	CEU	0	0	NA
NA07031	CEU	2	2	NA
NA07034	CEU	NA	2	NA
NA07037	CEU	1	1	1
NA07045	CEU	0	0	NA
NA07048	CEU	NA	2	2
NA07051	CEU	0	0	0
NA07055	CEU	2	2	NA
NA07056	CEU	2	2	2
NA07345	CEU	2	2	NA
NA07346	CEU	1	1	NA
NA07347	CEU	1	1	1
NA07348	CEU	1	1	NA
NA07349	CEU	2	2	NA
NA07357	CEU	1	1	1
NA07435	CEU	2	2	NA
NA10830	CEU	2	2	NA
NA10831	CEU	1	1	NA
NA10835	CEU	1	1	NA
NA10836	CEU	2	2	NA
NA10837	CEU	2	2	NA
NA10838	CEU	2	1	NA
NA10839	CEU	1	1	NA
NA10840	CEU	0	0	NA
NA10842	CEU	NA	1	NA
NA10843	CEU	2	2	NA
NA10845	CEU	1	1	NA
NA10846	CEU	0	0	NA
NA10847	CEU	1	1	1
NA10850	CEU	2	2	NA
NA10851	CEU	NA	2	2
NA10852	CEU	1	1	NA
NA10853	CEU	0	0	NA
NA10854	CEU	1	1	NA
NA10855	CEU	0	0	NA
NA10856	CEU	2	2	NA
NA10857	CEU	NA	0	NA
NA10859	CEU	2	NA	NA
NA10860	CEU	NA	2	NA
NA10861	CEU	2	NA	NA
NA10863	CEU	1	1	NA
NA10864	CEU	2	2	NA
NA10865	CEU	1	1	NA
NA11829	CEU	2	2	2
NA11830	CEU	1	1	1
NA11831	CEU	1	1	1
NA11832	CEU	0	0	NA
NA11839	CEU	2	2	NA
NA11840	CEU	1	1	NA
NA11843	CEU	1	1	1
NA11881	CEU	1	1	NA
NA11882	CEU	2	NA	NA
NA11891	CEU	2	2	NA
NA11892	CEU	0	0	0
NA11893	CEU	1	1	1
NA11894	CEU	2	2	2
NA11917	CEU	1	1	NA
NA11918	CEU	1	1	NA
NA11919	CEU	2	2	2
NA11920	CEU	2	2	2
NA11930	CEU	1	1	1
NA11931	CEU	1	1	1
NA11932	CEU	NA	NA	2
NA11933	CEU	NA	NA	2
NA11992	CEU	2	2	2
NA11993	CEU	2	2	2
NA11994	CEU	2	2	2
NA11995	CEU	2	2	2
NA12003	CEU	1	1	1
NA12004	CEU	NA	1	1
NA12005	CEU	1	1	NA
NA12006	CEU	0	0	0
NA12043	CEU	1	1	1
NA12044	CEU	1	1	1
NA12045	CEU	1	1	1
NA12046	CEU	NA	NA	0
NA12056	CEU	1	1	NA
NA12057	CEU	2	2	NA
NA12058	CEU	NA	2	2
NA12144	CEU	1	1	1
NA12145	CEU	0	0	NA
NA12146	CEU	0	0	NA
NA12154	CEU	2	2	2
NA12155	CEU	0	0	0
NA12156	CEU	2	2	NA
NA12234	CEU	0	0	NA
NA12236	CEU	NA	2	NA
NA12239	CEU	2	2	NA
NA12248	CEU	1	NA	NA
NA12249	CEU	1	1	1
NA12264	CEU	2	2	NA
NA12272	CEU	2	2	2
NA12273	CEU	1	1	1
NA12274	CEU	NA	2	NA
NA12275	CEU	2	2	2
NA12282	CEU	0	0	0
NA12283	CEU	1	1	1
NA12286	CEU	1	1	1
NA12287	CEU	1	1	1
NA12329	CEU	NA	1	NA
NA12335	CEU	1	1	NA
NA12336	CEU	2	2	NA
NA12340	CEU	2	2	2
NA12341	CEU	1	1	1
NA12342	CEU	2	2	2
NA12343	CEU	2	2	NA
NA12344	CEU	1	1	NA
NA12347	CEU	NA	1	1
NA12348	CEU	2	2	2
NA12375	CEU	2	2	NA
NA12376	CEU	1	1	NA
NA12383	CEU	1	1	1
NA12386	CEU	1	1	NA
NA12399	CEU	2	2	2
NA12400	CEU	1	1	1
NA12413	CEU	0	0	0
NA12414	CEU	NA	1	NA
NA12485	CEU	NA	1	NA
NA12489	CEU	1	1	1
NA12546	CEU	2	2	2
NA12707	CEU	1	1	NA
NA12708	CEU	1	1	NA
NA12716	CEU	1	1	1
NA12717	CEU	NA	2	2
NA12718	CEU	0	0	0
NA12739	CEU	1	1	NA
NA12740	CEU	2	2	NA
NA12748	CEU	1	1	1
NA12749	CEU	1	1	1
NA12750	CEU	2	2	2
NA12751	CEU	1	1	1
NA12752	CEU	1	1	NA
NA12753	CEU	1	1	NA
NA12760	CEU	1	1	NA
NA12761	CEU	1	1	1
NA12762	CEU	1	1	NA
NA12763	CEU	1	1	1
NA12766	CEU	0	0	NA
NA12767	CEU	2	2	NA
NA12775	CEU	1	1	1
NA12776	CEU	1	1	NA
NA12777	CEU	2	2	2
NA12778	CEU	1	1	1
NA12801	CEU	1	1	NA
NA12802	CEU	1	1	NA
NA12812	CEU	2	2	2
NA12813	CEU	0	0	NA
NA12814	CEU	2	2	2
NA12815	CEU	1	1	1
NA12817	CEU	0	0	NA
NA12818	CEU	0	0	NA
NA12827	CEU	1	1	1
NA12828	CEU	1	1	NA
NA12829	CEU	1	1	1
NA12830	CEU	0	0	0
NA12832	CEU	2	2	NA
NA12842	CEU	2	2	2
NA12843	CEU	2	2	2
NA12864	CEU	1	1	NA
NA12865	CEU	1	1	NA
NA12872	CEU	0	0	0
NA12873	CEU	2	2	2
NA12874	CEU	1	1	1
NA12875	CEU	2	2	NA
NA12877	CEU	2	2	NA
NA12878	CEU	2	2	NA
NA12889	CEU	2	2	2
NA12890	CEU	2	2	2
NA12891	CEU	1	1	NA
NA12892	CEU	1	1	NA
NA15510	YRI	NA	1	NA
NA17962	CHD	2	NA	NA
NA17965	CHD	1	NA	NA
NA17967	CHD	2	NA	NA
NA17968	CHD	2	NA	NA
NA17969	CHD	2	NA	NA
NA17970	CHD	2	NA	NA
NA17972	CHD	1	NA	NA
NA17974	CHD	2	NA	NA
NA17975	CHD	2	NA	NA
NA17976	CHD	0	NA	NA
NA17977	CHD	2	NA	NA
NA17979	CHD	2	NA	NA
NA17980	CHD	2	NA	NA
NA17981	CHD	1	NA	NA
NA17982	CHD	2	NA	NA
NA17983	CHD	2	NA	NA
NA17986	CHD	1	NA	NA
NA17987	CHD	2	NA	NA
NA17988	CHD	1	NA	NA
NA17989	CHD	1	NA	NA
NA17990	CHD	2	NA	NA
NA17993	CHD	2	NA	NA
NA17995	CHD	2	NA	NA
NA17996	CHD	1	NA	NA
NA17997	CHD	2	NA	NA
NA17998	CHD	2	NA	NA
NA17999	CHD	1	NA	NA
NA18101	CHD	2	NA	NA
NA18102	CHD	2	NA	NA
NA18105	CHD	1	NA	NA
NA18106	CHD	1	NA	NA
NA18107	CHD	2	NA	NA
NA18108	CHD	2	NA	NA
NA18109	CHD	2	NA	NA
NA18112	CHD	2	NA	NA
NA18114	CHD	1	NA	NA
NA18117	CHD	1	NA	NA
NA18118	CHD	2	NA	NA
NA18120	CHD	2	NA	NA
NA18122	CHD	2	NA	NA
NA18124	CHD	2	NA	NA
NA18125	CHD	2	NA	NA
NA18127	CHD	2	NA	NA
NA18128	CHD	2	NA	NA
NA18129	CHD	2	NA	NA
NA18131	CHD	1	NA	NA
NA18132	CHD	2	NA	NA
NA18133	CHD	2	NA	NA
NA18134	CHD	1	NA	NA
NA18135	CHD	2	NA	NA
NA18136	CHD	1	NA	NA
NA18138	CHD	2	NA	NA
NA18139	CHD	2	NA	NA
NA18140	CHD	2	NA	NA
NA18141	CHD	2	NA	NA
NA18143	CHD	2	NA	NA
NA18144	CHD	2	NA	NA
NA18146	CHD	2	NA	NA
NA18147	CHD	1	NA	NA
NA18148	CHD	2	NA	NA
NA18149	CHD	2	NA	NA
NA18150	CHD	2	NA	NA
NA18151	CHD	2	NA	NA
NA18152	CHD	2	NA	NA
NA18153	CHD	2	NA	NA
NA18154	CHD	2	NA	NA
NA18155	CHD	2	NA	NA
NA18156	CHD	2	NA	NA
NA18157	CHD	2	NA	NA
NA18158	CHD	2	NA	NA
NA18159	CHD	2	NA	NA
NA18160	CHD	2	NA	NA
NA18161	CHD	2	NA	NA
NA18162	CHD	2	NA	NA
NA18166	CHD	2	NA	NA
NA18484	YRI	2	2	NA
NA18485	YRI	2	2	NA
NA18486	YRI	2	2	2
NA18487	YRI	2	2	2
NA18488	YRI	2	2	NA
NA18489	YRI	2	2	2
NA18497	YRI	2	2	NA
NA18498	YRI	2	2	2
NA18499	YRI	2	2	2
NA18500	YRI	2	2	NA
NA18501	YRI	2	2	2
NA18502	YRI	NA	2	2
NA18503	YRI	2	2	NA
NA18504	YRI	2	2	2
NA18505	YRI	2	2	2
NA18506	YRI	2	2	NA
NA18507	YRI	2	2	2
NA18508	YRI	2	2	2
NA18509	YRI	2	2	NA
NA18510	YRI	2	2	2
NA18511	YRI	2	2	2
NA18515	YRI	2	2	NA
NA18516	YRI	2	2	2
NA18517	YRI	2	2	2
NA18518	YRI	2	2	NA
NA18519	YRI	2	2	2
NA18520	YRI	2	2	2
NA18521	YRI	NA	2	NA
NA18522	YRI	NA	2	2
NA18523	YRI	NA	2	2
NA18524	CHB	2	2	NA
NA18525	CHB	NA	NA	1
NA18526	CHB	2	2	2
NA18527	CHB	NA	NA	1
NA18528	CHB	NA	NA	1
NA18529	CHB	2	2	NA
NA18530	CHB	NA	NA	2
NA18532	CHB	2	2	2
NA18534	CHB	2	NA	2
NA18535	CHB	NA	NA	2
NA18536	CHB	2	NA	2
NA18537	CHB	2	2	2
NA18538	CHB	NA	NA	2
NA18539	CHB	NA	NA	2
NA18540	CHB	NA	2	NA
NA18541	CHB	NA	NA	1
NA18542	CHB	1	1	1
NA18543	CHB	2	NA	2
NA18544	CHB	1	NA	1
NA18545	CHB	1	1	1
NA18546	CHB	1	NA	1
NA18547	CHB	NA	2	2
NA18548	CHB	2	NA	2
NA18549	CHB	NA	NA	1
NA18550	CHB	2	2	2
NA18552	CHB	2	2	2
NA18553	CHB	NA	NA	1
NA18555	CHB	0	0	0
NA18557	CHB	2	NA	2
NA18558	CHB	1	1	1
NA18559	CHB	1	NA	1
NA18560	CHB	NA	NA	1
NA18561	CHB	1	1	1
NA18562	CHB	1	1	1
NA18563	CHB	2	2	2
NA18564	CHB	2	2	2
NA18565	CHB	NA	NA	2
NA18566	CHB	2	2	2
NA18567	CHB	NA	NA	2
NA18570	CHB	2	2	2
NA18571	CHB	1	1	1
NA18572	CHB	2	2	2
NA18573	CHB	1	1	1
NA18574	CHB	NA	NA	1
NA18576	CHB	2	2	2
NA18577	CHB	2	2	2
NA18579	CHB	2	2	2
NA18582	CHB	2	2	2
NA18592	CHB	2	2	2
NA18593	CHB	2	2	2
NA18594	CHB	2	2	NA
NA18595	CHB	1	NA	1
NA18596	CHB	1	NA	1
NA18597	CHB	2	NA	2
NA18599	CHB	2	NA	2
NA18602	CHB	2	NA	2
NA18603	CHB	2	2	2
NA18605	CHB	2	2	2
NA18606	CHB	NA	NA	2
NA18608	CHB	1	1	1
NA18609	CHB	1	1	1
NA18610	CHB	1	NA	1
NA18611	CHB	1	1	1
NA18612	CHB	2	2	2
NA18613	CHB	2	NA	2
NA18614	CHB	2	NA	2
NA18615	CHB	2	NA	2
NA18616	CHB	2	NA	2
NA18617	CHB	2	NA	2
NA18618	CHB	1	NA	1
NA18619	CHB	2	NA	2
NA18620	CHB	0	0	0
NA18621	CHB	1	1	1
NA18622	CHB	1	1	1
NA18623	CHB	2	2	2
NA18624	CHB	2	2	2
NA18625	CHB	NA	NA	2
NA18626	CHB	2	NA	2
NA18627	CHB	2	NA	2
NA18628	CHB	2	NA	2
NA18630	CHB	2	NA	2
NA18631	CHB	1	NA	1
NA18632	CHB	1	1	1
NA18633	CHB	2	2	2
NA18634	CHB	2	NA	2
NA18635	CHB	2	2	2
NA18636	CHB	1	1	1
NA18637	CHB	2	2	2
NA18638	CHB	1	NA	1
NA18639	CHB	2	NA	2
NA18640	CHB	2	NA	2
NA18641	CHB	2	NA	2
NA18642	CHB	2	NA	2
NA18643	CHB	2	NA	2
NA18645	CHB	2	NA	2
NA18647	CHB	1	NA	1
NA18670	CHD	2	NA	NA
NA18674	CHD	2	NA	NA
NA18682	CHD	1	NA	NA
NA18685	CHD	2	NA	NA
NA18689	CHD	2	NA	NA
NA18694	CHD	2	NA	NA
NA18696	CHD	2	NA	NA
NA18702	CHD	1	NA	NA
NA18704	CHD	2	NA	NA
NA18740	CHB	2	NA	2
NA18745	CHB	2	NA	2
NA18747	CHB	2	NA	2
NA18748	CHB	0	NA	0
NA18749	CHB	1	NA	1
NA18757	CHB	2	NA	2
NA18852	YRI	2	2	NA
NA18853	YRI	2	2	2
NA18854	YRI	2	2	NA
NA18855	YRI	2	2	NA
NA18856	YRI	NA	2	2
NA18857	YRI	2	2	NA
NA18858	YRI	2	2	2
NA18859	YRI	2	2	NA
NA18860	YRI	2	2	NA
NA18861	YRI	2	2	2
NA18862	YRI	2	2	NA
NA18863	YRI	2	2	NA
NA18867	YRI	2	2	2
NA18868	YRI	2	2	2
NA18869	YRI	2	2	NA
NA18870	YRI	2	2	2
NA18871	YRI	2	2	2
NA18872	YRI	2	2	NA
NA18873	YRI	2	2	2
NA18874	YRI	2	2	2
NA18875	YRI	2	2	NA
NA18907	YRI	NA	2	2
NA18908	YRI	NA	2	2
NA18909	YRI	2	2	2
NA18910	YRI	2	2	2
NA18911	YRI	2	2	NA
NA18912	YRI	2	2	2
NA18913	YRI	2	2	NA
NA18914	YRI	2	2	NA
NA18916	YRI	2	2	2
NA18917	YRI	2	2	2
NA18923	YRI	2	2	2
NA18924	YRI	2	2	2
NA18925	YRI	2	2	NA
NA18930	YRI	2	2	NA
NA18933	YRI	2	2	2
NA18934	YRI	2	2	2
NA18935	YRI	2	2	NA
NA18939	JPT	2	NA	2
NA18940	JPT	2	2	2
NA18941	JPT	NA	NA	2
NA18942	JPT	2	2	2
NA18943	JPT	1	1	1
NA18944	JPT	1	1	1
NA18945	JPT	2	2	2
NA18946	JPT	2	NA	2
NA18947	JPT	2	2	2
NA18948	JPT	2	2	2
NA18949	JPT	1	1	1
NA18950	JPT	NA	NA	1
NA18951	JPT	1	1	1
NA18952	JPT	2	2	2
NA18953	JPT	2	2	2
NA18954	JPT	2	NA	2
NA18955	JPT	1	NA	NA
NA18956	JPT	2	2	2
NA18957	JPT	1	NA	1
NA18959	JPT	2	2	2
NA18960	JPT	1	1	1
NA18961	JPT	2	2	2
NA18962	JPT	1	NA	1
NA18963	JPT	2	NA	2
NA18964	JPT	2	2	2
NA18965	JPT	2	2	2
NA18966	JPT	2	2	2
NA18967	JPT	2	2	NA
NA18968	JPT	2	2	2
NA18969	JPT	1	1	NA
NA18970	JPT	2	2	NA
NA18971	JPT	2	2	2
NA18972	JPT	1	1	NA
NA18973	JPT	1	1	1
NA18974	JPT	2	2	2
NA18975	JPT	2	2	2
NA18976	JPT	2	2	2
NA18977	JPT	1	NA	1
NA18978	JPT	2	2	2
NA18979	JPT	2	NA	NA
NA18980	JPT	1	1	1
NA18981	JPT	1	1	1
NA18982	JPT	NA	NA	1
NA18983	JPT	NA	NA	2
NA18984	JPT	NA	NA	2
NA18985	JPT	NA	NA	1
NA18986	JPT	NA	NA	2
NA18987	JPT	0	0	0
NA18988	JPT	NA	NA	2
NA18989	JPT	NA	NA	0
NA18990	JPT	2	1	1
NA18991	JPT	2	NA	NA
NA18992	JPT	NA	2	2
NA18993	JPT	1	NA	NA
NA18994	JPT	2	2	2
NA18995	JPT	2	2	2
NA18996	JPT	NA	2	NA
NA18997	JPT	1	1	NA
NA18998	JPT	2	2	2
NA18999	JPT	1	1	1
NA19000	JPT	2	2	2
NA19001	JPT	2	NA	NA
NA19002	JPT	2	NA	2
NA19003	JPT	NA	0	0
NA19004	JPT	NA	NA	1
NA19005	JPT	2	2	2
NA19007	JPT	2	2	2
NA19009	JPT	2	NA	2
NA19010	JPT	2	NA	2
NA19012	JPT	NA	NA	2
NA19020	LWK	NA	NA	2
NA19027	LWK	2	NA	NA
NA19028	LWK	2	NA	2
NA19031	LWK	2	NA	NA
NA19035	LWK	2	NA	2
NA19036	LWK	2	NA	2
NA19038	LWK	2	NA	2
NA19041	LWK	2	NA	2
NA19044	LWK	2	NA	2
NA19046	LWK	2	NA	2
NA19054	JPT	2	NA	2
NA19055	JPT	2	NA	2
NA19056	JPT	2	NA	2
NA19057	JPT	1	NA	1
NA19058	JPT	2	NA	2
NA19059	JPT	2	NA	2
NA19060	JPT	2	NA	2
NA19062	JPT	2	NA	2
NA19063	JPT	2	NA	2
NA19064	JPT	2	NA	2
NA19065	JPT	1	NA	1
NA19066	JPT	2	NA	2
NA19067	JPT	2	NA	2
NA19068	JPT	2	NA	2
NA19070	JPT	2	NA	2
NA19072	JPT	0	NA	0
NA19074	JPT	2	NA	2
NA19075	JPT	1	NA	1
NA19076	JPT	2	NA	2
NA19077	JPT	2	NA	2
NA19078	JPT	2	NA	2
NA19079	JPT	2	NA	2
NA19080	JPT	0	NA	0
NA19081	JPT	0	NA	0
NA19082	JPT	NA	NA	2
NA19083	JPT	1	NA	1
NA19084	JPT	1	NA	1
NA19085	JPT	1	NA	1
NA19086	JPT	2	NA	NA
NA19087	JPT	2	NA	2
NA19088	JPT	2	NA	2
NA19092	YRI	NA	2	NA
NA19093	YRI	2	2	2
NA19094	YRI	2	2	NA
NA19095	YRI	2	2	2
NA19096	YRI	2	2	2
NA19097	YRI	2	2	NA
NA19098	YRI	2	2	2
NA19099	YRI	2	2	2
NA19100	YRI	NA	2	NA
NA19101	YRI	2	2	NA
NA19102	YRI	2	2	2
NA19103	YRI	2	2	NA
NA19107	YRI	2	2	2
NA19108	YRI	2	2	2
NA19109	YRI	2	2	NA
NA19113	YRI	2	2	2
NA19114	YRI	2	2	2
NA19115	YRI	2	2	NA
NA19116	YRI	2	2	2
NA19117	YRI	2	2	2
NA19118	YRI	2	2	2
NA19119	YRI	2	2	2
NA19120	YRI	2	2	NA
NA19121	YRI	2	2	2
NA19122	YRI	2	2	NA
NA19123	YRI	2	2	NA
NA19127	YRI	2	2	NA
NA19128	YRI	2	2	NA
NA19129	YRI	2	2	2
NA19130	YRI	2	2	2
NA19131	YRI	2	2	2
NA19132	YRI	2	2	NA
NA19137	YRI	2	2	2
NA19138	YRI	2	2	2
NA19139	YRI	2	2	NA
NA19140	YRI	2	2	NA
NA19141	YRI	2	2	NA
NA19142	YRI	2	2	NA
NA19143	YRI	2	2	NA
NA19144	YRI	2	2	NA
NA19145	YRI	NA	2	NA
NA19146	YRI	2	2	2
NA19147	YRI	2	2	2
NA19148	YRI	2	2	NA
NA19149	YRI	2	2	2
NA19150	YRI	2	2	2
NA19151	YRI	2	2	NA
NA19152	YRI	2	2	2
NA19153	YRI	2	2	NA
NA19154	YRI	2	2	NA
NA19159	YRI	2	2	NA
NA19160	YRI	2	2	2
NA19161	YRI	2	2	NA
NA19171	YRI	2	2	2
NA19172	YRI	2	2	2
NA19173	YRI	2	2	NA
NA19174	YRI	2	2	NA
NA19175	YRI	2	2	2
NA19176	YRI	2	2	NA
NA19177	YRI	NA	2	NA
NA19178	YRI	2	2	NA
NA19179	YRI	2	2	NA
NA19180	YRI	2	2	NA
NA19181	YRI	2	2	NA
NA19182	YRI	2	2	NA
NA19183	YRI	2	2	NA
NA19184	YRI	2	2	NA
NA19185	YRI	2	2	2
NA19186	YRI	2	2	NA
NA19189	YRI	2	2	2
NA19190	YRI	2	2	2
NA19191	YRI	2	2	NA
NA19192	YRI	2	2	NA
NA19193	YRI	2	2	NA
NA19194	YRI	2	2	NA
NA19197	YRI	2	2	2
NA19198	YRI	2	2	2
NA19199	YRI	2	2	NA
NA19200	YRI	2	2	2
NA19201	YRI	2	2	NA
NA19202	YRI	2	2	NA
NA19203	YRI	2	2	NA
NA19204	YRI	2	2	2
NA19205	YRI	NA	2	NA
NA19206	YRI	2	2	NA
NA19207	YRI	2	2	2
NA19208	YRI	2	2	NA
NA19209	YRI	2	2	2
NA19210	YRI	2	2	NA
NA19211	YRI	2	2	NA
NA19213	YRI	2	2	2
NA19214	YRI	2	2	NA
NA19215	YRI	2	2	NA
NA19221	YRI	2	2	NA
NA19222	YRI	2	2	2
NA19223	YRI	2	2	2
NA19224	YRI	2	2	NA
NA19225	YRI	2	2	2
NA19226	YRI	2	2	NA
NA19235	YRI	2	2	2
NA19236	YRI	2	2	2
NA19237	YRI	2	2	NA
NA19238	YRI	2	2	NA
NA19239	YRI	2	2	NA
NA19240	YRI	2	2	NA
NA19247	YRI	2	2	2
NA19248	YRI	2	2	2
NA19249	YRI	2	2	NA
NA19252	YRI	NA	2	NA
NA19256	YRI	2	2	2
NA19257	YRI	2	2	2
NA19258	YRI	2	2	NA
NA19307	LWK	2	NA	2
NA19308	LWK	2	NA	2
NA19309	LWK	2	NA	2
NA19310	LWK	2	NA	2
NA19311	LWK	2	NA	2
NA19312	LWK	NA	NA	2
NA19313	LWK	2	NA	2
NA19314	LWK	2	NA	NA
NA19315	LWK	2	NA	2
NA19316	LWK	2	NA	2
NA19317	LWK	2	NA	2
NA19318	LWK	2	NA	2
NA19319	LWK	2	NA	2
NA19321	LWK	2	NA	2
NA19324	LWK	2	NA	2
NA19327	LWK	2	NA	2
NA19328	LWK	2	NA	2
NA19331	LWK	NA	NA	2
NA19332	LWK	2	NA	2
NA19334	LWK	2	NA	2
NA19338	LWK	NA	NA	2
NA19346	LWK	2	NA	2
NA19347	LWK	2	NA	2
NA19350	LWK	2	NA	2
NA19351	LWK	NA	NA	2
NA19352	LWK	2	NA	2
NA19355	LWK	NA	NA	2
NA19359	LWK	2	NA	2
NA19360	LWK	2	NA	2
NA19371	LWK	2	NA	2
NA19372	LWK	2	NA	2
NA19373	LWK	2	NA	2
NA19374	LWK	2	NA	2
NA19375	LWK	2	NA	2
NA19376	LWK	1	NA	1
NA19377	LWK	2	NA	2
NA19379	LWK	2	NA	2
NA19380	LWK	2	NA	2
NA19381	LWK	2	NA	2
NA19382	LWK	2	NA	2
NA19383	LWK	2	NA	2
NA19384	LWK	2	NA	2
NA19385	LWK	2	NA	2
NA19390	LWK	2	NA	2
NA19391	LWK	2	NA	2
NA19393	LWK	2	NA	2
NA19394	LWK	2	NA	2
NA19395	LWK	NA	NA	2
NA19396	LWK	1	NA	1
NA19397	LWK	1	NA	1
NA19398	LWK	2	NA	2
NA19399	LWK	2	NA	2
NA19401	LWK	NA	NA	2
NA19403	LWK	2	NA	2
NA19404	LWK	2	NA	2
NA19428	LWK	2	NA	2
NA19429	LWK	2	NA	2
NA19430	LWK	2	NA	2
NA19431	LWK	2	NA	2
NA19434	LWK	2	NA	2
NA19435	LWK	2	NA	2
NA19436	LWK	2	NA	2
NA19437	LWK	2	NA	2
NA19438	LWK	2	NA	2
NA19439	LWK	2	NA	2
NA19440	LWK	2	NA	2
NA19443	LWK	2	NA	2
NA19444	LWK	2	NA	2
NA19445	LWK	2	NA	2
NA19446	LWK	2	NA	2
NA19448	LWK	2	NA	2
NA19449	LWK	2	NA	2
NA19451	LWK	2	NA	2
NA19452	LWK	2	NA	2
NA19453	LWK	NA	NA	2
NA19455	LWK	2	NA	2
NA19456	LWK	2	NA	2
NA19457	LWK	2	NA	2
NA19461	LWK	NA	NA	1
NA19462	LWK	2	NA	2
NA19463	LWK	2	NA	2
NA19466	LWK	2	NA	2
NA19467	LWK	2	NA	2
NA19468	LWK	2	NA	2
NA19469	LWK	1	NA	2
NA19470	LWK	2	NA	2
NA19471	LWK	2	NA	2
NA19472	LWK	1	NA	1
NA19473	LWK	2	NA	2
NA19474	LWK	2	NA	2
NA19625	ASW	2	NA	2
NA19648	MXL	NA	NA	1
NA19649	MEX	1	NA	NA
NA19650	MEX	2	NA	NA
NA19651	MXL	0	NA	0
NA19652	MXL	0	NA	0
NA19653	MEX	0	NA	NA
NA19654	MXL	1	NA	1
NA19655	MXL	NA	NA	0
NA19656	MEX	1	NA	NA
NA19657	MXL	0	NA	0
NA19658	MEX	0	NA	NA
NA19659	MEX	0	NA	NA
NA19660	MXL	0	NA	0
NA19661	MXL	0	NA	0
NA19662	MEX	0	NA	NA
NA19663	MXL	0	NA	0
NA19664	MXL	2	NA	2
NA19665	MEX	1	NA	NA
NA19669	MEX	2	NA	NA
NA19670	MEX	2	NA	NA
NA19671	MEX	2	NA	NA
NA19672	MXL	NA	NA	1
NA19675	MXL	2	NA	2
NA19676	MXL	1	NA	1
NA19677	MEX	2	NA	NA
NA19678	MXL	1	NA	1
NA19679	MXL	2	NA	2
NA19680	MEX	1	NA	NA
NA19681	MXL	1	NA	1
NA19682	MXL	1	NA	1
NA19683	MEX	1	NA	NA
NA19684	MXL	1	NA	1
NA19685	MXL	0	NA	0
NA19686	MEX	0	NA	NA
NA19700	ASW	1	NA	1
NA19701	ASW	2	NA	2
NA19702	ASW	1	NA	NA
NA19703	ASW	2	NA	2
NA19704	ASW	2	NA	2
NA19705	ASW	2	NA	NA
NA19707	ASW	NA	NA	0
NA19708	ASW	1	NA	NA
NA19711	ASW	2	NA	2
NA19712	ASW	2	NA	2
NA19713	ASW	2	NA	2
NA19714	ASW	2	NA	NA
NA19716	MXL	1	NA	1
NA19717	MXL	NA	NA	0
NA19718	MEX	1	NA	NA
NA19719	MXL	0	NA	0
NA19720	MXL	0	NA	0
NA19721	MEX	0	NA	NA
NA19722	MXL	2	NA	2
NA19723	MXL	0	NA	0
NA19724	MEX	1	NA	NA
NA19725	MXL	2	NA	2
NA19726	MXL	1	NA	1
NA19727	MEX	1	NA	NA
NA19728	MXL	NA	NA	1
NA19729	MXL	NA	NA	0
NA19731	MXL	NA	NA	0
NA19732	MXL	NA	NA	0
NA19734	MXL	NA	NA	1
NA19735	MXL	NA	NA	0
NA19737	MXL	NA	NA	1
NA19738	MXL	NA	NA	2
NA19740	MXL	NA	NA	0
NA19741	MXL	NA	NA	2
NA19746	MXL	2	NA	2
NA19747	MXL	0	NA	0
NA19748	MEX	1	NA	NA
NA19749	MXL	0	NA	0
NA19750	MXL	2	NA	2
NA19751	MEX	1	NA	NA
NA19752	MXL	NA	NA	1
NA19753	MXL	NA	NA	1
NA19755	MXL	1	NA	1
NA19756	MXL	1	NA	1
NA19757	MEX	1	NA	NA
NA19758	MXL	NA	NA	1
NA19759	MXL	0	NA	0
NA19760	MEX	0	NA	NA
NA19761	MXL	0	NA	0
NA19762	MXL	0	NA	0
NA19763	MEX	0	NA	NA
NA19764	MXL	NA	NA	1
NA19770	MXL	1	NA	1
NA19771	MXL	2	NA	2
NA19772	MEX	2	NA	NA
NA19773	MXL	0	NA	0
NA19774	MXL	1	NA	1
NA19775	MEX	1	NA	NA
NA19776	MXL	2	NA	2
NA19777	MXL	0	NA	0
NA19778	MEX	1	NA	NA
NA19779	MXL	1	NA	1
NA19780	MXL	2	NA	2
NA19781	MEX	1	NA	NA
NA19782	MXL	0	NA	0
NA19783	MXL	1	NA	1
NA19784	MEX	1	NA	NA
NA19785	MXL	NA	NA	0
NA19786	MXL	NA	NA	0
NA19788	MXL	1	NA	1
NA19789	MXL	2	NA	2
NA19790	MEX	2	NA	NA
NA19794	MXL	1	NA	1
NA19795	MXL	0	NA	0
NA19796	MEX	0	NA	NA
NA19818	ASW	2	NA	2
NA19819	ASW	2	NA	2
NA19828	ASW	2	NA	NA
NA19834	ASW	2	NA	2
NA19835	ASW	1	NA	1
NA19836	ASW	1	NA	NA
NA19900	ASW	1	NA	1
NA19901	ASW	1	NA	1
NA19902	ASW	2	NA	NA
NA19904	ASW	2	NA	2
NA19908	ASW	2	NA	2
NA19909	ASW	2	NA	2
NA19914	ASW	2	NA	2
NA19915	ASW	2	NA	NA
NA19916	ASW	2	NA	2
NA19917	ASW	2	NA	2
NA19918	ASW	2	NA	NA
NA19919	ASW	2	NA	NA
NA19920	ASW	NA	NA	2
NA19921	ASW	2	NA	2
NA19922	ASW	NA	NA	2
NA19923	ASW	NA	NA	1
NA19982	ASW	2	NA	2
NA19983	ASW	2	NA	NA
NA19984	ASW	NA	NA	2
NA19985	ASW	2	NA	2
NA20126	ASW	2	NA	2
NA20127	ASW	2	NA	2
NA20128	ASW	2	NA	NA
NA20129	ASW	2	NA	NA
NA20276	ASW	2	NA	2
NA20277	ASW	1	NA	NA
NA20278	ASW	NA	NA	2
NA20279	ASW	1	NA	NA
NA20281	ASW	2	NA	2
NA20282	ASW	1	NA	1
NA20284	ASW	1	NA	NA
NA20287	ASW	1	NA	1
NA20288	ASW	2	NA	NA
NA20289	ASW	0	NA	0
NA20290	ASW	1	NA	NA
NA20291	ASW	2	NA	2
NA20292	ASW	2	NA	NA
NA20294	ASW	1	NA	1
NA20295	ASW	2	NA	NA
NA20296	ASW	NA	NA	1
NA20297	ASW	1	NA	NA
NA20298	ASW	NA	NA	2
NA20299	ASW	NA	NA	1
NA20300	ASW	1	NA	NA
NA20301	ASW	1	NA	NA
NA20302	ASW	1	NA	NA
NA20314	ASW	NA	NA	0
NA20317	ASW	2	NA	2
NA20319	ASW	2	NA	NA
NA20322	ASW	1	NA	1
NA20332	ASW	2	NA	2
NA20333	ASW	2	NA	NA
NA20334	ASW	2	NA	2
NA20335	ASW	2	NA	NA
NA20336	ASW	1	NA	1
NA20337	ASW	1	NA	NA
NA20339	ASW	NA	NA	2
NA20340	ASW	2	NA	2
NA20341	ASW	1	NA	1
NA20342	ASW	2	NA	2
NA20343	ASW	2	NA	NA
NA20344	ASW	2	NA	2
NA20345	ASW	2	NA	NA
NA20346	ASW	1	NA	1
NA20347	ASW	1	NA	NA
NA20348	ASW	2	NA	2
NA20349	ASW	2	NA	NA
NA20350	ASW	2	NA	NA
NA20351	ASW	NA	NA	2
NA20356	ASW	2	NA	2
NA20357	ASW	1	NA	1
NA20358	ASW	2	NA	NA
NA20359	ASW	2	NA	2
NA20360	ASW	1	NA	NA
NA20363	ASW	2	NA	2
NA20364	ASW	2	NA	NA
NA20412	ASW	NA	NA	2
NA20414	ASW	NA	NA	2
NA20502	TSI	1	NA	1
NA20503	TSI	NA	NA	2
NA20504	TSI	2	NA	2
NA20505	TSI	0	NA	0
NA20506	TSI	1	NA	1
NA20507	TSI	NA	NA	1
NA20508	TSI	2	NA	2
NA20509	TSI	1	NA	1
NA20510	TSI	2	NA	2
NA20512	TSI	2	NA	2
NA20513	TSI	NA	NA	2
NA20515	TSI	0	NA	0
NA20516	TSI	1	NA	1
NA20517	TSI	0	NA	0
NA20518	TSI	2	NA	2
NA20519	TSI	1	NA	1
NA20520	TSI	1	NA	1
NA20521	TSI	0	NA	0
NA20522	TSI	1	NA	1
NA20524	TSI	0	NA	0
NA20525	TSI	1	NA	1
NA20526	TSI	NA	NA	1
NA20527	TSI	1	NA	1
NA20528	TSI	1	NA	1
NA20529	TSI	1	NA	1
NA20530	TSI	0	NA	0
NA20531	TSI	2	NA	2
NA20532	TSI	NA	NA	0
NA20533	TSI	NA	NA	0
NA20534	TSI	1	NA	1
NA20535	TSI	0	NA	0
NA20536	TSI	NA	NA	2
NA20537	TSI	NA	NA	1
NA20538	TSI	2	NA	2
NA20539	TSI	2	NA	2
NA20540	TSI	1	NA	1
NA20541	TSI	2	NA	2
NA20542	TSI	2	NA	2
NA20543	TSI	1	NA	1
NA20544	TSI	1	NA	1
NA20581	TSI	2	NA	2
NA20582	TSI	1	NA	1
NA20585	TSI	NA	NA	2
NA20586	TSI	2	NA	2
NA20588	TSI	1	NA	1
NA20589	TSI	0	NA	0
NA20752	TSI	1	NA	1
NA20753	TSI	1	NA	1
NA20754	TSI	2	NA	2
NA20755	TSI	2	NA	2
NA20756	TSI	0	NA	0
NA20757	TSI	2	NA	2
NA20758	TSI	0	NA	0
NA20759	TSI	1	NA	1
NA20760	TSI	2	NA	2
NA20761	TSI	1	NA	1
NA20765	TSI	2	NA	2
NA20766	TSI	0	NA	0
NA20768	TSI	2	NA	2
NA20769	TSI	1	NA	1
NA20770	TSI	1	NA	1
NA20771	TSI	1	NA	1
NA20772	TSI	0	NA	0
NA20773	TSI	1	NA	1
NA20774	TSI	2	NA	2
NA20775	TSI	2	NA	2
NA20778	TSI	2	NA	2
NA20783	TSI	1	NA	1
NA20785	TSI	1	NA	1
NA20786	TSI	0	NA	0
NA20787	TSI	1	NA	1
NA20790	TSI	2	NA	2
NA20792	TSI	1	NA	1
NA20795	TSI	1	NA	1
NA20796	TSI	1	NA	1
NA20797	TSI	1	NA	1
NA20798	TSI	NA	NA	2
NA20799	TSI	2	NA	2
NA20800	TSI	0	NA	0
NA20801	TSI	1	NA	1
NA20802	TSI	1	NA	1
NA20803	TSI	2	NA	2
NA20804	TSI	0	NA	0
NA20805	TSI	2	NA	2
NA20806	TSI	1	NA	1
NA20807	TSI	1	NA	1
NA20808	TSI	1	NA	1
NA20809	TSI	2	NA	2
NA20810	TSI	1	NA	1
NA20811	TSI	1	NA	1
NA20812	TSI	2	NA	2
NA20813	TSI	1	NA	1
NA20814	TSI	NA	NA	1
NA20815	TSI	2	NA	2
NA20816	TSI	0	NA	0
NA20818	TSI	1	NA	1
NA20819	TSI	2	NA	2
NA20826	TSI	2	NA	2
NA20828	TSI	2	NA	2
NA20845	GIH	0	NA	NA
NA20846	GIH	2	NA	NA
NA20847	GIH	1	NA	NA
NA20849	GIH	2	NA	NA
NA20850	GIH	0	NA	NA
NA20851	GIH	0	NA	NA
NA20852	GIH	0	NA	NA
NA20853	GIH	2	NA	NA
NA20854	GIH	1	NA	NA
NA20856	GIH	1	NA	NA
NA20858	GIH	1	NA	NA
NA20859	GIH	2	NA	NA
NA20861	GIH	1	NA	NA
NA20862	GIH	1	NA	NA
NA20866	GIH	1	NA	NA
NA20869	GIH	1	NA	NA
NA20870	GIH	2	NA	NA
NA20871	GIH	0	NA	NA
NA20872	GIH	2	NA	NA
NA20873	GIH	2	NA	NA
NA20874	GIH	1	NA	NA
NA20875	GIH	1	NA	NA
NA20876	GIH	1	NA	NA
NA20877	GIH	1	NA	NA
NA20879	GIH	2	NA	NA
NA20881	GIH	2	NA	NA
NA20882	GIH	0	NA	NA
NA20883	GIH	2	NA	NA
NA20884	GIH	2	NA	NA
NA20885	GIH	1	NA	NA
NA20887	GIH	2	NA	NA
NA20888	GIH	2	NA	NA
NA20889	GIH	1	NA	NA
NA20890	GIH	0	NA	NA
NA20891	GIH	2	NA	NA
NA20892	GIH	2	NA	NA
NA20894	GIH	1	NA	NA
NA20895	GIH	2	NA	NA
NA20896	GIH	1	NA	NA
NA20897	GIH	2	NA	NA
NA20898	GIH	2	NA	NA
NA20899	GIH	1	NA	NA
NA20900	GIH	1	NA	NA
NA20901	GIH	2	NA	NA
NA20902	GIH	2	NA	NA
NA20903	GIH	0	NA	NA
NA20904	GIH	2	NA	NA
NA20906	GIH	2	NA	NA
NA20907	GIH	2	NA	NA
NA20908	GIH	2	NA	NA
NA20909	GIH	1	NA	NA
NA20910	GIH	0	NA	NA
NA20911	GIH	2	NA	NA
NA21086	GIH	2	NA	NA
NA21088	GIH	2	NA	NA
NA21089	GIH	2	NA	NA
NA21090	GIH	2	NA	NA
NA21091	GIH	2	NA	NA
NA21092	GIH	1	NA	NA
NA21094	GIH	2	NA	NA
NA21097	GIH	2	NA	NA
NA21098	GIH	1	NA	NA
NA21099	GIH	0	NA	NA
NA21100	GIH	2	NA	NA
NA21101	GIH	2	NA	NA
NA21102	GIH	1	NA	NA
NA21103	GIH	1	NA	NA
NA21104	GIH	0	NA	NA
NA21105	GIH	2	NA	NA
NA21106	GIH	1	NA	NA
NA21107	GIH	0	NA	NA
NA21108	GIH	1	NA	NA
NA21109	GIH	2	NA	NA
NA21111	GIH	0	NA	NA
NA21112	GIH	1	NA	NA
NA21113	GIH	1	NA	NA
NA21115	GIH	1	NA	NA
NA21116	GIH	2	NA	NA
NA21117	GIH	2	NA	NA
NA21118	GIH	0	NA	NA
NA21119	GIH	0	NA	NA
NA21123	GIH	0	NA	NA
NA21125	GIH	1	NA	NA
NA21137	GIH	2	NA	NA
NA21141	GIH	1	NA	NA
NA21142	GIH	2	NA	NA
NA21143	GIH	2	NA	NA
NA21144	GIH	1	NA	NA
NA21295	MKK	2	NA	NA
NA21297	MKK	2	NA	NA
NA21300	MKK	1	NA	NA
NA21301	MKK	2	NA	NA
NA21302	MKK	2	NA	NA
NA21303	MKK	2	NA	NA
NA21307	MKK	1	NA	NA
NA21308	MKK	2	NA	NA
NA21309	MKK	1	NA	NA
NA21311	MKK	2	NA	NA
NA21312	MKK	2	NA	NA
NA21313	MKK	1	NA	NA
NA21314	MKK	2	NA	NA
NA21316	MKK	2	NA	NA
NA21317	MKK	1	NA	NA
NA21318	MKK	2	NA	NA
NA21320	MKK	2	NA	NA
NA21333	MKK	2	NA	NA
NA21336	MKK	2	NA	NA
NA21339	MKK	2	NA	NA
NA21344	MKK	2	NA	NA
NA21352	MKK	2	NA	NA
NA21353	MKK	2	NA	NA
NA21355	MKK	2	NA	NA
NA21356	MKK	2	NA	NA
NA21357	MKK	2	NA	NA
NA21359	MKK	1	NA	NA
NA21360	MKK	2	NA	NA
NA21361	MKK	1	NA	NA
NA21362	MKK	1	NA	NA
NA21363	MKK	2	NA	NA
NA21364	MKK	2	NA	NA
NA21365	MKK	2	NA	NA
NA21366	MKK	2	NA	NA
NA21367	MKK	2	NA	NA
NA21368	MKK	2	NA	NA
NA21370	MKK	2	NA	NA
NA21371	MKK	2	NA	NA
NA21378	MKK	2	NA	NA
NA21379	MKK	1	NA	NA
NA21381	MKK	2	NA	NA
NA21382	MKK	2	NA	NA
NA21383	MKK	2	NA	NA
NA21384	MKK	2	NA	NA
NA21385	MKK	2	NA	NA
NA21386	MKK	2	NA	NA
NA21387	MKK	2	NA	NA
NA21388	MKK	2	NA	NA
NA21389	MKK	2	NA	NA
NA21390	MKK	0	NA	NA
NA21391	MKK	1	NA	NA
NA21399	MKK	2	NA	NA
NA21400	MKK	2	NA	NA
NA21401	MKK	2	NA	NA
NA21402	MKK	2	NA	NA
NA21403	MKK	2	NA	NA
NA21404	MKK	2	NA	NA
NA21405	MKK	2	NA	NA
NA21408	MKK	2	NA	NA
NA21414	MKK	2	NA	NA
NA21415	MKK	2	NA	NA
NA21417	MKK	2	NA	NA
NA21418	MKK	2	NA	NA
NA21420	MKK	2	NA	NA
NA21421	MKK	1	NA	NA
NA21423	MKK	2	NA	NA
NA21424	MKK	1	NA	NA
NA21425	MKK	2	NA	NA
NA21434	MKK	2	NA	NA
NA21435	MKK	2	NA	NA
NA21436	MKK	2	NA	NA
NA21438	MKK	2	NA	NA
NA21439	MKK	2	NA	NA
NA21440	MKK	1	NA	NA
NA21441	MKK	2	NA	NA
NA21442	MKK	2	NA	NA
NA21447	MKK	2	NA	NA
NA21448	MKK	2	NA	NA
NA21451	MKK	2	NA	NA
NA21453	MKK	2	NA	NA
NA21454	MKK	2	NA	NA
NA21455	MKK	2	NA	NA
NA21457	MKK	2	NA	NA
NA21473	MKK	2	NA	NA
NA21475	MKK	2	NA	NA
NA21476	MKK	2	NA	NA
NA21477	MKK	2	NA	NA
NA21478	MKK	1	NA	NA
NA21479	MKK	2	NA	NA
NA21480	MKK	1	NA	NA
NA21485	MKK	2	NA	NA
NA21486	MKK	2	NA	NA
NA21487	MKK	2	NA	NA
NA21488	MKK	2	NA	NA
NA21489	MKK	2	NA	NA
NA21490	MKK	2	NA	NA
NA21491	MKK	2	NA	NA
NA21493	MKK	1	NA	NA
NA21494	MKK	1	NA	NA
NA21509	MKK	2	NA	NA
NA21510	MKK	2	NA	NA
NA21512	MKK	2	NA	NA
NA21513	MKK	2	NA	NA
NA21514	MKK	2	NA	NA
NA21517	MKK	2	NA	NA
NA21519	MKK	2	NA	NA
NA21520	MKK	2	NA	NA
NA21521	MKK	1	NA	NA
NA21522	MKK	2	NA	NA
NA21523	MKK	2	NA	NA
NA21524	MKK	1	NA	NA
NA21525	MKK	1	NA	NA
NA21526	MKK	2	NA	NA
NA21527	MKK	2	NA	NA
NA21528	MKK	1	NA	NA
NA21529	MKK	2	NA	NA
NA21573	MKK	2	NA	NA
NA21574	MKK	2	NA	NA
NA21575	MKK	2	NA	NA
NA21576	MKK	2	NA	NA
NA21577	MKK	2	NA	NA
NA21578	MKK	2	NA	NA
NA21580	MKK	1	NA	NA
NA21582	MKK	2	NA	NA
NA21583	MKK	2	NA	NA
NA21587	MKK	1	NA	NA
NA21596	MKK	1	NA	NA
NA21597	MKK	2	NA	NA
NA21599	MKK	2	NA	NA
NA21600	MKK	2	NA	NA
NA21601	MKK	2	NA	NA
NA21608	MKK	2	NA	NA
NA21611	MKK	2	NA	NA
NA21613	MKK	2	NA	NA
NA21614	MKK	2	NA	NA
NA21615	MKK	2	NA	NA
NA21616	MKK	1	NA	NA
NA21617	MKK	1	NA	NA
NA21619	MKK	2	NA	NA
NA21620	MKK	2	NA	NA
NA21631	MKK	2	NA	NA
NA21632	MKK	2	NA	NA
NA21634	MKK	2	NA	NA
NA21635	MKK	2	NA	NA
NA21636	MKK	2	NA	NA
NA21647	MKK	2	NA	NA
NA21648	MKK	2	NA	NA
NA21650	MKK	2	NA	NA
NA21678	MKK	2	NA	NA
NA21682	MKK	2	NA	NA
NA21683	MKK	2	NA	NA
NA21685	MKK	2	NA	NA
NA21686	MKK	2	NA	NA
NA21689	MKK	2	NA	NA
NA21693	MKK	2	NA	NA
NA21716	MKK	2	NA	NA
NA21717	MKK	2	NA	NA
NA21718	MKK	2	NA	NA
NA21719	MKK	2	NA	NA
NA21722	MKK	2	NA	NA
NA21723	MKK	2	NA	NA
NA21733	MKK	2	NA	NA
NA21738	MKK	2	NA	NA
NA21739	MKK	2	NA	NA
NA21740	MKK	2	NA	NA
NA21741	MKK	2	NA	NA
NA21768	MKK	2	NA	NA
NA21776	MKK	2	NA	NA
NA21784	MKK	2	NA	NA
NA21825	MKK	2	NA	NA
NA21826	MKK	2	NA	NA
