# Supplementary material for: Balancing Selection on a Regulatory Region Exhibiting Ancient Variation That Predates Human–Neandertal Divergence
Source: PLoS Genet. 2013 Apr 11;9(4):e1003404. doi: 10.1371/journal.pgen.1003404 (PMC3623772; doi:10.1371/journal.pgen.1003404)
Supplement: Table S3 — Tajima's D statistics. * P< = 0.05. ** P< = 0.01. (XLSX) [file pgen.1003404.s013.xlsx]

## Sheet: Table S3
Table S3: Tajima's D statistics
Population	Number of Haplotypes	Tajima's D
ASW	48	1.05589
ASW_NE1	6	-0.3636
ASW_NonNE1	42	-0.51812
LWK	134	-1.02793
LWK_NE1	4	-1.16038
LWK_NonNE1	130	0.40573
YRI	156	-0.59883
YRI_NonNE1	156	-0.59883
CHB	136	2.06169
CHB_NE1	27	-0.4901
CHB_NonNE1	109	-0.73993
CHS	50	0.19782
CHS_NE1	6	0.48319
CHS_NonNE1	44	-0.84449
JPT	168	1.99344
JPT_NE1	32	-0.67228
JPT_NonNE1	136	-1.03824
CEU	180	3.53945**
CEU_NE1	70	-1.52792
CEU_NonNE1	110	-1.44891
FIN	72	3.6066**
FIN_NE1	29	-1.00014
FIN_NonNE1	43	-1.46058
GBR	86	3.41525**
GBR_NE1	29	-1.31036
GBR_NonNE1	57	-1.43385
MXL	34	1.30475
MXL_NE1	24	-1.87285
MXL_NonNE1	10	-0.59981
TSI	184	3.59549**
TSI_NE1	77	-1.41278
TSI_NonNE1	106	-0.95567
PUR	10	-1.66424
PUR_NonNE1	9	-0.83912
NOTE
** P<=0.01	* P=< 0.05
