# Supplementary material for: Balancing Selection on a Regulatory Region Exhibiting Ancient Variation That Predates Human–Neandertal Divergence
Source: PLoS Genet. 2013 Apr 11;9(4):e1003404. doi: 10.1371/journal.pgen.1003404 (PMC3623772; doi:10.1371/journal.pgen.1003404)
Supplement: Table S5 — The number of segregating sites calculated for the HKA test. (XLSX) [file pgen.1003404.s015.xlsx]

## Sheet: Table S5
Table S5. The number of segregating sites calculated for the HKA test
Genomic Region	Number of segregating sites	Number of pairwise differences as compared to chimpanzee
NE1 Locus	144	155
chr12_120320001_120330000	19	153
chr8_12850001_12860000	48	200
chr8_133280001_133290000	22	141
chr1_213640001_213650000	9	73
chr12_39440001_39450000	20	145
chr12_89860001_89870000	17	70
chr13_38820001_38830000	31	86
chr1_34020001_34030000	28	93
chr13_53250001_53260000	22	101
chr1_35350001_35360000	7	66
chr13_69860001_69870000	40	79
chr15_62100001_62110000	31	127
chr3_101510001_101520000	19	114
chr3_129360001_129370000	20	84
chr3_142770001_142780000	10	110
chr3_151600001_151610000	19	92
chr15_62200001_62210000	10	139
chr15_68800001_68810000	15	134
chr15_84100001_84110000	35	112
chr4_169510001_169520000	46	127
chr7_18660001_18670000	30	136
chr7_36910001_36920000	34	72
chr15_97780001_97790000	11	127
chr16_63950001_63960000	10	109
chr16_65570001_65580000	4	103
chr16_85230001_85240000	41	195
chr1_74570001_74580000	24	87
chr1_78780001_78790000	24	167
chr18_19210001_19220000	18	116
chr18_27810001_27820000	33	154
chr18_30160001_30170000	13	144
chr19_58830001_58840000	33	117
chr20_5640001_5650000	55	133
chr12_68980001_68990000	17	179
chr12_71590001_71600000	21	60
chr20_61910001_61920000	49	186
chr2_120330001_120340000	12	121
chr8_84710001_84720000	16	138
chr9_107740001_107750000	24	130
chr2_171700001_171710000	16	137
chr2_178790001_178800000	31	146
chr2_180850001_180860000	16	101
chr8_137320001_137330000	17	162
chr8_6320001_6330000	51	163
chr2_183710001_183720000	52	126
chr2_198280001_198290000	18	72
chr2_200070001_200080000	10	101
chr4_56350001_56360000	46	80
chr4_6680001_6690000	31	111
chr5_2190001_2200000	43	113
chr2_213830001_213840000	8	118
chr2_237490001_237500000	24	141
chr22_42080001_42090000	19	110
chr12_46860001_46870000	33	81
chr12_73010001_73020000	38	110
chr2_242300001_242310000	5	79
chr2_43880001_43890000	27	167
chr2_48740001_48750000	30	116
chr2_69560001_69570000	14	135
chr13_95130001_95140000	4	104
chr1_45220001_45230000	32	113
chr14_57190001_57200000	49	141
chr2_71390001_71400000	17	153
chr2_98660001_98670000	21	141
chr3_196220001_196230000	40	142
chr3_39860001_39870000	39	132
chr4_176850001_176860000	59	131
chr4_179330001_179340000	21	167
chr4_187190001_187200000	29	155
chr4_55460001_55470000	9	95
chr5_55960001_55970000	29	76
chr5_83510001_83520000	20	124
chr6_167350001_167360000	54	152
chr6_31080001_31090000	88	118
chr6_75410001_75420000	35	133
chr18_73930001_73940000	35	156
chr19_20060001_20070000	2	143
chr19_56120001_56130000	54	104
chr6_79990001_80000000	30	127
chr6_99230001_99240000	13	115
chr7_115700001_115710000	39	87
chr7_136700001_136710000	32	79
chr3_52610001_52620000	19	104
chr3_68990001_69000000	20	123
chr3_80420001_80430000	39	125
chr4_10240001_10250000	34	117
chr4_106450001_106460000	29	160
chr7_37010001_37020000	23	156
chr7_5110001_5120000	33	230
chr4_91840001_91850000	16	109
chr5_152140001_152150000	15	277
chr5_164280001_164290000	17	108
chr7_85380001_85390000	23	115
chr7_86940001_86950000	27	135
chr7_95690001_95700000	27	84
chr8_118460001_118470000	32	150
chr8_83580001_83590000	25	150
chr4_126240001_126250000	20	86
chr4_137660001_137670000	34	194
