# Supplementary material for: Balancing Selection on a Regulatory Region Exhibiting Ancient Variation That Predates Human–Neandertal Divergence
Source: PLoS Genet. 2013 Apr 11;9(4):e1003404. doi: 10.1371/journal.pgen.1003404 (PMC3623772; doi:10.1371/journal.pgen.1003404)
Supplement: Table S6 — Hg18 coordinates of regions that show similar nucleotide diversity, population differentiation and site frequency spectrum. Two regions in the first 2 rows from chromosome 11 are adjacent to each other, denoting a single, larger locus with those properties. (XLSX) [file pgen.1003404.s016.xlsx]

## Sheet: Table S6
Table S6: Hg18 coordinates of regions that show similar nucleotide diversity, population differentiation and site frequency spectrum.
Two regions in the first 2 rows from chr11 are adjacent to each other, denoting a single, larger locus with those properties
Chromosome	Start	End	p	R2	Tajima's D	FST	Comments
chr11	6070001	6080000	0.00511296	0.766441	4.91486	0.233049	Adjacent to several members of Olfactor Receptor gene family (closest, OR56B4)
chr11	6060001	6070000	0.00321854	0.728101	4.55563	0.222397	Adjacent to several members of Olfactor Receptor gene family (closest, OR56B4)
chr17	36480001	36490000	0.00116702	0.724051	4.66455	0.224672	Adjacent ot several members of Homo sapiens keratin associated proteins (closest - KRTAP4-7)
chr12	111840001	111850000	0.00249826	0.781809	4.63944	0.222985	Overlaps with Innate Immunity gene, OAS1
chr11	42280001	42290000	0.00227167	0.879128	4.62446	0.312702
