# Supplementary material for: Balancing Selection on a Regulatory Region Exhibiting Ancient Variation That Predates Human–Neandertal Divergence
Source: PLoS Genet. 2013 Apr 11;9(4):e1003404. doi: 10.1371/journal.pgen.1003404 (PMC3623772; doi:10.1371/journal.pgen.1003404)
Supplement: Table S8 — cis association for CEU and CHBJPT populations. (XLSX) [file pgen.1003404.s018.xlsx]

## Sheet: Table S8a_CEU_CIS
Table S8a: cis association for CEU population
Note:
r value means Spearman Rank Correlation.
SNP_label	GENE_Label	GENE_ID	SNP_chromosome	GENE_chromosome	SNP_location	GENE_location	Distance	rvalue	pvalue	perm10-2	perm0.05
rs118118622	ENSG00000209482_SNORD83A	ILMN_2936_3190544	22	22	37607087	38041164	434077	0.495	0.000122661	3.51266	2.8093
rs6001309	ENSG00000128268_MGAT3	ILMN_84303_2480524	22	22	37630545	38183271	552726	0.482	0.00019583	5.95268	5.95268
rs11089908	ENSG00000128268_MGAT3	ILMN_84303_2480524	22	22	37629259	38183271	554012	-0.46	0.000406485	5.95268	5.95268
rs4532056	ENSG00000128268_MGAT3	ILMN_84303_2480524	22	22	37629162	38183271	554109	-0.448	0.000605758	5.95268	5.95268
rs4561752	ENSG00000128268_MGAT3	ILMN_84303_2480524	22	22	37628982	38183271	554289	-0.448	0.000605758	5.95268	5.95268
rs4643638	ENSG00000128268_MGAT3	ILMN_84303_2480524	22	22	37628972	38183271	554299	-0.448	0.000605758	5.95268	5.95268
rs115408412	ENSG00000185022_MAFF	ILMN_13774_5560397	22	22	37612763	36927944	684819	0.445	0.000654736	3.95724	2.92724
rs5757342	rs115046586	ILMN_84303_2480524	22	22	37622175	38183271	561096	0.44	0.000783665	5.95268	5.95268
rs2899307	ENSG00000128268_MGAT3	ILMN_84303_2480524	22	22	37601161	38183271	582110	-0.438	0.00081392	5.95268	5.95268
rs765080	ENSG00000128268_MGAT3	ILMN_84303_2480524	22	22	37606416	38183271	576855	-0.438	0.00081392	5.95268	5.95268
rs132525	ENSG00000128268_MGAT3	ILMN_84303_2480524	22	22	37629922	38183271	553349	-0.431	0.00101849	5.95268	5.95268
rs7289554	ENSG00000128268_MGAT3	ILMN_84303_2480524	22	22	37620575	38183271	562696	0.43	0.00103744	5.95268	5.95268
rs5750698	ENSG00000128268_MGAT3	ILMN_84303_2480524	22	22	37628676	38183271	554595	-0.428	0.00110091	5.95268	5.95268
rs738307	ENSG00000128268_MGAT3	ILMN_84303_2480524	22	22	37620441	38183271	562830	0.427	0.00113994	5.95268	5.95268
rs132498	ENSG00000128268_MGAT3	ILMN_84303_2480524	22	22	37610688	38183271	572583	-0.424	0.00127028	5.95268	5.95268
rs132499	ENSG00000128268_MGAT3	ILMN_84303_2480524	22	22	37612289	38183271	570982	0.424	0.00127028	5.95268	5.95268
rs132500	ENSG00000128268_MGAT3	ILMN_84303_2480524	22	22	37612591	38183271	570680	0.424	0.00127028	5.95268	5.95268
rs132501	ENSG00000128268_MGAT3	ILMN_84303_2480524	22	22	37612965	38183271	570306	-0.424	0.00127028	5.95268	5.95268
rs132505	ENSG00000128268_MGAT3	ILMN_84303_2480524	22	22	37616498	38183271	566773	0.424	0.00127028	5.95268	5.95268
rs132506	ENSG00000128268_MGAT3	ILMN_84303_2480524	22	22	37617105	38183271	566166	0.424	0.00127028	5.95268	5.95268
rs132508	ENSG00000128268_MGAT3	ILMN_84303_2480524	22	22	37617856	38183271	565415	0.424	0.00127028	5.95268	5.95268
rs132509	ENSG00000128268_MGAT3	ILMN_84303_2480524	22	22	37618105	38183271	565166	0.424	0.00127028	5.95268	5.95268
rs132510	ENSG00000128268_MGAT3	ILMN_84303_2480524	22	22	37620506	38183271	562765	-0.424	0.00127028	5.95268	5.95268
rs132513	ENSG00000128268_MGAT3	ILMN_84303_2480524	22	22	37621572	38183271	561699	-0.424	0.00127028	5.95268	5.95268
rs132514	ENSG00000128268_MGAT3	ILMN_84303_2480524	22	22	37621804	38183271	561467	0.424	0.00127028	5.95268	5.95268
rs2015363	ENSG00000128268_MGAT3	ILMN_84303_2480524	22	22	37620084	38183271	563187	-0.424	0.00127028	5.95268	5.95268
rs2205964	ENSG00000128268_MGAT3	ILMN_84303_2480524	22	22	37629310	38183271	553961	0.424	0.00127028	5.95268	5.95268
rs2205965	ENSG00000128268_MGAT3	ILMN_84303_2480524	22	22	37629364	38183271	553907	0.424	0.00127028	5.95268	5.95268
rs2413551	ENSG00000128268_MGAT3	ILMN_84303_2480524	22	22	37630855	38183271	552416	-0.424	0.00127028	5.95268	5.95268
rs2413552	ENSG00000128268_MGAT3	ILMN_84303_2480524	22	22	37630882	38183271	552389	-0.424	0.00127028	5.95268	5.95268
rs2413553	ENSG00000128268_MGAT3	ILMN_84303_2480524	22	22	37631064	38183271	552207	0.424	0.00127028	5.95268	5.95268
rs4296521	ENSG00000128268_MGAT3	ILMN_84303_2480524	22	22	37619311	38183271	563960	0.424	0.00127028	5.95268	5.95268
rs4306795	ENSG00000128268_MGAT3	ILMN_84303_2480524	22	22	37630053	38183271	553218	-0.424	0.00127028	5.95268	5.95268
rs4308199	ENSG00000128268_MGAT3	ILMN_84303_2480524	22	22	37629760	38183271	553511	0.424	0.00127028	5.95268	5.95268
rs4308202	ENSG00000128268_MGAT3	ILMN_84303_2480524	22	22	37619829	38183271	563442	-0.424	0.00127028	5.95268	5.95268
rs4420791	ENSG00000128268_MGAT3	ILMN_84303_2480524	22	22	37629782	38183271	553489	0.424	0.00127028	5.95268	5.95268
rs4434085	ENSG00000128268_MGAT3	ILMN_84303_2480524	22	22	37630101	38183271	553170	0.424	0.00127028	5.95268	5.95268
rs4494857	ENSG00000128268_MGAT3	ILMN_84303_2480524	22	22	37629759	38183271	553512	0.424	0.00127028	5.95268	5.95268
rs4522710	ENSG00000128268_MGAT3	ILMN_84303_2480524	22	22	37619748	38183271	563523	-0.424	0.00127028	5.95268	5.95268
rs4589863	ENSG00000128268_MGAT3	ILMN_84303_2480524	22	22	37630736	38183271	552535	0.424	0.00127028	5.95268	5.95268
rs469987	ENSG00000128268_MGAT3	ILMN_84303_2480524	22	22	37617301	38183271	565970	-0.424	0.00127028	5.95268	5.95268
rs4998751	ENSG00000128268_MGAT3	ILMN_84303_2480524	22	22	37620692	38183271	562579	-0.424	0.00127028	5.95268	5.95268
rs5750696	ENSG00000128268_MGAT3	ILMN_84303_2480524	22	22	37621311	38183271	561960	0.424	0.00127028	5.95268	5.95268
rs5750701	ENSG00000128268_MGAT3	ILMN_84303_2480524	22	22	37630179	38183271	553092	-0.424	0.00127028	5.95268	5.95268
rs5757325	ENSG00000128268_MGAT3	ILMN_84303_2480524	22	22	37614892	38183271	568379	0.424	0.00127028	5.95268	5.95268
rs5757326	ENSG00000128268_MGAT3	ILMN_84303_2480524	22	22	37614902	38183271	568369	-0.424	0.00127028	5.95268	5.95268
rs5757328	ENSG00000128268_MGAT3	ILMN_84303_2480524	22	22	37615915	38183271	567356	-0.424	0.00127028	5.95268	5.95268
rs5757331	ENSG00000128268_MGAT3	ILMN_84303_2480524	22	22	37618776	38183271	564495	0.424	0.00127028	5.95268	5.95268
rs5757334	ENSG00000128268_MGAT3	ILMN_84303_2480524	22	22	37621239	38183271	562032	-0.424	0.00127028	5.95268	5.95268
rs5757341	ENSG00000128268_MGAT3	ILMN_84303_2480524	22	22	37622150	38183271	561121	-0.424	0.00127028	5.95268	5.95268
rs5757356	ENSG00000128268_MGAT3	ILMN_84303_2480524	22	22	37630666	38183271	552605	-0.424	0.00127028	5.95268	5.95268
rs5757357	ENSG00000128268_MGAT3	ILMN_84303_2480524	22	22	37630679	38183271	552592	0.424	0.00127028	5.95268	5.95268
rs5757358	ENSG00000128268_MGAT3	ILMN_84303_2480524	22	22	37630723	38183271	552548	0.424	0.00127028	5.95268	5.95268
rs59254002	ENSG00000128268_MGAT3	ILMN_84303_2480524	22	22	37630381	38183271	552890	0.424	0.00127028	5.95268	5.95268
rs5995632	ENSG00000128268_MGAT3	ILMN_84303_2480524	22	22	37614397	38183271	568874	0.424	0.00127028	5.95268	5.95268
rs5995634	ENSG00000128268_MGAT3	ILMN_84303_2480524	22	22	37620994	38183271	562277	-0.424	0.00127028	5.95268	5.95268
rs5995635	ENSG00000128268_MGAT3	ILMN_84303_2480524	22	22	37622486	38183271	560785	-0.424	0.00127028	5.95268	5.95268
rs5995636	ENSG00000128268_MGAT3	ILMN_84303_2480524	22	22	37631909	38183271	551362	-0.424	0.00127028	5.95268	5.95268
rs6001293	ENSG00000128268_MGAT3	ILMN_84303_2480524	22	22	37620973	38183271	562298	-0.424	0.00127028	5.95268	5.95268
rs6001294	ENSG00000128268_MGAT3	ILMN_84303_2480524	22	22	37621023	38183271	562248	0.424	0.00127028	5.95268	5.95268
rs6001295	ENSG00000128268_MGAT3	ILMN_84303_2480524	22	22	37622302	38183271	560969	0.424	0.00127028	5.95268	5.95268
rs6001296	ENSG00000128268_MGAT3	ILMN_84303_2480524	22	22	37622442	38183271	560829	0.424	0.00127028	5.95268	5.95268
rs6001304	ENSG00000128268_MGAT3	ILMN_84303_2480524	22	22	37629341	38183271	553930	-0.424	0.00127028	5.95268	5.95268
rs6001306	ENSG00000128268_MGAT3	ILMN_84303_2480524	22	22	37630354	38183271	552917	0.424	0.00127028	5.95268	5.95268
rs6001314	ENSG00000128268_MGAT3	ILMN_84303_2480524	22	22	37631863	38183271	551408	0.424	0.00127028	5.95268	5.95268
rs713836	ENSG00000128268_MGAT3	ILMN_84303_2480524	22	22	37613040	38183271	570231	0.424	0.00127028	5.95268	5.95268
rs713858	ENSG00000128268_MGAT3	ILMN_84303_2480524	22	22	37632030	38183271	551241	-0.424	0.00127028	5.95268	5.95268
rs713859	ENSG00000128268_MGAT3	ILMN_84303_2480524	22	22	37632120	38183271	551151	0.424	0.00127028	5.95268	5.95268
rs713874	ENSG00000128268_MGAT3	ILMN_84303_2480524	22	22	37613133	38183271	570138	-0.424	0.00127028	5.95268	5.95268
rs713950	ENSG00000128268_MGAT3	ILMN_84303_2480524	22	22	37612951	38183271	570320	0.424	0.00127028	5.95268	5.95268
rs7291047	ENSG00000128268_MGAT3	ILMN_84303_2480524	22	22	37622263	38183271	561008	-0.424	0.00127028	5.95268	5.95268
rs738306	ENSG00000128268_MGAT3	ILMN_84303_2480524	22	22	37620180	38183271	563091	0.424	0.00127028	5.95268	5.95268
rs7511336	ENSG00000128268_MGAT3	ILMN_84303_2480524	22	22	37629194	38183271	554077	0.424	0.00127028	5.95268	5.95268
rs9622863	ENSG00000128268_MGAT3	ILMN_84303_2480524	22	22	37620574	38183271	562697	-0.424	0.00127028	5.95268	5.95268
rs5750695	ENSG00000128268_MGAT3	ILMN_84303_2480524	22	22	37621203	38183271	562068	0.422	0.0013258	5.95268	5.95268
rs132511	ENSG00000128268_MGAT3	ILMN_84303_2480524	22	22	37621468	38183271	561803	-0.418	0.0014786	5.95268	5.95268
rs132515	ENSG00000128268_MGAT3	ILMN_84303_2480524	22	22	37623131	38183271	560140	-0.417	0.00151865	5.95268	5.95268
rs5000627	ENSG00000128268_MGAT3	ILMN_84303_2480524	22	22	37623021	38183271	560250	-0.417	0.00151865	5.95268	5.95268
rs5750697	ENSG00000128268_MGAT3	ILMN_84303_2480524	22	22	37623169	38183271	560102	0.417	0.00151865	5.95268	5.95268
rs5757344	ENSG00000128268_MGAT3	ILMN_84303_2480524	22	22	37623151	38183271	560120	-0.417	0.00151865	5.95268	5.95268
rs6001291	ENSG00000128268_MGAT3	ILMN_84303_2480524	22	22	37620900	38183271	562371	0.416	0.00160108	5.95268	5.95268
rs35507274	ENSG00000128268_MGAT3	ILMN_84303_2480524	22	22	37630256	38183271	553015	0.413	0.00173344	5.95268	5.95268
rs2899308	ENSG00000128268_MGAT3	ILMN_84303_2480524	22	22	37629298	38183271	553973	-0.413	0.00173742	5.95268	5.95268
rs6001308	ENSG00000128268_MGAT3	ILMN_84303_2480524	22	22	37630529	38183271	552742	-0.413	0.00173742	5.95268	5.95268
rs2205967	ENSG00000128268_MGAT3	ILMN_84303_2480524	22	22	37629441	38183271	553830	0.412	0.00179212	5.95268	5.95268
rs132507	ENSG00000128268_MGAT3	ILMN_84303_2480524	22	22	37617381	38183271	565890	-0.407	0.00203597	5.95268	5.95268
rs5757345	ENSG00000128268_MGAT3	ILMN_84303_2480524	22	22	37623453	38183271	559818	-0.404	0.002196	5.95268	5.95268
rs2205966	ENSG00000128268_MGAT3	ILMN_84303_2480524	22	22	37629418	38183271	553853	-0.401	0.00239355	5.95268	5.95268
rs6519152	ENSG00000128268_MGAT3	ILMN_20796_5870471	22	22	37631878	38183271	551393	0.399	0.00253398	5.95268	5.95268
rs6001312	ENSG00000128268_MGAT3	ILMN_84303_2480524	22	22	37631842	38183271	551429	0.389	0.00332134	5.95268	5.95268
rs6001313	ENSG00000128268_MGAT3	ILMN_84303_2480524	22	22	37631847	38183271	551424	0.389	0.00332134	5.95268	5.95268
rs9622868	ENSG00000128268_MGAT3	ILMN_84303_2480524	22	22	37630583	38183271	552688	0.388	0.00338617	5.95268	5.95268
rs6001300	ENSG00000128268_MGAT3	ILMN_84303_2480524	22	22	37624018	38183271	559253	0.386	0.00359591	5.95268	5.95268
rs5000622	ENSG00000128268_MGAT3	ILMN_84303_2480524	22	22	37622947	38183271	560324	-0.385	0.00372152	5.95268	5.95268
rs5000624	ENSG00000128268_MGAT3	ILMN_84303_2480524	22	22	37622965	38183271	560306	0.385	0.00372152	5.95268	5.95268
rs5000625	ENSG00000128268_MGAT3	ILMN_84303_2480524	22	22	37622969	38183271	560302	0.385	0.00372152	5.95268	5.95268
rs5000626	ENSG00000128268_MGAT3	ILMN_84303_2480524	22	22	37622972	38183271	560299	0.385	0.00372152	5.95268	5.95268
rs132502	ENSG00000128268_MGAT3	ILMN_84303_2480524	22	22	37616154	38183271	567117	-0.385	0.00373871	5.95268	5.95268
rs6001309	ENSG00000128268_MGAT3	ILMN_20796_5870471	22	22	37630545	38183271	552726	-0.377	0.00455287	5.95268	5.95268
rs35853418	ENSG00000128268_MGAT3	ILMN_84303_2480524	22	22	37630245	38183271	553026	-0.375	0.00480449	5.95268	5.95268
rs6001299	ENSG00000128268_MGAT3	ILMN_84303_2480524	22	22	37624012	38183271	559259	0.373	0.00502438	5.95268	5.95268
rs118862	ENSG00000128268_MGAT3	ILMN_84303_2480524	22	22	37610892	38183271	572379	-0.373	0.00506955	5.95268	5.95268
rs132502	ENSG00000128268_MGAT3	ILMN_20796_5870471	22	22	37616154	38183271	567117	0.372	0.00513998	5.95268	5.95268
rs2413550	ENSG00000128268_MGAT3	ILMN_84303_2480524	22	22	37630752	38183271	552519	-0.371	0.00524718	5.95268	5.95268
rs132518	ENSG00000128268_MGAT3	ILMN_84303_2480524	22	22	37623718	38183271	559553	0.369	0.00553712	5.95268	5.95268
rs132519	ENSG00000128268_MGAT3	ILMN_84303_2480524	22	22	37623750	38183271	559521	-0.369	0.00553712	5.95268	5.95268
rs5000623	ENSG00000128268_MGAT3	ILMN_84303_2480524	22	22	37622956	38183271	560315	0.367	0.00584771	5.95268	5.95268
rs9622868	ENSG00000128268_MGAT3	ILMN_20796_5870471	22	22	37630583	38183271	552688	-0.365	0.00620827	5.95268	5.95268
rs6001291	ENSG00000128268_MGAT3	ILMN_20796_5870471	22	22	37620900	38183271	562371	-0.363	0.00645636	5.95268	5.95268
rs5750690	ENSG00000100196_KDELR3	ILMN_1919_7210424	22	22	37609010	37194029	414981	0.362	0.00666883	3.43808	2.71828
rs79887800	ENSG00000100335_SMCR7L	ILMN_28305_5360068	22	22	37618800	38228230	609430	-0.359	0.00718456	3.77953	2.8184
rs469986	ENSG00000128268_MGAT3	ILMN_84303_2480524	22	22	37610623	38183271	572648	0.354	0.00795892	5.95268	5.95268
rs5750698	ENSG00000128268_MGAT3	ILMN_20796_5870471	22	22	37628676	38183271	554595	0.353	0.00813468	5.95268	5.95268
rs6519152	ENSG00000128268_MGAT3	ILMN_84303_2480524	22	22	37631878	38183271	551393	-0.353	0.00816184	5.95268	5.95268
rs2205966	ENSG00000128268_MGAT3	ILMN_20796_5870471	22	22	37629418	38183271	553853	0.353	0.00819913	5.95268	5.95268
rs73159327	ENSG00000100151_PICK1	ILMN_138706_2900239	22	22	37594954	36783208	811746	0.353	0.00823743	3.36049	2.6781
rs73159329	ENSG00000100151_PICK1	ILMN_138706_2900239	22	22	37595549	36783208	812341	-0.353	0.00823743	3.36049	2.6781
rs132523	ENSG00000128268_MGAT3	ILMN_84303_2480524	22	22	37623814	38183271	559457	-0.351	0.00870379	5.95268	5.95268
rs132524	ENSG00000128268_MGAT3	ILMN_84303_2480524	22	22	37623815	38183271	559456	-0.351	0.00870379	5.95268	5.95268
rs6001298	ENSG00000128268_MGAT3	ILMN_84303_2480524	22	22	37623964	38183271	559307	0.351	0.00870379	5.95268	5.95268
rs2899308	ENSG00000128268_MGAT3	ILMN_20796_5870471	22	22	37629298	38183271	553973	0.348	0.00927088	5.95268	5.95268
rs6001308	ENSG00000128268_MGAT3	ILMN_20796_5870471	22	22	37630529	38183271	552742	0.348	0.00927088	5.95268	5.95268
rs113763135	ENSG00000128268_MGAT3	ILMN_84303_2480524	22	22	37622183	38183271	561088	0.348	0.00928882	5.95268	5.95268
rs132498	ENSG00000128268_MGAT3	ILMN_20796_5870471	22	22	37610688	38183271	572583	0.346	0.00975735	5.95268	5.95268
rs132499	ENSG00000128268_MGAT3	ILMN_20796_5870471	22	22	37612289	38183271	570982	-0.346	0.00975735	5.95268	5.95268
rs132500	ENSG00000128268_MGAT3	ILMN_20796_5870471	22	22	37612591	38183271	570680	-0.346	0.00975735	5.95268	5.95268
rs132501	ENSG00000128268_MGAT3	ILMN_20796_5870471	22	22	37612965	38183271	570306	0.346	0.00975735	5.95268	5.95268
rs132505	ENSG00000128268_MGAT3	ILMN_20796_5870471	22	22	37616498	38183271	566773	-0.346	0.00975735	5.95268	5.95268
rs132506	ENSG00000128268_MGAT3	ILMN_20796_5870471	22	22	37617105	38183271	566166	-0.346	0.00975735	5.95268	5.95268
rs132508	ENSG00000128268_MGAT3	ILMN_20796_5870471	22	22	37617856	38183271	565415	-0.346	0.00975735	5.95268	5.95268
rs132509	ENSG00000128268_MGAT3	ILMN_20796_5870471	22	22	37618105	38183271	565166	-0.346	0.00975735	5.95268	5.95268
rs132510	ENSG00000128268_MGAT3	ILMN_20796_5870471	22	22	37620506	38183271	562765	0.346	0.00975735	5.95268	5.95268
rs132513	ENSG00000128268_MGAT3	ILMN_20796_5870471	22	22	37621572	38183271	561699	0.346	0.00975735	5.95268	5.95268
rs132514	ENSG00000128268_MGAT3	ILMN_20796_5870471	22	22	37621804	38183271	561467	-0.346	0.00975735	5.95268	5.95268
rs2015363	ENSG00000128268_MGAT3	ILMN_20796_5870471	22	22	37620084	38183271	563187	0.346	0.00975735	5.95268	5.95268
rs2205964	ENSG00000128268_MGAT3	ILMN_20796_5870471	22	22	37629310	38183271	553961	-0.346	0.00975735	5.95268	5.95268
rs2205965	ENSG00000128268_MGAT3	ILMN_20796_5870471	22	22	37629364	38183271	553907	-0.346	0.00975735	5.95268	5.95268
rs2413551	ENSG00000128268_MGAT3	ILMN_20796_5870471	22	22	37630855	38183271	552416	0.346	0.00975735	5.95268	5.95268
rs2413552	ENSG00000128268_MGAT3	ILMN_20796_5870471	22	22	37630882	38183271	552389	0.346	0.00975735	5.95268	5.95268
rs2413553	ENSG00000128268_MGAT3	ILMN_20796_5870471	22	22	37631064	38183271	552207	-0.346	0.00975735	5.95268	5.95268
rs4296521	ENSG00000128268_MGAT3	ILMN_20796_5870471	22	22	37619311	38183271	563960	-0.346	0.00975735	5.95268	5.95268
rs4306795	ENSG00000128268_MGAT3	ILMN_20796_5870471	22	22	37630053	38183271	553218	0.346	0.00975735	5.95268	5.95268
rs4308199	ENSG00000128268_MGAT3	ILMN_20796_5870471	22	22	37629760	38183271	553511	-0.346	0.00975735	5.95268	5.95268
rs4308202	ENSG00000128268_MGAT3	ILMN_20796_5870471	22	22	37619829	38183271	563442	0.346	0.00975735	5.95268	5.95268
rs4420791	ENSG00000128268_MGAT3	ILMN_20796_5870471	22	22	37629782	38183271	553489	-0.346	0.00975735	5.95268	5.95268
rs4434085	ENSG00000128268_MGAT3	ILMN_20796_5870471	22	22	37630101	38183271	553170	-0.346	0.00975735	5.95268	5.95268
rs4494857	ENSG00000128268_MGAT3	ILMN_20796_5870471	22	22	37629759	38183271	553512	-0.346	0.00975735	5.95268	5.95268
rs4522710	ENSG00000128268_MGAT3	ILMN_20796_5870471	22	22	37619748	38183271	563523	0.346	0.00975735	5.95268	5.95268
rs4589863	ENSG00000128268_MGAT3	ILMN_20796_5870471	22	22	37630736	38183271	552535	-0.346	0.00975735	5.95268	5.95268
rs469987	ENSG00000128268_MGAT3	ILMN_20796_5870471	22	22	37617301	38183271	565970	0.346	0.00975735	5.95268	5.95268
rs4998751	ENSG00000128268_MGAT3	ILMN_20796_5870471	22	22	37620692	38183271	562579	0.346	0.00975735	5.95268	5.95268
rs5750696	ENSG00000128268_MGAT3	ILMN_20796_5870471	22	22	37621311	38183271	561960	-0.346	0.00975735	5.95268	5.95268
rs5750701	ENSG00000128268_MGAT3	ILMN_20796_5870471	22	22	37630179	38183271	553092	0.346	0.00975735	5.95268	5.95268
rs5757325	ENSG00000128268_MGAT3	ILMN_20796_5870471	22	22	37614892	38183271	568379	-0.346	0.00975735	5.95268	5.95268
rs5757326	ENSG00000128268_MGAT3	ILMN_20796_5870471	22	22	37614902	38183271	568369	0.346	0.00975735	5.95268	5.95268
rs5757328	ENSG00000128268_MGAT3	ILMN_20796_5870471	22	22	37615915	38183271	567356	0.346	0.00975735	5.95268	5.95268
rs5757331	ENSG00000128268_MGAT3	ILMN_20796_5870471	22	22	37618776	38183271	564495	-0.346	0.00975735	5.95268	5.95268
rs5757334	ENSG00000128268_MGAT3	ILMN_20796_5870471	22	22	37621239	38183271	562032	0.346	0.00975735	5.95268	5.95268
rs5757341	ENSG00000128268_MGAT3	ILMN_20796_5870471	22	22	37622150	38183271	561121	0.346	0.00975735	5.95268	5.95268
rs5757356	ENSG00000128268_MGAT3	ILMN_20796_5870471	22	22	37630666	38183271	552605	0.346	0.00975735	5.95268	5.95268
rs5757357	ENSG00000128268_MGAT3	ILMN_20796_5870471	22	22	37630679	38183271	552592	-0.346	0.00975735	5.95268	5.95268
rs5757358	ENSG00000128268_MGAT3	ILMN_20796_5870471	22	22	37630723	38183271	552548	-0.346	0.00975735	5.95268	5.95268
rs59254002	ENSG00000128268_MGAT3	ILMN_20796_5870471	22	22	37630381	38183271	552890	-0.346	0.00975735	5.95268	5.95268
rs5995632	ENSG00000128268_MGAT3	ILMN_20796_5870471	22	22	37614397	38183271	568874	-0.346	0.00975735	5.95268	5.95268
rs5995634	ENSG00000128268_MGAT3	ILMN_20796_5870471	22	22	37620994	38183271	562277	0.346	0.00975735	5.95268	5.95268
rs5995635	ENSG00000128268_MGAT3	ILMN_20796_5870471	22	22	37622486	38183271	560785	0.346	0.00975735	5.95268	5.95268
rs5995636	ENSG00000128268_MGAT3	ILMN_20796_5870471	22	22	37631909	38183271	551362	0.346	0.00975735	5.95268	5.95268
rs6001293	ENSG00000128268_MGAT3	ILMN_20796_5870471	22	22	37620973	38183271	562298	0.346	0.00975735	5.95268	5.95268
rs6001294	ENSG00000128268_MGAT3	ILMN_20796_5870471	22	22	37621023	38183271	562248	-0.346	0.00975735	5.95268	5.95268
rs6001295	ENSG00000128268_MGAT3	ILMN_20796_5870471	22	22	37622302	38183271	560969	-0.346	0.00975735	5.95268	5.95268
rs6001296	ENSG00000128268_MGAT3	ILMN_20796_5870471	22	22	37622442	38183271	560829	-0.346	0.00975735	5.95268	5.95268
rs6001304	ENSG00000128268_MGAT3	ILMN_20796_5870471	22	22	37629341	38183271	553930	0.346	0.00975735	5.95268	5.95268
rs6001306	ENSG00000128268_MGAT3	ILMN_20796_5870471	22	22	37630354	38183271	552917	-0.346	0.00975735	5.95268	5.95268
rs6001314	ENSG00000128268_MGAT3	ILMN_20796_5870471	22	22	37631863	38183271	551408	-0.346	0.00975735	5.95268	5.95268
rs713836	ENSG00000128268_MGAT3	ILMN_20796_5870471	22	22	37613040	38183271	570231	-0.346	0.00975735	5.95268	5.95268
rs713858	ENSG00000128268_MGAT3	ILMN_20796_5870471	22	22	37632030	38183271	551241	0.346	0.00975735	5.95268	5.95268
rs713859	ENSG00000128268_MGAT3	ILMN_20796_5870471	22	22	37632120	38183271	551151	-0.346	0.00975735	5.95268	5.95268
rs713874	ENSG00000128268_MGAT3	ILMN_20796_5870471	22	22	37613133	38183271	570138	0.346	0.00975735	5.95268	5.95268
rs713950	ENSG00000128268_MGAT3	ILMN_20796_5870471	22	22	37612951	38183271	570320	-0.346	0.00975735	5.95268	5.95268
rs7291047	ENSG00000128268_MGAT3	ILMN_20796_5870471	22	22	37622263	38183271	561008	0.346	0.00975735	5.95268	5.95268
rs738306	ENSG00000128268_MGAT3	ILMN_20796_5870471	22	22	37620180	38183271	563091	-0.346	0.00975735	5.95268	5.95268
rs7511336	ENSG00000128268_MGAT3	ILMN_20796_5870471	22	22	37629194	38183271	554077	-0.346	0.00975735	5.95268	5.95268
rs9622863	ENSG00000128268_MGAT3	ILMN_20796_5870471	22	22	37620574	38183271	562697	0.346	0.00975735	5.95268	5.95268
rs132517	ENSG00000128268_MGAT3	ILMN_20796_5870471	22	22	37623516	38183271	559755	0.344	0.0100403	5.95268	5.95268
rs6001312	ENSG00000128268_MGAT3	ILMN_20796_5870471	22	22	37631842	38183271	551429	-0.344	0.010154	5.95268	5.95268
rs6001313	ENSG00000128268_MGAT3	ILMN_20796_5870471	22	22	37631847	38183271	551424	-0.344	0.010154	5.95268	5.95268
rs7289554	ENSG00000128268_MGAT3	ILMN_20796_5870471	22	22	37620575	38183271	562696	-0.342	0.0105309	5.95268	5.95268
rs118118622	ENSG00000128268_MGAT3	ILMN_84303_2480524	22	22	37607087	38183271	576184	-0.34	0.0110368	5.95268	5.95268
rs79887800	ENSG00000100298_APOBEC3H	ILMN_18618_5820048	22	22	37618800	37823190	204390	-0.339	0.0114386	5.02704	5.02704
rs132520	ENSG00000128268_MGAT3	ILMN_20796_5870471	22	22	37623763	38183271	559508	0.339	0.0114452	5.95268	5.95268
rs132521	ENSG00000128268_MGAT3	ILMN_20796_5870471	22	22	37623771	38183271	559500	0.339	0.0114452	5.95268	5.95268
rs132522	ENSG00000128268_MGAT3	ILMN_20796_5870471	22	22	37623795	38183271	559476	-0.339	0.0114452	5.95268	5.95268
rs5757342	ENSG00000128268_MGAT3	ILMN_20796_5870471	22	22	37622175	38183271	561096	-0.337	0.0117786	5.95268	5.95268
rs132520	ENSG00000128268_MGAT3	ILMN_84303_2480524	22	22	37623763	38183271	559508	-0.337	0.0119026	5.95268	5.95268
rs132521	ENSG00000128268_MGAT3	ILMN_84303_2480524	22	22	37623771	38183271	559500	-0.337	0.0119026	5.95268	5.95268
rs132522	ENSG00000128268_MGAT3	ILMN_84303_2480524	22	22	37623795	38183271	559476	0.337	0.0119026	5.95268	5.95268
rs78808155	ENSG00000100146_SOX10	ILMN_13184_3400386	22	22	37629711	36698253	931458	-0.335	0.0125108	3.50377	2.76693
rs2413550	ENSG00000128268_MGAT3	ILMN_20796_5870471	22	22	37630752	38183271	552519	0.331	0.0135478	5.95268	5.95268
rs79887800	ENSG00000100242_UNC84B	ILMN_28554_5570750	22	22	37618800	37460681	158119	-0.331	0.0136683	3.29299	2.60042
rs132517	ENSG00000128268_MGAT3	ILMN_84303_2480524	22	22	37623516	38183271	559755	-0.331	0.0137094	5.95268	5.95268
rs469986	ENSG00000128268_MGAT3	ILMN_20796_5870471	22	22	37610623	38183271	572648	-0.33	0.0137275	5.95268	5.95268
rs118862	ENSG00000128268_MGAT3	ILMN_20796_5870471	22	22	37610892	38183271	572379	0.328	0.0144551	5.95268	5.95268
rs6001299	ENSG00000128268_MGAT3	ILMN_20796_5870471	22	22	37624012	38183271	559259	-0.328	0.0145048	5.95268	5.95268
rs73159334	ENSG00000183741_CBX6	ILMN_10597_1570746	22	22	37619597	37544403	75194	0.328	0.0145512	3.92672	2.84765
rs118118622	ENSG00000100139_MICALL1	ILMN_25073_770240	22	22	37607087	36632292	974795	-0.326	0.0149876	3.56152	2.73503
rs7287898	ENSG00000183741_CBX6	ILMN_10597_1570746	22	22	37632140	37544403	87737	0.326	0.0152737	3.92672	2.84765
rs8137023	ENSG00000183741_CBX6	ILMN_10597_1570746	22	22	37616723	37544403	72320	0.326	0.0152737	3.92672	2.84765
rs132511	ENSG00000128268_MGAT3	ILMN_20796_5870471	22	22	37621468	38183271	561803	0.325	0.0153802	5.95268	5.95268
rs5757345	ENSG00000128268_MGAT3	ILMN_20796_5870471	22	22	37623453	38183271	559818	0.325	0.0156326	5.95268	5.95268
rs4532056	ENSG00000128268_MGAT3	ILMN_20796_5870471	22	22	37629162	38183271	554109	0.32	0.0172179	5.95268	5.95268
rs4561752	ENSG00000128268_MGAT3	ILMN_20796_5870471	22	22	37628982	38183271	554289	0.32	0.0172179	5.95268	5.95268
rs4643638	ENSG00000128268_MGAT3	ILMN_20796_5870471	22	22	37628972	38183271	554299	0.32	0.0172179	5.95268	5.95268
rs5757362	ENSG00000128268_MGAT3	ILMN_20796_5870471	22	22	37636026	38183271	547245	-0.32	0.0172744	5.95268	5.95268
rs6519155	ENSG00000128268_MGAT3	ILMN_20796_5870471	22	22	37635304	38183271	547967	0.32	0.0172744	5.95268	5.95268
rs132518	ENSG00000128268_MGAT3	ILMN_20796_5870471	22	22	37623718	38183271	559553	-0.32	0.0172991	5.95268	5.95268
rs132519	ENSG00000128268_MGAT3	ILMN_20796_5870471	22	22	37623750	38183271	559521	0.32	0.0172991	5.95268	5.95268
rs73159327	ENSG00000213923_CSNK1E	ILMN_24481_2630053	22	22	37594954	37016644	578310	0.318	0.0181543	3.51225	2.81162
rs73159329	ENSG00000213923_CSNK1E	ILMN_24481_2630053	22	22	37595549	37016644	578905	-0.318	0.0181543	3.51225	2.81162
rs738307	ENSG00000128268_MGAT3	ILMN_20796_5870471	22	22	37620441	38183271	562830	-0.317	0.018454	5.95268	5.95268
rs132507	ENSG00000100335_SMCR7L	ILMN_28305_5360068	22	22	37617381	38228230	610849	-0.316	0.0187964	3.77953	2.8184
rs79887800	ENSG00000100246_DNAL4	ILMN_22246_4010424	22	22	37618800	37504468	114332	-0.315	0.0192625	3.75097	2.86464
rs35507274	ENSG00000128268_MGAT3	ILMN_20796_5870471	22	22	37630256	38183271	553015	-0.314	0.0195183	5.95268	5.95268
rs11913682	ENSG00000128268_MGAT3	ILMN_20796_5870471	22	22	37605946	38183271	577325	-0.314	0.0195696	5.95268	5.95268
rs132515	ENSG00000128268_MGAT3	ILMN_20796_5870471	22	22	37623131	38183271	560140	0.314	0.019766	5.95268	5.95268
rs5000627	ENSG00000128268_MGAT3	ILMN_20796_5870471	22	22	37623021	38183271	560250	0.314	0.019766	5.95268	5.95268
rs5750697	ENSG00000128268_MGAT3	ILMN_20796_5870471	22	22	37623169	38183271	560102	-0.314	0.019766	5.95268	5.95268
rs5757344	ENSG00000128268_MGAT3	ILMN_20796_5870471	22	22	37623151	38183271	560120	0.314	0.019766	5.95268	5.95268
rs35853418	ENSG00000168135_KCNJ4	ILMN_14221_3420129	22	22	37630245	37152278	477967	-0.313	0.0198559	3.69304	2.78238
rs75180976	ENSG00000100216_TOMM22	ILMN_20129_940113	22	22	37618160	37407900	210260	-0.313	0.0199188	3.33529	2.63261
rs118118622	ENSG00000100335_SMCR7L	ILMN_28305_5360068	22	22	37607087	38228230	621143	-0.313	0.0200908	3.77953	2.8184
rs2899307	ENSG00000128268_MGAT3	ILMN_20796_5870471	22	22	37601161	38183271	582110	0.312	0.0202108	5.95268	5.95268
rs765080	ENSG00000128268_MGAT3	ILMN_20796_5870471	22	22	37606416	38183271	576855	0.312	0.0202108	5.95268	5.95268
rs117326730	ENSG00000100151_PICK1	ILMN_138706_2900239	22	22	37595331	36783208	812123	-0.312	0.0203802	3.36049	2.6781
rs2413550	ENSG00000100335_SMCR7L	ILMN_28305_5360068	22	22	37630752	38228230	597478	-0.312	0.0205246	3.77953	2.8184
rs132507	ENSG00000128268_MGAT3	ILMN_20796_5870471	22	22	37617381	38183271	565890	0.31	0.0211404	5.95268	5.95268
rs2205967	ENSG00000128268_MGAT3	ILMN_20796_5870471	22	22	37629441	38183271	553830	-0.309	0.0218156	5.95268	5.95268
rs11089908	ENSG00000128268_MGAT3	ILMN_20796_5870471	22	22	37629259	38183271	554012	0.309	0.0218281	5.95268	5.95268
rs5757362	ENSG00000128268_MGAT3	ILMN_84303_2480524	22	22	37636026	38183271	547245	0.309	0.0218578	5.95268	5.95268
rs6519155	ENSG00000128268_MGAT3	ILMN_84303_2480524	22	22	37635304	38183271	547967	-0.309	0.0218578	5.95268	5.95268
rs117680537	ENSG00000183741_CBX6	ILMN_10597_1570746	22	22	37622702	37544403	78299	-0.309	0.0219095	3.92672	2.84765
rs5750695	ENSG00000128268_MGAT3	ILMN_20796_5870471	22	22	37621203	38183271	562068	-0.307	0.0228367	5.95268	5.95268
rs118118622	ENSG00000100324_MAP3K7IP1	ILMN_19146_940504	22	22	37607087	38125692	518605	-0.306	0.0231514	3.54601	2.90657
rs2899308	ENSG00000100335_SMCR7L	ILMN_28305_5360068	22	22	37629298	38228230	598932	-0.305	0.0237271	3.77953	2.8184
rs6001308	ENSG00000100335_SMCR7L	ILMN_28305_5360068	22	22	37630529	38228230	597701	-0.305	0.0237271	3.77953	2.8184
rs5750690	ENSG00000128394_APOBEC3F	ILMN_18531_4070132	22	22	37609010	37766619	157609	0.304	0.0240258	3.78875	2.90241
rs735306	ENSG00000128268_MGAT3	ILMN_84303_2480524	22	22	37589978	38183271	593293	-0.304	0.0242385	5.95268	5.95268
rs2205967	ENSG00000100335_SMCR7L	ILMN_28305_5360068	22	22	37629441	38228230	598789	0.301	0.025454	3.77953	2.8184
rs11089908	ENSG00000100324_MAP3K7IP1	ILMN_19146_940504	22	22	37629259	38125692	496433	-0.301	0.0254666	3.54601	2.90657
rs6519152	ENSG00000168135_KCNJ4	ILMN_14221_3420129	22	22	37631878	37152278	479600	-0.3	0.0259997	3.69304	2.78238
rs117326730	ENSG00000100321_SYNGR1	ILMN_9418_1230187	22	22	37595331	38075900	480569	0.3	0.0261624	3.62474	2.89652
rs6001309	ENSG00000100324_MAP3K7IP1	ILMN_19146_940504	22	22	37630545	38125692	495147	0.3	0.0262225	3.54601	2.90657
rs1122771	ENSG00000100196_KDELR3	ILMN_1919_7210424	22	22	37597258	37194029	403229	-0.299	0.0265732	3.43808	2.71828
rs2235140	ENSG00000100196_KDELR3	ILMN_1919_7210424	22	22	37591081	37194029	397052	-0.299	0.0265732	3.43808	2.71828
rs738143	ENSG00000100196_KDELR3	ILMN_1919_7210424	22	22	37594371	37194029	400342	-0.299	0.0265732	3.43808	2.71828
rs760481	ENSG00000100196_KDELR3	ILMN_1919_7210424	22	22	37598731	37194029	404702	-0.299	0.0265732	3.43808	2.71828
rs9611041	ENSG00000100196_KDELR3	ILMN_1919_7210424	22	22	37595018	37194029	400989	-0.299	0.0265732	3.43808	2.71828
rs7287898	ENSG00000128268_MGAT3	ILMN_84303_2480524	22	22	37632140	38183271	551131	-0.299	0.0266239	5.95268	5.95268
rs8137023	ENSG00000128268_MGAT3	ILMN_84303_2480524	22	22	37616723	38183271	566548	-0.299	0.0266239	5.95268	5.95268
rs73159334	ENSG00000128268_MGAT3	ILMN_84303_2480524	22	22	37619597	38183271	563674	-0.298	0.0273562	5.95268	5.95268
rs5757342	ENSG00000100335_SMCR7L	ILMN_28305_5360068	22	22	37622175	38228230	606055	0.297	0.0276078	3.77953	2.8184
rs35853418	ENSG00000128268_MGAT3	ILMN_20796_5870471	22	22	37630245	38183271	553026	0.297	0.0276697	5.95268	5.95268
rs113763135	ENSG00000128268_MGAT3	ILMN_20796_5870471	22	22	37622183	38183271	561088	-0.297	0.027804	5.95268	5.95268
rs7287898	ENSG00000198792_TMEM184B	ILMN_10219_240731	22	22	37632140	36945244	686896	-0.295	0.0290495	3.4225	2.76692
rs8137023	ENSG00000198792_TMEM184B	ILMN_10219_240731	22	22	37616723	36945244	671479	-0.295	0.0290495	3.4225	2.76692
rs117020625	ENSG00000128383_APOBEC3A	ILMN_12846_2810040	22	22	37627614	37683569	55955	0.294	0.029535	3.9224	2.87513
rs118181868	ENSG00000100324_MAP3K7IP1	ILMN_24224_6400221	22	22	37623667	38125692	502025	-0.294	0.029535	3.54601	2.90657
rs76276354	ENSG00000100156_SLC16A8	ILMN_10997_5080441	22	22	37601183	36804093	797090	0.294	0.029535	3.79011	3.20677
rs4619721	ENSG00000185022_MAFF	ILMN_13774_5560397	22	22	37628376	36927944	700432	-0.293	0.0298942	3.95724	2.92724
rs7287898	ENSG00000100316_RPL3	ILMN_29090_1500437	22	22	37632140	38038836	406696	-0.293	0.0300055	3.43138	2.78451
rs8137023	ENSG00000100316_RPL3	ILMN_29090_1500437	22	22	37616723	38038836	422113	-0.293	0.0300055	3.43138	2.78451
rs73159334	ENSG00000198792_TMEM184B	ILMN_10219_240731	22	22	37619597	36945244	674353	-0.293	0.0302152	3.4225	2.76692
rs73159334	ENSG00000100316_RPL3	ILMN_29090_1500437	22	22	37619597	38038836	419239	-0.293	0.0302152	3.43138	2.78451
rs75180976	ENSG00000100142_POLR2F	ILMN_6124_630324	22	22	37618160	36679665	938495	-0.291	0.0310733	3.38725	2.68989
rs5750698	ENSG00000100335_SMCR7L	ILMN_28305_5360068	22	22	37628676	38228230	599554	-0.291	0.0313088	3.77953	2.8184
rs117680537	ENSG00000176177_ENTHD1	ILMN_12200_2690133	22	22	37622702	38468996	846294	0.29	0.0318414	6.29128	6.29128
rs2413550	ENSG00000183741_CBX6	ILMN_20870_6130215	22	22	37630752	37544403	86349	-0.29	0.0318452	3.92672	2.84765
rs5000623	ENSG00000100221_JOSD1	ILMN_21647_6510180	22	22	37622956	37411630	211326	0.29	0.0319333	3.78081	2.91374
rs6001300	ENSG00000100142_POLR2F	ILMN_6124_630324	22	22	37624018	36679665	944353	0.288	0.0331157	3.38725	2.68989
rs76276354	ENSG00000100346_CACNA1I	ILMN_5699_6650735	22	22	37601183	38296704	695521	-0.288	0.0332633	3.90109	2.8974
rs118118622	ENSG00000198792_TMEM184B	ILMN_10219_240731	22	22	37607087	36945244	661843	-0.285	0.0347837	3.4225	2.76692
rs118181868	ENSG00000183741_CBX6	ILMN_20870_6130215	22	22	37623667	37544403	79264	-0.281	0.0373747	3.92672	2.84765
rs132507	ENSG00000100324_MAP3K7IP1	ILMN_19146_940504	22	22	37617381	38125692	508311	-0.281	0.0375227	3.54601	2.90657
rs132503	ENSG00000100196_KDELR3	ILMN_1919_7210424	22	22	37616345	37194029	422316	-0.281	0.0375872	3.43808	2.71828
rs8140019	ENSG00000100196_KDELR3	ILMN_1919_7210424	22	22	37615489	37194029	421460	0.281	0.0375872	3.43808	2.71828
rs6001291	ENSG00000100335_SMCR7L	ILMN_28305_5360068	22	22	37620900	38228230	607330	0.281	0.0376289	3.77953	2.8184
rs735306	ENSG00000100324_MAP3K7IP1	ILMN_24224_5490187	22	22	37589978	38125692	535714	0.28	0.038492	3.54601	2.90657
rs6001299	ENSG00000100335_SMCR7L	ILMN_28305_5360068	22	22	37624012	38228230	604218	0.279	0.0389166	3.77953	2.8184
rs5757361	ENSG00000128268_MGAT3	ILMN_20796_5870471	22	22	37635158	38183271	548113	0.279	0.0394615	5.95268	5.95268
rs118118622	ENSG00000168135_KCNJ4	ILMN_14221_3420129	22	22	37607087	37152278	454809	-0.278	0.0396032	3.69304	2.78238
rs6001299	ENSG00000100142_POLR2F	ILMN_6124_630324	22	22	37624012	36679665	944347	0.277	0.0404267	3.38725	2.68989
rs2413550	ENSG00000100221_JOSD1	ILMN_21647_6510180	22	22	37630752	37411630	219122	-0.277	0.0408441	3.78081	2.91374
rs5000623	ENSG00000100335_SMCR7L	ILMN_28305_5360068	22	22	37622956	38228230	605274	0.276	0.0415549	3.77953	2.8184
rs132507	ENSG00000183741_CBX6	ILMN_20870_6130215	22	22	37617381	37544403	72978	-0.276	0.0415863	3.92672	2.84765
rs132526	ENSG00000100196_KDELR3	ILMN_1919_7210424	22	22	37632729	37194029	438700	-0.276	0.0416095	3.43808	2.71828
rs6001312	ENSG00000100335_SMCR7L	ILMN_28305_5360068	22	22	37631842	38228230	596388	0.275	0.041836	3.77953	2.8184
rs6001313	ENSG00000100335_SMCR7L	ILMN_28305_5360068	22	22	37631847	38228230	596383	0.275	0.041836	3.77953	2.8184
rs11705118	ENSG00000128268_MGAT3	ILMN_84303_2480524	22	22	37606791	38183271	576480	-0.275	0.0418974	5.95268	5.95268
rs117326730	ENSG00000100321_SYNGR1	ILMN_19133_3890220	22	22	37595331	38075900	480569	0.275	0.0418974	3.62474	2.89652
rs118181868	ENSG00000209482_SNORD83A	ILMN_2936_3190544	22	22	37623667	38041164	417497	0.275	0.0418974	3.51266	2.8093
rs76276354	ENSG00000176177_ENTHD1	ILMN_12200_2690133	22	22	37601183	38468996	867813	0.275	0.0418974	6.29128	6.29128
rs117680537	ENSG00000209482_SNORD83A	ILMN_2936_3190544	22	22	37622702	38041164	418462	-0.274	0.0428199	3.51266	2.8093
rs132515	ENSG00000100335_SMCR7L	ILMN_28305_5360068	22	22	37623131	38228230	605099	-0.274	0.0429317	3.77953	2.8184
rs5000627	ENSG00000100335_SMCR7L	ILMN_28305_5360068	22	22	37623021	38228230	605209	-0.274	0.0429317	3.77953	2.8184
rs5750697	ENSG00000100335_SMCR7L	ILMN_28305_5360068	22	22	37623169	38228230	605061	0.274	0.0429317	3.77953	2.8184
rs5757344	ENSG00000100335_SMCR7L	ILMN_28305_5360068	22	22	37623151	38228230	605079	-0.274	0.0429317	3.77953	2.8184
rs6001300	ENSG00000128268_MGAT3	ILMN_20796_5870471	22	22	37624018	38183271	559253	-0.274	0.0429537	5.95268	5.95268
rs735306	ENSG00000184381_PLA2G6	ILMN_13517_70386	22	22	37589978	36837449	752529	-0.273	0.0436713	3.40682	2.72685
rs5000622	ENSG00000128268_MGAT3	ILMN_20796_5870471	22	22	37622947	38183271	560324	0.273	0.0438656	5.95268	5.95268
rs5000624	ENSG00000128268_MGAT3	ILMN_20796_5870471	22	22	37622965	38183271	560306	-0.273	0.0438656	5.95268	5.95268
rs5000625	ENSG00000128268_MGAT3	ILMN_20796_5870471	22	22	37622969	38183271	560302	-0.273	0.0438656	5.95268	5.95268
rs5000626	ENSG00000128268_MGAT3	ILMN_20796_5870471	22	22	37622972	38183271	560299	-0.273	0.0438656	5.95268	5.95268
rs4532056	ENSG00000100335_SMCR7L	ILMN_28305_5360068	22	22	37629162	38228230	599068	-0.272	0.044353	3.77953	2.8184
rs4561752	ENSG00000100335_SMCR7L	ILMN_28305_5360068	22	22	37628982	38228230	599248	-0.272	0.044353	3.77953	2.8184
rs4643638	ENSG00000100335_SMCR7L	ILMN_28305_5360068	22	22	37628972	38228230	599258	-0.272	0.044353	3.77953	2.8184
rs78808155	ENSG00000128268_MGAT3	ILMN_84303_2480524	22	22	37629711	38183271	553560	-0.271	0.045433	5.95268	5.95268
rs738307	ENSG00000100335_SMCR7L	ILMN_28305_5360068	22	22	37620441	38228230	607789	0.271	0.045578	3.77953	2.8184
rs5757342	ENSG00000100221_JOSD1	ILMN_21647_6510180	22	22	37622175	37411630	210545	0.27	0.0457959	3.78081	2.91374
rs2142836	ENSG00000100211_CBY1	ILMN_25634_5910717	22	22	37617065	37382604	234461	-0.27	0.0465436	3.84724	3.38
rs132498	ENSG00000100335_SMCR7L	ILMN_28305_5360068	22	22	37610688	38228230	617542	-0.269	0.0467349	3.77953	2.8184
rs132499	ENSG00000100335_SMCR7L	ILMN_28305_5360068	22	22	37612289	38228230	615941	0.269	0.0467349	3.77953	2.8184
rs132500	ENSG00000100335_SMCR7L	ILMN_28305_5360068	22	22	37612591	38228230	615639	0.269	0.0467349	3.77953	2.8184
rs132501	ENSG00000100335_SMCR7L	ILMN_28305_5360068	22	22	37612965	38228230	615265	-0.269	0.0467349	3.77953	2.8184
rs132505	ENSG00000100335_SMCR7L	ILMN_28305_5360068	22	22	37616498	38228230	611732	0.269	0.0467349	3.77953	2.8184
rs132506	ENSG00000100335_SMCR7L	ILMN_28305_5360068	22	22	37617105	38228230	611125	0.269	0.0467349	3.77953	2.8184
rs132508	ENSG00000100335_SMCR7L	ILMN_28305_5360068	22	22	37617856	38228230	610374	0.269	0.0467349	3.77953	2.8184
rs132509	ENSG00000100335_SMCR7L	ILMN_28305_5360068	22	22	37618105	38228230	610125	0.269	0.0467349	3.77953	2.8184
rs132510	ENSG00000100335_SMCR7L	ILMN_28305_5360068	22	22	37620506	38228230	607724	-0.269	0.0467349	3.77953	2.8184
rs132513	ENSG00000100335_SMCR7L	ILMN_28305_5360068	22	22	37621572	38228230	606658	-0.269	0.0467349	3.77953	2.8184
rs132514	ENSG00000100335_SMCR7L	ILMN_28305_5360068	22	22	37621804	38228230	606426	0.269	0.0467349	3.77953	2.8184
rs2015363	ENSG00000100335_SMCR7L	ILMN_28305_5360068	22	22	37620084	38228230	608146	-0.269	0.0467349	3.77953	2.8184
rs2205964	ENSG00000100335_SMCR7L	ILMN_28305_5360068	22	22	37629310	38228230	598920	0.269	0.0467349	3.77953	2.8184
rs2205965	ENSG00000100335_SMCR7L	ILMN_28305_5360068	22	22	37629364	38228230	598866	0.269	0.0467349	3.77953	2.8184
rs2413551	ENSG00000100335_SMCR7L	ILMN_28305_5360068	22	22	37630855	38228230	597375	-0.269	0.0467349	3.77953	2.8184
rs2413552	ENSG00000100335_SMCR7L	ILMN_28305_5360068	22	22	37630882	38228230	597348	-0.269	0.0467349	3.77953	2.8184
rs2413553	ENSG00000100335_SMCR7L	ILMN_28305_5360068	22	22	37631064	38228230	597166	0.269	0.0467349	3.77953	2.8184
rs4296521	ENSG00000100335_SMCR7L	ILMN_28305_5360068	22	22	37619311	38228230	608919	0.269	0.0467349	3.77953	2.8184
rs4306795	ENSG00000100335_SMCR7L	ILMN_28305_5360068	22	22	37630053	38228230	598177	-0.269	0.0467349	3.77953	2.8184
rs4308199	ENSG00000100335_SMCR7L	ILMN_28305_5360068	22	22	37629760	38228230	598470	0.269	0.0467349	3.77953	2.8184
rs4308202	ENSG00000100335_SMCR7L	ILMN_28305_5360068	22	22	37619829	38228230	608401	-0.269	0.0467349	3.77953	2.8184
rs4420791	ENSG00000100335_SMCR7L	ILMN_28305_5360068	22	22	37629782	38228230	598448	0.269	0.0467349	3.77953	2.8184
rs4434085	ENSG00000100335_SMCR7L	ILMN_28305_5360068	22	22	37630101	38228230	598129	0.269	0.0467349	3.77953	2.8184
rs4494857	ENSG00000100335_SMCR7L	ILMN_28305_5360068	22	22	37629759	38228230	598471	0.269	0.0467349	3.77953	2.8184
rs4522710	ENSG00000100335_SMCR7L	ILMN_28305_5360068	22	22	37619748	38228230	608482	-0.269	0.0467349	3.77953	2.8184
rs4589863	ENSG00000100335_SMCR7L	ILMN_28305_5360068	22	22	37630736	38228230	597494	0.269	0.0467349	3.77953	2.8184
rs469987	ENSG00000100335_SMCR7L	ILMN_28305_5360068	22	22	37617301	38228230	610929	-0.269	0.0467349	3.77953	2.8184
rs4998751	ENSG00000100335_SMCR7L	ILMN_28305_5360068	22	22	37620692	38228230	607538	-0.269	0.0467349	3.77953	2.8184
rs5750696	ENSG00000100335_SMCR7L	ILMN_28305_5360068	22	22	37621311	38228230	606919	0.269	0.0467349	3.77953	2.8184
rs5750701	ENSG00000100335_SMCR7L	ILMN_28305_5360068	22	22	37630179	38228230	598051	-0.269	0.0467349	3.77953	2.8184
rs5757325	ENSG00000100335_SMCR7L	ILMN_28305_5360068	22	22	37614892	38228230	613338	0.269	0.0467349	3.77953	2.8184
rs5757326	ENSG00000100335_SMCR7L	ILMN_28305_5360068	22	22	37614902	38228230	613328	-0.269	0.0467349	3.77953	2.8184
rs5757328	ENSG00000100335_SMCR7L	ILMN_28305_5360068	22	22	37615915	38228230	612315	-0.269	0.0467349	3.77953	2.8184
rs5757331	ENSG00000100335_SMCR7L	ILMN_28305_5360068	22	22	37618776	38228230	609454	0.269	0.0467349	3.77953	2.8184
rs5757334	ENSG00000100335_SMCR7L	ILMN_28305_5360068	22	22	37621239	38228230	606991	-0.269	0.0467349	3.77953	2.8184
rs5757341	ENSG00000100335_SMCR7L	ILMN_28305_5360068	22	22	37622150	38228230	606080	-0.269	0.0467349	3.77953	2.8184
rs5757356	ENSG00000100335_SMCR7L	ILMN_28305_5360068	22	22	37630666	38228230	597564	-0.269	0.0467349	3.77953	2.8184
rs5757357	ENSG00000100335_SMCR7L	ILMN_28305_5360068	22	22	37630679	38228230	597551	0.269	0.0467349	3.77953	2.8184
rs5757358	ENSG00000100335_SMCR7L	ILMN_28305_5360068	22	22	37630723	38228230	597507	0.269	0.0467349	3.77953	2.8184
rs59254002	ENSG00000100335_SMCR7L	ILMN_28305_5360068	22	22	37630381	38228230	597849	0.269	0.0467349	3.77953	2.8184
rs5995632	ENSG00000100335_SMCR7L	ILMN_28305_5360068	22	22	37614397	38228230	613833	0.269	0.0467349	3.77953	2.8184
rs5995634	ENSG00000100335_SMCR7L	ILMN_28305_5360068	22	22	37620994	38228230	607236	-0.269	0.0467349	3.77953	2.8184
rs5995635	ENSG00000100335_SMCR7L	ILMN_28305_5360068	22	22	37622486	38228230	605744	-0.269	0.0467349	3.77953	2.8184
rs5995636	ENSG00000100335_SMCR7L	ILMN_28305_5360068	22	22	37631909	38228230	596321	-0.269	0.0467349	3.77953	2.8184
rs6001293	ENSG00000100335_SMCR7L	ILMN_28305_5360068	22	22	37620973	38228230	607257	-0.269	0.0467349	3.77953	2.8184
rs6001294	ENSG00000100335_SMCR7L	ILMN_28305_5360068	22	22	37621023	38228230	607207	0.269	0.0467349	3.77953	2.8184
rs6001295	ENSG00000100335_SMCR7L	ILMN_28305_5360068	22	22	37622302	38228230	605928	0.269	0.0467349	3.77953	2.8184
rs6001296	ENSG00000100335_SMCR7L	ILMN_28305_5360068	22	22	37622442	38228230	605788	0.269	0.0467349	3.77953	2.8184
rs6001304	ENSG00000100335_SMCR7L	ILMN_28305_5360068	22	22	37629341	38228230	598889	-0.269	0.0467349	3.77953	2.8184
rs6001306	ENSG00000100335_SMCR7L	ILMN_28305_5360068	22	22	37630354	38228230	597876	0.269	0.0467349	3.77953	2.8184
rs6001314	ENSG00000100335_SMCR7L	ILMN_28305_5360068	22	22	37631863	38228230	596367	0.269	0.0467349	3.77953	2.8184
rs713836	ENSG00000100335_SMCR7L	ILMN_28305_5360068	22	22	37613040	38228230	615190	0.269	0.0467349	3.77953	2.8184
rs713858	ENSG00000100335_SMCR7L	ILMN_28305_5360068	22	22	37632030	38228230	596200	-0.269	0.0467349	3.77953	2.8184
rs713859	ENSG00000100335_SMCR7L	ILMN_28305_5360068	22	22	37632120	38228230	596110	0.269	0.0467349	3.77953	2.8184
rs713874	ENSG00000100335_SMCR7L	ILMN_28305_5360068	22	22	37613133	38228230	615097	-0.269	0.0467349	3.77953	2.8184
rs713950	ENSG00000100335_SMCR7L	ILMN_28305_5360068	22	22	37612951	38228230	615279	0.269	0.0467349	3.77953	2.8184
rs7291047	ENSG00000100335_SMCR7L	ILMN_28305_5360068	22	22	37622263	38228230	605967	-0.269	0.0467349	3.77953	2.8184
rs738306	ENSG00000100335_SMCR7L	ILMN_28305_5360068	22	22	37620180	38228230	608050	0.269	0.0467349	3.77953	2.8184
rs7511336	ENSG00000100335_SMCR7L	ILMN_28305_5360068	22	22	37629194	38228230	599036	0.269	0.0467349	3.77953	2.8184
rs9622863	ENSG00000100335_SMCR7L	ILMN_28305_5360068	22	22	37620574	38228230	607656	-0.269	0.0467349	3.77953	2.8184
rs118181868	ENSG00000168135_KCNJ4	ILMN_14221_3420129	22	22	37623667	37152278	471389	-0.269	0.0468607	3.69304	2.78238
rs118181868	ENSG00000100335_SMCR7L	ILMN_28305_5360068	22	22	37623667	38228230	604563	-0.269	0.0468607	3.77953	2.8184
rs132526	ENSG00000100226_GTPBP1	ILMN_137322_7050332	22	22	37632729	37431753	200976	-0.269	0.0469819	3.36955	2.63472
rs7289554	ENSG00000100335_SMCR7L	ILMN_28305_5360068	22	22	37620575	38228230	607655	0.269	0.0469928	3.77953	2.8184
rs2205967	ENSG00000168135_KCNJ4	ILMN_14221_3420129	22	22	37629441	37152278	477163	0.269	0.0470799	3.69304	2.78238
rs132525	ENSG00000128268_MGAT3	ILMN_20796_5870471	22	22	37629922	38183271	553349	0.268	0.0483315	5.95268	5.95268
rs2205966	ENSG00000168135_KCNJ4	ILMN_14221_3420129	22	22	37629418	37152278	477140	-0.268	0.0483315	3.69304	2.78238
rs4619721	ENSG00000128268_MGAT3	ILMN_20796_5870471	22	22	37628376	38183271	554895	0.267	0.0484072	5.95268	5.95268
rs73159334	ENSG00000100181_ILMN_138769	ILMN_138769_2320639	22	22	37619597	37061698	557899	0.267	0.0485018	3.5245	2.73861
rs5750695	ENSG00000168135_KCNJ4	ILMN_14221_3420129	22	22	37621203	37152278	468925	0.267	0.0486569	3.69304	2.78238
rs2142836	ENSG00000100321_SYNGR1	ILMN_9418_1230187	22	22	37617065	38075900	458835	-0.267	0.0488652	3.62474	2.89652
rs9622868	ENSG00000100335_SMCR7L	ILMN_28305_5360068	22	22	37630583	38228230	597647	0.267	0.0490555	3.77953	2.8184
rs5757342	ENSG00000183741_CBX6	ILMN_20870_6130215	22	22	37622175	37544403	77772	0.266	0.0492322	3.92672	2.84765
rs132507	ENSG00000100221_JOSD1	ILMN_21647_6510180	22	22	37617381	37411630	205751	-0.266	0.0494113	3.78081	2.91374
rs7287898	ENSG00000100181_ILMN_138769	ILMN_138769_2320639	22	22	37632140	37061698	570442	0.266	0.0494715	3.5245	2.73861
rs8137023	ENSG00000100181_ILMN_138769	ILMN_138769_2320639	22	22	37616723	37061698	555025	0.266	0.0494715	3.5245	2.73861
rs5750695	ENSG00000100335_SMCR7L	ILMN_28305_5360068	22	22	37621203	38228230	607027	0.265	0.0503217	3.77953	2.8184
rs7287898	ENSG00000100216_TOMM22	ILMN_20129_940113	22	22	37632140	37407900	224240	-0.265	0.0507037	3.33529	2.63261
rs7287898	ENSG00000100142_POLR2F	ILMN_6124_630324	22	22	37632140	36679665	952475	-0.265	0.0507037	3.38725	2.68989
rs8137023	ENSG00000100216_TOMM22	ILMN_20129_940113	22	22	37616723	37407900	208823	-0.265	0.0507037	3.33529	2.63261
rs8137023	ENSG00000100142_POLR2F	ILMN_6124_630324	22	22	37616723	36679665	937058	-0.265	0.0507037	3.38725	2.68989
rs132503	ENSG00000100226_GTPBP1	ILMN_137322_7050332	22	22	37616345	37431753	184592	-0.265	0.0508194	3.36955	2.63472
rs8140019	ENSG00000100226_GTPBP1	ILMN_137322_7050332	22	22	37615489	37431753	183736	0.265	0.0508194	3.36955	2.63472
rs35507274	ENSG00000168135_KCNJ4	ILMN_14221_360706	22	22	37630256	37152278	477978	0.265	0.0509275	3.69304	2.78238
rs117477006	ENSG00000100298_APOBEC3H	ILMN_18618_5820048	22	22	37597324	37823190	225866	0.265	0.0509868	5.02704	5.02704
rs7289554	ENSG00000100211_CBY1	ILMN_25634_4640039	22	22	37620575	37382604	237971	0.264	0.0510471	3.84724	3.38
rs469986	ENSG00000100211_CBY1	ILMN_25634_4640039	22	22	37610623	37382604	228019	0.264	0.0513248	3.84724	3.38
rs5757342	ENSG00000100324_MAP3K7IP1	ILMN_19146_940504	22	22	37622175	38125692	503517	0.264	0.0513929	3.54601	2.90657
rs5750690	ENSG00000128394_APOBEC3F	ILMN_15884_7610364	22	22	37609010	37766619	157609	0.263	0.0520199	3.78875	2.90241
rs118181868	ENSG00000213923_CSNK1E	ILMN_15649_10296	22	22	37623667	37016644	607023	-0.263	0.0522945	3.51225	2.81162
rs76276354	ENSG00000100321_SYNGR1	ILMN_19133_3890220	22	22	37601183	38075900	474717	0.263	0.0522945	3.62474	2.89652
rs2899308	ENSG00000100142_POLR2F	ILMN_6124_630324	22	22	37629298	36679665	949633	-0.263	0.0526387	3.38725	2.68989
rs6001308	ENSG00000100142_POLR2F	ILMN_6124_630324	22	22	37630529	36679665	950864	-0.263	0.0526387	3.38725	2.68989
rs6001312	ENSG00000168135_KCNJ4	ILMN_14221_3420129	22	22	37631842	37152278	479564	0.263	0.0526576	3.69304	2.78238
rs6001313	ENSG00000168135_KCNJ4	ILMN_14221_3420129	22	22	37631847	37152278	479569	0.263	0.0526576	3.69304	2.78238
rs73159334	ENSG00000100216_TOMM22	ILMN_20129_940113	22	22	37619597	37407900	211697	-0.262	0.0530708	3.33529	2.63261
rs73159334	ENSG00000100211_CBY1	ILMN_25634_4640039	22	22	37619597	37382604	236993	-0.262	0.0530708	3.84724	3.38
rs73159334	ENSG00000100142_POLR2F	ILMN_6124_630324	22	22	37619597	36679665	939932	-0.262	0.0530708	3.38725	2.68989
rs5757355	ENSG00000183741_CBX6	ILMN_10597_1570746	22	22	37630211	37544403	85808	-0.262	0.0532174	3.92672	2.84765
rs118118622	ENSG00000100156_SLC16A8	ILMN_10997_5080441	22	22	37607087	36804093	802994	-0.261	0.054096	3.79011	3.20677
rs6001309	ENSG00000128394_APOBEC3F	ILMN_1659_2570753	22	22	37630545	37766619	136074	0.261	0.0543829	3.78875	2.90241
rs11913682	ENSG00000185022_MAFF	ILMN_13774_5560397	22	22	37605946	36927944	678002	0.26	0.0548968	3.95724	2.92724
rs2205967	ENSG00000100324_MAP3K7IP1	ILMN_19146_940504	22	22	37629441	38125692	496251	0.26	0.0553371	3.54601	2.90657
rs7287898	ENSG00000100335_SMCR7L	ILMN_28305_5360068	22	22	37632140	38228230	596090	-0.26	0.0553482	3.77953	2.8184
rs8137023	ENSG00000100335_SMCR7L	ILMN_28305_5360068	22	22	37616723	38228230	611507	-0.26	0.0553482	3.77953	2.8184
rs5000622	ENSG00000100221_JOSD1	ILMN_21647_6510180	22	22	37622947	37411630	211317	-0.26	0.0554829	3.78081	2.91374
rs5000624	ENSG00000100221_JOSD1	ILMN_21647_6510180	22	22	37622965	37411630	211335	0.26	0.0554829	3.78081	2.91374
rs5000625	ENSG00000100221_JOSD1	ILMN_21647_6510180	22	22	37622969	37411630	211339	0.26	0.0554829	3.78081	2.91374
rs5000626	ENSG00000100221_JOSD1	ILMN_21647_6510180	22	22	37622972	37411630	211342	0.26	0.0554829	3.78081	2.91374
rs132526	ENSG00000128394_APOBEC3F	ILMN_15884_7610364	22	22	37632729	37766619	133890	-0.26	0.0555806	3.78875	2.90241
rs7287898	ENSG00000100211_CBY1	ILMN_25634_4640039	22	22	37632140	37382604	249536	-0.259	0.0558848	3.84724	3.38
rs8137023	ENSG00000100211_CBY1	ILMN_25634_4640039	22	22	37616723	37382604	234119	-0.259	0.0558848	3.84724	3.38
rs132511	ENSG00000100324_MAP3K7IP1	ILMN_19146_940504	22	22	37621468	38125692	504224	-0.259	0.0564769	3.54601	2.90657
rs469986	ENSG00000100335_SMCR7L	ILMN_28305_5360068	22	22	37610623	38228230	617607	0.259	0.0564928	3.77953	2.8184
rs115408412	ENSG00000128272_ATF4	ILMN_10757_2900170	22	22	37612763	38246515	633752	0.258	0.0568508	6.07302	3.64303
rs115408412	ENSG00000183741_CBX6	ILMN_20870_6130215	22	22	37612763	37544403	68360	-0.258	0.0568508	3.92672	2.84765
rs115408412	ENSG00000100311_PDGFB	ILMN_30109_2370441	22	22	37612763	37949665	336902	0.258	0.0568508	3.89286	3.10806
rs2205966	ENSG00000100324_MAP3K7IP1	ILMN_19146_940504	22	22	37629418	38125692	496274	-0.258	0.0573176	3.54601	2.90657
rs132503	ENSG00000128394_APOBEC3F	ILMN_15884_7610364	22	22	37616345	37766619	150274	-0.258	0.0573362	3.78875	2.90241
rs8140019	ENSG00000128394_APOBEC3F	ILMN_15884_7610364	22	22	37615489	37766619	151130	0.258	0.0573362	3.78875	2.90241
rs5757342	ENSG00000100211_CBY1	ILMN_25634_4640039	22	22	37622175	37382604	239571	0.257	0.0579365	3.84724	3.38
rs73159334	ENSG00000100335_SMCR7L	ILMN_28305_5360068	22	22	37619597	38228230	608633	-0.257	0.0579829	3.77953	2.8184
rs118181868	ENSG00000128383_APOBEC3A	ILMN_12846_2810040	22	22	37623667	37683569	59902	0.257	0.0582292	3.9224	2.87513
rs118181868	ENSG00000168135_KCNJ4	ILMN_14221_360706	22	22	37623667	37152278	471389	-0.257	0.0582292	3.69304	2.78238
rs118181868	ENSG00000100221_JOSD1	ILMN_21647_6510180	22	22	37623667	37411630	212037	-0.257	0.0582292	3.78081	2.91374
rs75180976	ENSG00000100206_DMC1	ILMN_21290_3190603	22	22	37618160	37244900	373260	-0.256	0.0594246	3.4996	2.73504
rs80350486	ENSG00000100311_PDGFB	ILMN_18749_5570463	22	22	37606006	37949665	343659	-0.256	0.0594246	3.89286	3.10806
rs6001291	ENSG00000100211_CBY1	ILMN_25634_4640039	22	22	37620900	37382604	238296	0.256	0.05957	3.84724	3.38
rs6519152	ENSG00000100324_MAP3K7IP1	ILMN_24224_6400221	22	22	37631878	38125692	493814	-0.255	0.0603044	3.54601	2.90657
rs6519152	ENSG00000100211_CBY1	ILMN_25634_4640039	22	22	37631878	37382604	249274	-0.255	0.0607345	3.84724	3.38
rs469986	ENSG00000168135_KCNJ4	ILMN_14221_3420129	22	22	37610623	37152278	458345	0.254	0.0612323	3.69304	2.78238
rs6001291	ENSG00000183741_CBX6	ILMN_20870_6130215	22	22	37620900	37544403	76497	0.254	0.0616638	3.92672	2.84765
rs132515	ENSG00000168135_KCNJ4	ILMN_14221_3420129	22	22	37623131	37152278	470853	-0.254	0.0617453	3.69304	2.78238
rs5000627	ENSG00000168135_KCNJ4	ILMN_14221_3420129	22	22	37623021	37152278	470743	-0.254	0.0617453	3.69304	2.78238
rs5750697	ENSG00000168135_KCNJ4	ILMN_14221_3420129	22	22	37623169	37152278	470891	0.254	0.0617453	3.69304	2.78238
rs5757344	ENSG00000168135_KCNJ4	ILMN_14221_3420129	22	22	37623151	37152278	470873	-0.254	0.0617453	3.69304	2.78238
rs132526	ENSG00000179750_APOBEC3B	ILMN_5305_1170471	22	22	37632729	37708351	75622	-0.253	0.0620494	3.43603	2.68617
rs5750695	ENSG00000100324_MAP3K7IP1	ILMN_19146_940504	22	22	37621203	38125692	504489	0.253	0.0622622	3.54601	2.90657
rs1122771	ENSG00000128394_APOBEC3F	ILMN_18531_4070132	22	22	37597258	37766619	169361	-0.253	0.0623454	3.78875	2.90241
rs2235140	ENSG00000128394_APOBEC3F	ILMN_18531_4070132	22	22	37591081	37766619	175538	-0.253	0.0623454	3.78875	2.90241
rs738143	ENSG00000128394_APOBEC3F	ILMN_18531_4070132	22	22	37594371	37766619	172248	-0.253	0.0623454	3.78875	2.90241
rs760481	ENSG00000128394_APOBEC3F	ILMN_18531_4070132	22	22	37598731	37766619	167888	-0.253	0.0623454	3.78875	2.90241
rs9611041	ENSG00000128394_APOBEC3F	ILMN_18531_4070132	22	22	37595018	37766619	171601	-0.253	0.0623454	3.78875	2.90241
rs735306	ENSG00000128268_MGAT3	ILMN_20796_5870471	22	22	37589978	38183271	593293	0.253	0.0627258	5.95268	5.95268
rs115408412	ENSG00000100146_SOX10	ILMN_13184_3400386	22	22	37612763	36698253	914510	0.252	0.0630015	3.50377	2.76693
rs6001300	ENSG00000100335_SMCR7L	ILMN_28305_5360068	22	22	37624018	38228230	604212	0.252	0.0633784	3.77953	2.8184
rs73159330	ENSG00000128394_APOBEC3F	ILMN_18531_4070132	22	22	37601140	37766619	165479	0.252	0.0636815	3.78875	2.90241
rs11913682	ENSG00000100221_JOSD1	ILMN_21647_6510180	22	22	37605946	37411630	194316	0.251	0.0642108	3.78081	2.91374
rs11705118	ENSG00000183741_CBX6	ILMN_10597_1570746	22	22	37606791	37544403	62388	0.251	0.0646958	3.92672	2.84765
rs76276354	ENSG00000128272_ATF4	ILMN_10757_2900170	22	22	37601183	38246515	645332	0.251	0.0646958	6.07302	3.64303
rs132526	ENSG00000100211_CBY1	ILMN_25634_5910717	22	22	37632729	37382604	250125	-0.251	0.0650405	3.84724	3.38
rs4619721	ENSG00000176177_ENTHD1	ILMN_12200_2690133	22	22	37628376	38468996	840620	0.25	0.0657475	6.29128	6.29128
rs6001309	ENSG00000100246_DNAL4	ILMN_22246_4010424	22	22	37630545	37504468	126077	0.25	0.0660112	3.75097	2.86464
rs735306	ENSG00000100321_SYNGR1	ILMN_19133_4260338	22	22	37589978	38075900	485922	-0.25	0.0660452	3.62474	2.89652
rs115408412	ENSG00000100321_SYNGR1	ILMN_9418_1230187	22	22	37612763	38075900	463137	0.249	0.0662712	3.62474	2.89652
rs117680537	ENSG00000128268_MGAT3	ILMN_20796_5870471	22	22	37622702	38183271	560569	-0.249	0.0663564	5.95268	5.95268
rs2205967	ENSG00000100221_JOSD1	ILMN_21647_6510180	22	22	37629441	37411630	217811	0.249	0.066846	3.78081	2.91374
rs735306	ENSG00000100321_SYNGR1	ILMN_20235_1240014	22	22	37589978	38075900	485922	-0.249	0.0672577	3.62474	2.89652
rs132507	ENSG00000168135_KCNJ4	ILMN_14221_3420129	22	22	37617381	37152278	465103	-0.248	0.0674853	3.69304	2.78238
rs2205966	ENSG00000100221_JOSD1	ILMN_21647_6510180	22	22	37629418	37411630	217788	-0.248	0.0676075	3.78081	2.91374
rs11089908	ENSG00000100211_CBY1	ILMN_25634_4640039	22	22	37629259	37382604	246655	-0.248	0.0677856	3.84724	3.38
rs9622868	ENSG00000100221_JOSD1	ILMN_21647_6510180	22	22	37630583	37411630	218953	0.248	0.0678428	3.78081	2.91374
rs35507274	ENSG00000128394_APOBEC3F	ILMN_1659_2570753	22	22	37630256	37766619	136363	0.248	0.067946	3.78875	2.90241
rs6001312	ENSG00000100221_JOSD1	ILMN_21647_6510180	22	22	37631842	37411630	220212	0.248	0.0679835	3.78081	2.91374
rs6001313	ENSG00000100221_JOSD1	ILMN_21647_6510180	22	22	37631847	37411630	220217	0.248	0.0679835	3.78081	2.91374
rs7289554	ENSG00000100142_POLR2F	ILMN_6124_630324	22	22	37620575	36679665	940910	0.248	0.0679835	3.38725	2.68989
rs5000623	ENSG00000100324_MAP3K7IP1	ILMN_19146_940504	22	22	37622956	38125692	502736	0.248	0.0681387	3.54601	2.90657
rs35507274	ENSG00000100221_JOSD1	ILMN_21647_6510180	22	22	37630256	37411630	218626	0.247	0.0686889	3.78081	2.91374
rs79887800	ENSG00000198792_TMEM184B	ILMN_10219_240731	22	22	37618800	36945244	673556	-0.247	0.0690466	3.4225	2.76692
rs115408412	ENSG00000100216_TOMM22	ILMN_20129_940113	22	22	37612763	37407900	204863	-0.246	0.0696754	3.33529	2.63261
rs6001309	ENSG00000184381_PLA2G6	ILMN_13517_70386	22	22	37630545	36837449	793096	0.246	0.0700761	3.40682	2.72685
rs6001291	ENSG00000100142_POLR2F	ILMN_6124_630324	22	22	37620900	36679665	941235	0.246	0.0701658	3.38725	2.68989
rs132515	ENSG00000100221_JOSD1	ILMN_21647_6510180	22	22	37623131	37411630	211501	-0.246	0.070485	3.78081	2.91374
rs5000627	ENSG00000100221_JOSD1	ILMN_21647_6510180	22	22	37623021	37411630	211391	-0.246	0.070485	3.78081	2.91374
rs5750697	ENSG00000100221_JOSD1	ILMN_21647_6510180	22	22	37623169	37411630	211539	0.246	0.070485	3.78081	2.91374
rs5757344	ENSG00000100221_JOSD1	ILMN_21647_6510180	22	22	37623151	37411630	211521	-0.246	0.070485	3.78081	2.91374
rs5750698	ENSG00000183741_CBX6	ILMN_20870_6130215	22	22	37628676	37544403	84273	-0.246	0.0706379	3.92672	2.84765
rs2899308	ENSG00000100221_JOSD1	ILMN_21647_6510180	22	22	37629298	37411630	217668	-0.246	0.0706581	3.78081	2.91374
rs6001308	ENSG00000100221_JOSD1	ILMN_21647_6510180	22	22	37630529	37411630	218899	-0.246	0.0706581	3.78081	2.91374
rs132523	ENSG00000213923_CSNK1E	ILMN_24481_2630053	22	22	37623814	37016644	607170	-0.245	0.0709246	3.51225	2.81162
rs132524	ENSG00000213923_CSNK1E	ILMN_24481_2630053	22	22	37623815	37016644	607171	-0.245	0.0709246	3.51225	2.81162
rs6001298	ENSG00000213923_CSNK1E	ILMN_24481_2630053	22	22	37623964	37016644	607320	0.245	0.0709246	3.51225	2.81162
rs6001312	ENSG00000100211_CBY1	ILMN_25634_4640039	22	22	37631842	37382604	249238	0.245	0.0709478	3.84724	3.38
rs6001313	ENSG00000100211_CBY1	ILMN_25634_4640039	22	22	37631847	37382604	249243	0.245	0.0709478	3.84724	3.38
rs11913682	ENSG00000168135_KCNJ4	ILMN_14221_360706	22	22	37605946	37152278	453668	0.245	0.0712039	3.69304	2.78238
rs7287898	ENSG00000100311_PDGFB	ILMN_18749_5570463	22	22	37632140	37949665	317525	0.245	0.0717073	3.89286	3.10806
rs8137023	ENSG00000100311_PDGFB	ILMN_18749_5570463	22	22	37616723	37949665	332942	0.245	0.0717073	3.89286	3.10806
rs117020625	ENSG00000183741_CBX6	ILMN_10597_1570746	22	22	37627614	37544403	83211	-0.245	0.0717258	3.92672	2.84765
rs132511	ENSG00000168135_KCNJ4	ILMN_14221_3420129	22	22	37621468	37152278	469190	-0.245	0.071872	3.69304	2.78238
rs11913682	ENSG00000128394_APOBEC3F	ILMN_18531_4070132	22	22	37605946	37766619	160673	0.244	0.0720779	3.78875	2.90241
rs5757342	ENSG00000100142_POLR2F	ILMN_6124_630324	22	22	37622175	36679665	942510	0.244	0.0720695	3.38725	2.68989
rs132523	ENSG00000183741_CBX6	ILMN_10597_1570746	22	22	37623814	37544403	79411	0.244	0.0723399	3.92672	2.84765
rs132524	ENSG00000183741_CBX6	ILMN_10597_1570746	22	22	37623815	37544403	79412	0.244	0.0723399	3.92672	2.84765
rs6001298	ENSG00000183741_CBX6	ILMN_10597_1570746	22	22	37623964	37544403	79561	-0.244	0.0723399	3.92672	2.84765
rs9622868	ENSG00000183741_CBX6	ILMN_20870_6130215	22	22	37630583	37544403	86180	0.244	0.0725518	3.92672	2.84765
rs2899308	ENSG00000100324_MAP3K7IP1	ILMN_19146_940504	22	22	37629298	38125692	496394	-0.244	0.0729539	3.54601	2.90657
rs6001308	ENSG00000100324_MAP3K7IP1	ILMN_19146_940504	22	22	37630529	38125692	495163	-0.244	0.0729539	3.54601	2.90657
rs2205967	ENSG00000100142_POLR2F	ILMN_6124_630324	22	22	37629441	36679665	949776	0.243	0.073329	3.38725	2.68989
rs132511	ENSG00000100211_CBY1	ILMN_25634_4640039	22	22	37621468	37382604	238864	-0.243	0.0735494	3.84724	3.38
rs132525	ENSG00000100211_CBY1	ILMN_25634_4640039	22	22	37629922	37382604	247318	-0.243	0.0736244	3.84724	3.38
rs4532056	ENSG00000100142_POLR2F	ILMN_6124_630324	22	22	37629162	36679665	949497	-0.243	0.0736252	3.38725	2.68989
rs4561752	ENSG00000100142_POLR2F	ILMN_6124_630324	22	22	37628982	36679665	949317	-0.243	0.0736252	3.38725	2.68989
rs4643638	ENSG00000100142_POLR2F	ILMN_6124_630324	22	22	37628972	36679665	949307	-0.243	0.0736252	3.38725	2.68989
rs79887800	ENSG00000213923_CSNK1E	ILMN_15649_10296	22	22	37618800	37016644	602156	-0.243	0.073797	3.51225	2.81162
rs5750698	ENSG00000100142_POLR2F	ILMN_6124_630324	22	22	37628676	36679665	949011	-0.243	0.0740141	3.38725	2.68989
rs132503	ENSG00000179750_APOBEC3B	ILMN_5305_1170471	22	22	37616345	37708351	92006	-0.243	0.0741781	3.43603	2.68617
rs8140019	ENSG00000179750_APOBEC3B	ILMN_5305_1170471	22	22	37615489	37708351	92862	0.243	0.0741781	3.43603	2.68617
rs2142836	ENSG00000100146_SOX10	ILMN_13184_3400386	22	22	37617065	36698253	918812	-0.243	0.0742867	3.50377	2.76693
rs2899307	ENSG00000100324_MAP3K7IP1	ILMN_19146_940504	22	22	37601161	38125692	524531	-0.243	0.0743534	3.54601	2.90657
rs765080	ENSG00000100324_MAP3K7IP1	ILMN_19146_940504	22	22	37606416	38125692	519276	-0.243	0.0743534	3.54601	2.90657
rs2205967	ENSG00000183741_CBX6	ILMN_20870_6130215	22	22	37629441	37544403	85038	0.242	0.0748467	3.92672	2.84765
rs73159334	ENSG00000100311_PDGFB	ILMN_18749_5570463	22	22	37619597	37949665	330068	0.242	0.0749533	3.89286	3.10806
rs73159330	ENSG00000100181_ILMN_138769	ILMN_138769_2320639	22	22	37601140	37061698	539442	-0.242	0.0753453	3.5245	2.73861
rs5750690	ENSG00000187051_RPS19BP1	ILMN_8107_5420189	22	22	37609010	38255048	646038	0.242	0.0755351	3.94334	2.92053
rs6001312	ENSG00000183741_CBX6	ILMN_20870_6130215	22	22	37631842	37544403	87439	0.242	0.0755862	3.92672	2.84765
rs6001313	ENSG00000183741_CBX6	ILMN_20870_6130215	22	22	37631847	37544403	87444	0.242	0.0755862	3.92672	2.84765
rs6001309	ENSG00000100142_POLR2F	ILMN_6124_630324	22	22	37630545	36679665	950880	0.242	0.0756663	3.38725	2.68989
rs4619721	ENSG00000128383_APOBEC3A	ILMN_12846_2810040	22	22	37628376	37683569	55193	-0.241	0.0768763	3.9224	2.87513
rs5750695	ENSG00000100221_JOSD1	ILMN_21647_6510180	22	22	37621203	37411630	209573	0.24	0.0775672	3.78081	2.91374
rs132523	ENSG00000100142_POLR2F	ILMN_6124_630324	22	22	37623814	36679665	944149	-0.24	0.0777725	3.38725	2.68989
rs132524	ENSG00000100142_POLR2F	ILMN_6124_630324	22	22	37623815	36679665	944150	-0.24	0.0777725	3.38725	2.68989
rs6001298	ENSG00000100142_POLR2F	ILMN_6124_630324	22	22	37623964	36679665	944299	0.24	0.0777725	3.38725	2.68989
rs2899307	ENSG00000100211_CBY1	ILMN_25634_4640039	22	22	37601161	37382604	218557	-0.24	0.0779776	3.84724	3.38
rs765080	ENSG00000100211_CBY1	ILMN_25634_4640039	22	22	37606416	37382604	223812	-0.24	0.0779776	3.84724	3.38
rs5750690	ENSG00000179750_APOBEC3B	ILMN_5305_1170471	22	22	37609010	37708351	99341	0.24	0.0780446	3.43603	2.68617
rs132525	ENSG00000168135_KCNJ4	ILMN_14221_3420129	22	22	37629922	37152278	477644	-0.24	0.0780734	3.69304	2.78238
rs2413550	ENSG00000168135_KCNJ4	ILMN_14221_360706	22	22	37630752	37152278	478474	-0.24	0.0781793	3.69304	2.78238
rs6001300	ENSG00000128298_BAIAP2L2	ILMN_21982_160424	22	22	37624018	36810843	813175	-0.24	0.0781973	3.32269	2.6245
rs5757362	ENSG00000183741_CBX6	ILMN_20870_6130215	22	22	37636026	37544403	91623	0.239	0.0783061	3.92672	2.84765
rs6519155	ENSG00000183741_CBX6	ILMN_20870_6130215	22	22	37635304	37544403	90901	-0.239	0.0783061	3.92672	2.84765
rs132503	ENSG00000128383_APOBEC3A	ILMN_12846_2810040	22	22	37616345	37683569	67224	-0.239	0.0787735	3.9224	2.87513
rs8140019	ENSG00000128383_APOBEC3A	ILMN_12846_2810040	22	22	37615489	37683569	68080	0.239	0.0787735	3.9224	2.87513
rs117477006	ENSG00000100242_UNC84B	ILMN_28554_5570750	22	22	37597324	37460681	136643	-0.239	0.0791171	3.29299	2.60042
rs11705118	ENSG00000179750_APOBEC3B	ILMN_5305_1170471	22	22	37606791	37708351	101560	-0.239	0.0793506	3.43603	2.68617
rs118181868	ENSG00000100151_PICK1	ILMN_138706_2900239	22	22	37623667	36783208	840459	0.239	0.0793506	3.36049	2.6781
rs118181868	ENSG00000179750_APOBEC3B	ILMN_5305_1170471	22	22	37623667	37708351	84684	-0.239	0.0793506	3.43603	2.68617
rs5750698	ENSG00000100221_JOSD1	ILMN_21647_6510180	22	22	37628676	37411630	217046	-0.238	0.0795769	3.78081	2.91374
rs5750695	ENSG00000183741_CBX6	ILMN_20870_6130215	22	22	37621203	37544403	76800	0.238	0.079879	3.92672	2.84765
rs73159327	ENSG00000128268_MGAT3	ILMN_20796_5870471	22	22	37594954	38183271	588317	-0.238	0.0799451	5.95268	5.95268
rs73159329	ENSG00000128268_MGAT3	ILMN_20796_5870471	22	22	37595549	38183271	587722	0.238	0.0799451	5.95268	5.95268
rs75180976	ENSG00000128298_BAIAP2L2	ILMN_21982_160424	22	22	37618160	36810843	807317	0.238	0.0799451	3.32269	2.6245
rs132523	ENSG00000100211_CBY1	ILMN_25634_4640039	22	22	37623814	37382604	241210	-0.238	0.0799618	3.84724	3.38
rs132524	ENSG00000100211_CBY1	ILMN_25634_4640039	22	22	37623815	37382604	241211	-0.238	0.0799618	3.84724	3.38
rs6001298	ENSG00000100211_CBY1	ILMN_25634_4640039	22	22	37623964	37382604	241360	0.238	0.0799618	3.84724	3.38
rs5750698	ENSG00000100211_CBY1	ILMN_25634_4640039	22	22	37628676	37382604	246072	-0.238	0.0800986	3.84724	3.38
rs469986	ENSG00000183741_CBX6	ILMN_20870_6130215	22	22	37610623	37544403	66220	0.238	0.0802593	3.92672	2.84765
rs2413550	ENSG00000100324_MAP3K7IP1	ILMN_19146_940504	22	22	37630752	38125692	494940	-0.238	0.08027	3.54601	2.90657
rs132507	ENSG00000100211_CBY1	ILMN_25634_4640039	22	22	37617381	37382604	234777	-0.238	0.0806795	3.84724	3.38
rs115408412	ENSG00000100156_SLC16A8	ILMN_10997_5080441	22	22	37612763	36804093	808670	0.238	0.0807303	3.79011	3.20677
rs132498	ENSG00000100324_MAP3K7IP1	ILMN_19146_940504	22	22	37610688	38125692	515004	-0.237	0.080907	3.54601	2.90657
rs132499	ENSG00000100324_MAP3K7IP1	ILMN_19146_940504	22	22	37612289	38125692	513403	0.237	0.080907	3.54601	2.90657
rs132500	ENSG00000100324_MAP3K7IP1	ILMN_19146_940504	22	22	37612591	38125692	513101	0.237	0.080907	3.54601	2.90657
rs132501	ENSG00000100324_MAP3K7IP1	ILMN_19146_940504	22	22	37612965	38125692	512727	-0.237	0.080907	3.54601	2.90657
rs132505	ENSG00000100324_MAP3K7IP1	ILMN_19146_940504	22	22	37616498	38125692	509194	0.237	0.080907	3.54601	2.90657
rs132506	ENSG00000100324_MAP3K7IP1	ILMN_19146_940504	22	22	37617105	38125692	508587	0.237	0.080907	3.54601	2.90657
rs132508	ENSG00000100324_MAP3K7IP1	ILMN_19146_940504	22	22	37617856	38125692	507836	0.237	0.080907	3.54601	2.90657
rs132509	ENSG00000100324_MAP3K7IP1	ILMN_19146_940504	22	22	37618105	38125692	507587	0.237	0.080907	3.54601	2.90657
rs132510	ENSG00000100324_MAP3K7IP1	ILMN_19146_940504	22	22	37620506	38125692	505186	-0.237	0.080907	3.54601	2.90657
rs132513	ENSG00000100324_MAP3K7IP1	ILMN_19146_940504	22	22	37621572	38125692	504120	-0.237	0.080907	3.54601	2.90657
rs132514	ENSG00000100324_MAP3K7IP1	ILMN_19146_940504	22	22	37621804	38125692	503888	0.237	0.080907	3.54601	2.90657
rs2015363	ENSG00000100324_MAP3K7IP1	ILMN_19146_940504	22	22	37620084	38125692	505608	-0.237	0.080907	3.54601	2.90657
rs2205964	ENSG00000100324_MAP3K7IP1	ILMN_19146_940504	22	22	37629310	38125692	496382	0.237	0.080907	3.54601	2.90657
rs2205965	ENSG00000100324_MAP3K7IP1	ILMN_19146_940504	22	22	37629364	38125692	496328	0.237	0.080907	3.54601	2.90657
rs2413551	ENSG00000100324_MAP3K7IP1	ILMN_19146_940504	22	22	37630855	38125692	494837	-0.237	0.080907	3.54601	2.90657
rs2413552	ENSG00000100324_MAP3K7IP1	ILMN_19146_940504	22	22	37630882	38125692	494810	-0.237	0.080907	3.54601	2.90657
rs2413553	ENSG00000100324_MAP3K7IP1	ILMN_19146_940504	22	22	37631064	38125692	494628	0.237	0.080907	3.54601	2.90657
rs4296521	ENSG00000100324_MAP3K7IP1	ILMN_19146_940504	22	22	37619311	38125692	506381	0.237	0.080907	3.54601	2.90657
rs4306795	ENSG00000100324_MAP3K7IP1	ILMN_19146_940504	22	22	37630053	38125692	495639	-0.237	0.080907	3.54601	2.90657
rs4308199	ENSG00000100324_MAP3K7IP1	ILMN_19146_940504	22	22	37629760	38125692	495932	0.237	0.080907	3.54601	2.90657
rs4308202	ENSG00000100324_MAP3K7IP1	ILMN_19146_940504	22	22	37619829	38125692	505863	-0.237	0.080907	3.54601	2.90657
rs4420791	ENSG00000100324_MAP3K7IP1	ILMN_19146_940504	22	22	37629782	38125692	495910	0.237	0.080907	3.54601	2.90657
rs4434085	ENSG00000100324_MAP3K7IP1	ILMN_19146_940504	22	22	37630101	38125692	495591	0.237	0.080907	3.54601	2.90657
rs4494857	ENSG00000100324_MAP3K7IP1	ILMN_19146_940504	22	22	37629759	38125692	495933	0.237	0.080907	3.54601	2.90657
rs4522710	ENSG00000100324_MAP3K7IP1	ILMN_19146_940504	22	22	37619748	38125692	505944	-0.237	0.080907	3.54601	2.90657
rs4589863	ENSG00000100324_MAP3K7IP1	ILMN_19146_940504	22	22	37630736	38125692	494956	0.237	0.080907	3.54601	2.90657
rs469987	ENSG00000100324_MAP3K7IP1	ILMN_19146_940504	22	22	37617301	38125692	508391	-0.237	0.080907	3.54601	2.90657
rs4998751	ENSG00000100324_MAP3K7IP1	ILMN_19146_940504	22	22	37620692	38125692	505000	-0.237	0.080907	3.54601	2.90657
rs5750696	ENSG00000100324_MAP3K7IP1	ILMN_19146_940504	22	22	37621311	38125692	504381	0.237	0.080907	3.54601	2.90657
rs5750701	ENSG00000100324_MAP3K7IP1	ILMN_19146_940504	22	22	37630179	38125692	495513	-0.237	0.080907	3.54601	2.90657
rs5757325	ENSG00000100324_MAP3K7IP1	ILMN_19146_940504	22	22	37614892	38125692	510800	0.237	0.080907	3.54601	2.90657
rs5757326	ENSG00000100324_MAP3K7IP1	ILMN_19146_940504	22	22	37614902	38125692	510790	-0.237	0.080907	3.54601	2.90657
rs5757328	ENSG00000100324_MAP3K7IP1	ILMN_19146_940504	22	22	37615915	38125692	509777	-0.237	0.080907	3.54601	2.90657
rs5757331	ENSG00000100324_MAP3K7IP1	ILMN_19146_940504	22	22	37618776	38125692	506916	0.237	0.080907	3.54601	2.90657
rs5757334	ENSG00000100324_MAP3K7IP1	ILMN_19146_940504	22	22	37621239	38125692	504453	-0.237	0.080907	3.54601	2.90657
rs5757341	ENSG00000100324_MAP3K7IP1	ILMN_19146_940504	22	22	37622150	38125692	503542	-0.237	0.080907	3.54601	2.90657
rs5757356	ENSG00000100324_MAP3K7IP1	ILMN_19146_940504	22	22	37630666	38125692	495026	-0.237	0.080907	3.54601	2.90657
rs5757357	ENSG00000100324_MAP3K7IP1	ILMN_19146_940504	22	22	37630679	38125692	495013	0.237	0.080907	3.54601	2.90657
rs5757358	ENSG00000100324_MAP3K7IP1	ILMN_19146_940504	22	22	37630723	38125692	494969	0.237	0.080907	3.54601	2.90657
rs59254002	ENSG00000100324_MAP3K7IP1	ILMN_19146_940504	22	22	37630381	38125692	495311	0.237	0.080907	3.54601	2.90657
rs5995632	ENSG00000100324_MAP3K7IP1	ILMN_19146_940504	22	22	37614397	38125692	511295	0.237	0.080907	3.54601	2.90657
rs5995634	ENSG00000100324_MAP3K7IP1	ILMN_19146_940504	22	22	37620994	38125692	504698	-0.237	0.080907	3.54601	2.90657
rs5995635	ENSG00000100324_MAP3K7IP1	ILMN_19146_940504	22	22	37622486	38125692	503206	-0.237	0.080907	3.54601	2.90657
rs5995636	ENSG00000100324_MAP3K7IP1	ILMN_19146_940504	22	22	37631909	38125692	493783	-0.237	0.080907	3.54601	2.90657
rs6001293	ENSG00000100324_MAP3K7IP1	ILMN_19146_940504	22	22	37620973	38125692	504719	-0.237	0.080907	3.54601	2.90657
rs6001294	ENSG00000100324_MAP3K7IP1	ILMN_19146_940504	22	22	37621023	38125692	504669	0.237	0.080907	3.54601	2.90657
rs6001295	ENSG00000100324_MAP3K7IP1	ILMN_19146_940504	22	22	37622302	38125692	503390	0.237	0.080907	3.54601	2.90657
rs6001296	ENSG00000100324_MAP3K7IP1	ILMN_19146_940504	22	22	37622442	38125692	503250	0.237	0.080907	3.54601	2.90657
rs6001304	ENSG00000100324_MAP3K7IP1	ILMN_19146_940504	22	22	37629341	38125692	496351	-0.237	0.080907	3.54601	2.90657
rs6001306	ENSG00000100324_MAP3K7IP1	ILMN_19146_940504	22	22	37630354	38125692	495338	0.237	0.080907	3.54601	2.90657
rs6001314	ENSG00000100324_MAP3K7IP1	ILMN_19146_940504	22	22	37631863	38125692	493829	0.237	0.080907	3.54601	2.90657
rs713836	ENSG00000100324_MAP3K7IP1	ILMN_19146_940504	22	22	37613040	38125692	512652	0.237	0.080907	3.54601	2.90657
rs713858	ENSG00000100324_MAP3K7IP1	ILMN_19146_940504	22	22	37632030	38125692	493662	-0.237	0.080907	3.54601	2.90657
rs713859	ENSG00000100324_MAP3K7IP1	ILMN_19146_940504	22	22	37632120	38125692	493572	0.237	0.080907	3.54601	2.90657
rs713874	ENSG00000100324_MAP3K7IP1	ILMN_19146_940504	22	22	37613133	38125692	512559	-0.237	0.080907	3.54601	2.90657
rs713950	ENSG00000100324_MAP3K7IP1	ILMN_19146_940504	22	22	37612951	38125692	512741	0.237	0.080907	3.54601	2.90657
rs7291047	ENSG00000100324_MAP3K7IP1	ILMN_19146_940504	22	22	37622263	38125692	503429	-0.237	0.080907	3.54601	2.90657
rs738306	ENSG00000100324_MAP3K7IP1	ILMN_19146_940504	22	22	37620180	38125692	505512	0.237	0.080907	3.54601	2.90657
rs7511336	ENSG00000100324_MAP3K7IP1	ILMN_19146_940504	22	22	37629194	38125692	496498	0.237	0.080907	3.54601	2.90657
rs9622863	ENSG00000100324_MAP3K7IP1	ILMN_19146_940504	22	22	37620574	38125692	505118	-0.237	0.080907	3.54601	2.90657
rs4361209	ENSG00000100335_SMCR7L	ILMN_28305_5360068	22	22	37611582	38228230	616648	-0.237	0.0809808	3.77953	2.8184
rs5750691	ENSG00000100335_SMCR7L	ILMN_28305_5360068	22	22	37611720	38228230	616510	0.237	0.0809808	3.77953	2.8184
rs6519142	ENSG00000100335_SMCR7L	ILMN_28305_5360068	22	22	37611964	38228230	616266	-0.237	0.0809808	3.77953	2.8184
rs7292074	ENSG00000100335_SMCR7L	ILMN_28305_5360068	22	22	37596397	38228230	631833	0.237	0.0809808	3.77953	2.8184
rs132498	ENSG00000100221_JOSD1	ILMN_21647_6510180	22	22	37610688	37411630	199058	-0.237	0.0813336	3.78081	2.91374
rs132499	ENSG00000100221_JOSD1	ILMN_21647_6510180	22	22	37612289	37411630	200659	0.237	0.0813336	3.78081	2.91374
rs132500	ENSG00000100221_JOSD1	ILMN_21647_6510180	22	22	37612591	37411630	200961	0.237	0.0813336	3.78081	2.91374
rs132501	ENSG00000100221_JOSD1	ILMN_21647_6510180	22	22	37612965	37411630	201335	-0.237	0.0813336	3.78081	2.91374
rs132505	ENSG00000100221_JOSD1	ILMN_21647_6510180	22	22	37616498	37411630	204868	0.237	0.0813336	3.78081	2.91374
rs132506	ENSG00000100221_JOSD1	ILMN_21647_6510180	22	22	37617105	37411630	205475	0.237	0.0813336	3.78081	2.91374
rs132508	ENSG00000100221_JOSD1	ILMN_21647_6510180	22	22	37617856	37411630	206226	0.237	0.0813336	3.78081	2.91374
rs132509	ENSG00000100221_JOSD1	ILMN_21647_6510180	22	22	37618105	37411630	206475	0.237	0.0813336	3.78081	2.91374
rs132510	ENSG00000100221_JOSD1	ILMN_21647_6510180	22	22	37620506	37411630	208876	-0.237	0.0813336	3.78081	2.91374
rs132513	ENSG00000100221_JOSD1	ILMN_21647_6510180	22	22	37621572	37411630	209942	-0.237	0.0813336	3.78081	2.91374
rs132514	ENSG00000100221_JOSD1	ILMN_21647_6510180	22	22	37621804	37411630	210174	0.237	0.0813336	3.78081	2.91374
rs2015363	ENSG00000100221_JOSD1	ILMN_21647_6510180	22	22	37620084	37411630	208454	-0.237	0.0813336	3.78081	2.91374
rs2205964	ENSG00000100221_JOSD1	ILMN_21647_6510180	22	22	37629310	37411630	217680	0.237	0.0813336	3.78081	2.91374
rs2205965	ENSG00000100221_JOSD1	ILMN_21647_6510180	22	22	37629364	37411630	217734	0.237	0.0813336	3.78081	2.91374
rs2413551	ENSG00000100221_JOSD1	ILMN_21647_6510180	22	22	37630855	37411630	219225	-0.237	0.0813336	3.78081	2.91374
rs2413552	ENSG00000100221_JOSD1	ILMN_21647_6510180	22	22	37630882	37411630	219252	-0.237	0.0813336	3.78081	2.91374
rs2413553	ENSG00000100221_JOSD1	ILMN_21647_6510180	22	22	37631064	37411630	219434	0.237	0.0813336	3.78081	2.91374
rs4296521	ENSG00000100221_JOSD1	ILMN_21647_6510180	22	22	37619311	37411630	207681	0.237	0.0813336	3.78081	2.91374
rs4306795	ENSG00000100221_JOSD1	ILMN_21647_6510180	22	22	37630053	37411630	218423	-0.237	0.0813336	3.78081	2.91374
rs4308199	ENSG00000100221_JOSD1	ILMN_21647_6510180	22	22	37629760	37411630	218130	0.237	0.0813336	3.78081	2.91374
rs4308202	ENSG00000100221_JOSD1	ILMN_21647_6510180	22	22	37619829	37411630	208199	-0.237	0.0813336	3.78081	2.91374
rs4420791	ENSG00000100221_JOSD1	ILMN_21647_6510180	22	22	37629782	37411630	218152	0.237	0.0813336	3.78081	2.91374
rs4434085	ENSG00000100221_JOSD1	ILMN_21647_6510180	22	22	37630101	37411630	218471	0.237	0.0813336	3.78081	2.91374
rs4494857	ENSG00000100221_JOSD1	ILMN_21647_6510180	22	22	37629759	37411630	218129	0.237	0.0813336	3.78081	2.91374
rs4522710	ENSG00000100221_JOSD1	ILMN_21647_6510180	22	22	37619748	37411630	208118	-0.237	0.0813336	3.78081	2.91374
rs4589863	ENSG00000100221_JOSD1	ILMN_21647_6510180	22	22	37630736	37411630	219106	0.237	0.0813336	3.78081	2.91374
rs469987	ENSG00000100221_JOSD1	ILMN_21647_6510180	22	22	37617301	37411630	205671	-0.237	0.0813336	3.78081	2.91374
rs4998751	ENSG00000100221_JOSD1	ILMN_21647_6510180	22	22	37620692	37411630	209062	-0.237	0.0813336	3.78081	2.91374
rs5750696	ENSG00000100221_JOSD1	ILMN_21647_6510180	22	22	37621311	37411630	209681	0.237	0.0813336	3.78081	2.91374
rs5750701	ENSG00000100221_JOSD1	ILMN_21647_6510180	22	22	37630179	37411630	218549	-0.237	0.0813336	3.78081	2.91374
rs5757325	ENSG00000100221_JOSD1	ILMN_21647_6510180	22	22	37614892	37411630	203262	0.237	0.0813336	3.78081	2.91374
rs5757326	ENSG00000100221_JOSD1	ILMN_21647_6510180	22	22	37614902	37411630	203272	-0.237	0.0813336	3.78081	2.91374
rs5757328	ENSG00000100221_JOSD1	ILMN_21647_6510180	22	22	37615915	37411630	204285	-0.237	0.0813336	3.78081	2.91374
rs5757331	ENSG00000100221_JOSD1	ILMN_21647_6510180	22	22	37618776	37411630	207146	0.237	0.0813336	3.78081	2.91374
rs5757334	ENSG00000100221_JOSD1	ILMN_21647_6510180	22	22	37621239	37411630	209609	-0.237	0.0813336	3.78081	2.91374
rs5757341	ENSG00000100221_JOSD1	ILMN_21647_6510180	22	22	37622150	37411630	210520	-0.237	0.0813336	3.78081	2.91374
rs5757356	ENSG00000100221_JOSD1	ILMN_21647_6510180	22	22	37630666	37411630	219036	-0.237	0.0813336	3.78081	2.91374
rs5757357	ENSG00000100221_JOSD1	ILMN_21647_6510180	22	22	37630679	37411630	219049	0.237	0.0813336	3.78081	2.91374
rs5757358	ENSG00000100221_JOSD1	ILMN_21647_6510180	22	22	37630723	37411630	219093	0.237	0.0813336	3.78081	2.91374
rs59254002	ENSG00000100221_JOSD1	ILMN_21647_6510180	22	22	37630381	37411630	218751	0.237	0.0813336	3.78081	2.91374
rs5995632	ENSG00000100221_JOSD1	ILMN_21647_6510180	22	22	37614397	37411630	202767	0.237	0.0813336	3.78081	2.91374
rs5995634	ENSG00000100221_JOSD1	ILMN_21647_6510180	22	22	37620994	37411630	209364	-0.237	0.0813336	3.78081	2.91374
rs5995635	ENSG00000100221_JOSD1	ILMN_21647_6510180	22	22	37622486	37411630	210856	-0.237	0.0813336	3.78081	2.91374
rs5995636	ENSG00000100221_JOSD1	ILMN_21647_6510180	22	22	37631909	37411630	220279	-0.237	0.0813336	3.78081	2.91374
rs6001293	ENSG00000100221_JOSD1	ILMN_21647_6510180	22	22	37620973	37411630	209343	-0.237	0.0813336	3.78081	2.91374
rs6001294	ENSG00000100221_JOSD1	ILMN_21647_6510180	22	22	37621023	37411630	209393	0.237	0.0813336	3.78081	2.91374
rs6001295	ENSG00000100221_JOSD1	ILMN_21647_6510180	22	22	37622302	37411630	210672	0.237	0.0813336	3.78081	2.91374
rs6001296	ENSG00000100221_JOSD1	ILMN_21647_6510180	22	22	37622442	37411630	210812	0.237	0.0813336	3.78081	2.91374
rs6001304	ENSG00000100221_JOSD1	ILMN_21647_6510180	22	22	37629341	37411630	217711	-0.237	0.0813336	3.78081	2.91374
rs6001306	ENSG00000100221_JOSD1	ILMN_21647_6510180	22	22	37630354	37411630	218724	0.237	0.0813336	3.78081	2.91374
rs6001314	ENSG00000100221_JOSD1	ILMN_21647_6510180	22	22	37631863	37411630	220233	0.237	0.0813336	3.78081	2.91374
rs713836	ENSG00000100221_JOSD1	ILMN_21647_6510180	22	22	37613040	37411630	201410	0.237	0.0813336	3.78081	2.91374
rs713858	ENSG00000100221_JOSD1	ILMN_21647_6510180	22	22	37632030	37411630	220400	-0.237	0.0813336	3.78081	2.91374
rs713859	ENSG00000100221_JOSD1	ILMN_21647_6510180	22	22	37632120	37411630	220490	0.237	0.0813336	3.78081	2.91374
rs713874	ENSG00000100221_JOSD1	ILMN_21647_6510180	22	22	37613133	37411630	201503	-0.237	0.0813336	3.78081	2.91374
rs713950	ENSG00000100221_JOSD1	ILMN_21647_6510180	22	22	37612951	37411630	201321	0.237	0.0813336	3.78081	2.91374
rs7291047	ENSG00000100221_JOSD1	ILMN_21647_6510180	22	22	37622263	37411630	210633	-0.237	0.0813336	3.78081	2.91374
rs738306	ENSG00000100221_JOSD1	ILMN_21647_6510180	22	22	37620180	37411630	208550	0.237	0.0813336	3.78081	2.91374
rs7511336	ENSG00000100221_JOSD1	ILMN_21647_6510180	22	22	37629194	37411630	217564	0.237	0.0813336	3.78081	2.91374
rs9622863	ENSG00000100221_JOSD1	ILMN_21647_6510180	22	22	37620574	37411630	208944	-0.237	0.0813336	3.78081	2.91374
rs73159334	ENSG00000185022_MAFF	ILMN_13774_3940086	22	22	37619597	36927944	691653	0.237	0.0814135	3.95724	2.92724
rs7289554	ENSG00000183741_CBX6	ILMN_20870_6130215	22	22	37620575	37544403	76172	0.237	0.0817187	3.92672	2.84765
rs132507	ENSG00000100142_POLR2F	ILMN_6124_630324	22	22	37617381	36679665	937716	-0.236	0.0821906	3.38725	2.68989
rs132518	ENSG00000183741_CBX6	ILMN_10597_1570746	22	22	37623718	37544403	79315	-0.236	0.0822224	3.92672	2.84765
rs132519	ENSG00000183741_CBX6	ILMN_10597_1570746	22	22	37623750	37544403	79347	0.236	0.0822224	3.92672	2.84765
rs5757345	ENSG00000100335_SMCR7L	ILMN_28305_5360068	22	22	37623453	38228230	604777	-0.236	0.0824795	3.77953	2.8184
rs5757342	ENSG00000168135_KCNJ4	ILMN_14221_3420129	22	22	37622175	37152278	469897	0.235	0.0835554	3.69304	2.78238
rs6001291	ENSG00000183741_CBX6	ILMN_10597_1570746	22	22	37620900	37544403	76497	-0.235	0.0835554	3.92672	2.84765
rs4619721	ENSG00000184381_PLA2G6	ILMN_13517_70386	22	22	37628376	36837449	790927	-0.235	0.083584	3.40682	2.72685
rs132511	ENSG00000100335_SMCR7L	ILMN_28305_5360068	22	22	37621468	38228230	606762	-0.235	0.0838343	3.77953	2.8184
rs79887800	ENSG00000100324_MAP3K7IP1	ILMN_19146_940504	22	22	37618800	38125692	506892	-0.235	0.0840744	3.54601	2.90657
rs79887800	ENSG00000128268_MGAT3	ILMN_20796_5870471	22	22	37618800	38183271	564471	0.235	0.0840744	5.95268	5.95268
rs5000623	ENSG00000128268_MGAT3	ILMN_20796_5870471	22	22	37622956	38183271	560315	-0.235	0.0841107	5.95268	5.95268
rs132515	ENSG00000100324_MAP3K7IP1	ILMN_19146_940504	22	22	37623131	38125692	502561	-0.235	0.0841565	3.54601	2.90657
rs5000627	ENSG00000100324_MAP3K7IP1	ILMN_19146_940504	22	22	37623021	38125692	502671	-0.235	0.0841565	3.54601	2.90657
rs5750697	ENSG00000100324_MAP3K7IP1	ILMN_19146_940504	22	22	37623169	38125692	502523	0.235	0.0841565	3.54601	2.90657
rs5757344	ENSG00000100324_MAP3K7IP1	ILMN_19146_940504	22	22	37623151	38125692	502541	-0.235	0.0841565	3.54601	2.90657
rs132507	ENSG00000100246_DNAL4	ILMN_22246_4010424	22	22	37617381	37504468	112913	-0.235	0.0843879	3.75097	2.86464
rs132526	ENSG00000100307_CBX7	ILMN_22413_670196	22	22	37632729	37856736	224007	-0.235	0.0845193	3.31492	2.64512
rs6001291	ENSG00000100221_JOSD1	ILMN_21647_6510180	22	22	37620900	37411630	209270	0.234	0.0860166	3.78081	2.91374
rs2899308	ENSG00000168135_KCNJ4	ILMN_14221_3420129	22	22	37629298	37152278	477020	-0.233	0.0864047	3.69304	2.78238
rs6001308	ENSG00000168135_KCNJ4	ILMN_14221_3420129	22	22	37630529	37152278	478251	-0.233	0.0864047	3.69304	2.78238
rs4532056	ENSG00000100324_MAP3K7IP1	ILMN_19146_940504	22	22	37629162	38125692	496530	-0.233	0.08646	3.54601	2.90657
rs4561752	ENSG00000100324_MAP3K7IP1	ILMN_19146_940504	22	22	37628982	38125692	496710	-0.233	0.08646	3.54601	2.90657
rs4643638	ENSG00000100324_MAP3K7IP1	ILMN_19146_940504	22	22	37628972	38125692	496720	-0.233	0.08646	3.54601	2.90657
rs4532056	ENSG00000100211_CBY1	ILMN_25634_4640039	22	22	37629162	37382604	246558	-0.233	0.0873448	3.84724	3.38
rs4561752	ENSG00000100211_CBY1	ILMN_25634_4640039	22	22	37628982	37382604	246378	-0.233	0.0873448	3.84724	3.38
rs4643638	ENSG00000100211_CBY1	ILMN_25634_4640039	22	22	37628972	37382604	246368	-0.233	0.0873448	3.84724	3.38
rs2899308	ENSG00000183741_CBX6	ILMN_20870_6130215	22	22	37629298	37544403	84895	-0.233	0.0874842	3.92672	2.84765
rs6001308	ENSG00000183741_CBX6	ILMN_20870_6130215	22	22	37630529	37544403	86126	-0.233	0.0874842	3.92672	2.84765
rs11705118	ENSG00000198792_TMEM184B	ILMN_10219_240731	22	22	37606791	36945244	661547	-0.233	0.0876017	3.4225	2.76692
rs76276354	ENSG00000183741_CBX6	ILMN_10597_1570746	22	22	37601183	37544403	56780	-0.233	0.0876017	3.92672	2.84765
rs1122771	ENSG00000128394_APOBEC3F	ILMN_15884_7610364	22	22	37597258	37766619	169361	-0.232	0.0878569	3.78875	2.90241
rs2235140	ENSG00000128394_APOBEC3F	ILMN_15884_7610364	22	22	37591081	37766619	175538	-0.232	0.0878569	3.78875	2.90241
rs738143	ENSG00000128394_APOBEC3F	ILMN_15884_7610364	22	22	37594371	37766619	172248	-0.232	0.0878569	3.78875	2.90241
rs760481	ENSG00000128394_APOBEC3F	ILMN_15884_7610364	22	22	37598731	37766619	167888	-0.232	0.0878569	3.78875	2.90241
rs9611041	ENSG00000128394_APOBEC3F	ILMN_15884_7610364	22	22	37595018	37766619	171601	-0.232	0.0878569	3.78875	2.90241
rs132498	ENSG00000168135_KCNJ4	ILMN_14221_3420129	22	22	37610688	37152278	458410	-0.232	0.0880615	3.69304	2.78238
rs132499	ENSG00000168135_KCNJ4	ILMN_14221_3420129	22	22	37612289	37152278	460011	0.232	0.0880615	3.69304	2.78238
rs132500	ENSG00000168135_KCNJ4	ILMN_14221_3420129	22	22	37612591	37152278	460313	0.232	0.0880615	3.69304	2.78238
rs132501	ENSG00000168135_KCNJ4	ILMN_14221_3420129	22	22	37612965	37152278	460687	-0.232	0.0880615	3.69304	2.78238
rs132505	ENSG00000168135_KCNJ4	ILMN_14221_3420129	22	22	37616498	37152278	464220	0.232	0.0880615	3.69304	2.78238
rs132506	ENSG00000168135_KCNJ4	ILMN_14221_3420129	22	22	37617105	37152278	464827	0.232	0.0880615	3.69304	2.78238
rs132508	ENSG00000168135_KCNJ4	ILMN_14221_3420129	22	22	37617856	37152278	465578	0.232	0.0880615	3.69304	2.78238
rs132509	ENSG00000168135_KCNJ4	ILMN_14221_3420129	22	22	37618105	37152278	465827	0.232	0.0880615	3.69304	2.78238
rs132510	ENSG00000168135_KCNJ4	ILMN_14221_3420129	22	22	37620506	37152278	468228	-0.232	0.0880615	3.69304	2.78238
rs132513	ENSG00000168135_KCNJ4	ILMN_14221_3420129	22	22	37621572	37152278	469294	-0.232	0.0880615	3.69304	2.78238
rs132514	ENSG00000168135_KCNJ4	ILMN_14221_3420129	22	22	37621804	37152278	469526	0.232	0.0880615	3.69304	2.78238
rs2015363	ENSG00000168135_KCNJ4	ILMN_14221_3420129	22	22	37620084	37152278	467806	-0.232	0.0880615	3.69304	2.78238
rs2205964	ENSG00000168135_KCNJ4	ILMN_14221_3420129	22	22	37629310	37152278	477032	0.232	0.0880615	3.69304	2.78238
rs2205965	ENSG00000168135_KCNJ4	ILMN_14221_3420129	22	22	37629364	37152278	477086	0.232	0.0880615	3.69304	2.78238
rs2413551	ENSG00000168135_KCNJ4	ILMN_14221_3420129	22	22	37630855	37152278	478577	-0.232	0.0880615	3.69304	2.78238
rs2413552	ENSG00000168135_KCNJ4	ILMN_14221_3420129	22	22	37630882	37152278	478604	-0.232	0.0880615	3.69304	2.78238
rs2413553	ENSG00000168135_KCNJ4	ILMN_14221_3420129	22	22	37631064	37152278	478786	0.232	0.0880615	3.69304	2.78238
rs4296521	ENSG00000168135_KCNJ4	ILMN_14221_3420129	22	22	37619311	37152278	467033	0.232	0.0880615	3.69304	2.78238
rs4306795	ENSG00000168135_KCNJ4	ILMN_14221_3420129	22	22	37630053	37152278	477775	-0.232	0.0880615	3.69304	2.78238
rs4308199	ENSG00000168135_KCNJ4	ILMN_14221_3420129	22	22	37629760	37152278	477482	0.232	0.0880615	3.69304	2.78238
rs4308202	ENSG00000168135_KCNJ4	ILMN_14221_3420129	22	22	37619829	37152278	467551	-0.232	0.0880615	3.69304	2.78238
rs4420791	ENSG00000168135_KCNJ4	ILMN_14221_3420129	22	22	37629782	37152278	477504	0.232	0.0880615	3.69304	2.78238
rs4434085	ENSG00000168135_KCNJ4	ILMN_14221_3420129	22	22	37630101	37152278	477823	0.232	0.0880615	3.69304	2.78238
rs4494857	ENSG00000168135_KCNJ4	ILMN_14221_3420129	22	22	37629759	37152278	477481	0.232	0.0880615	3.69304	2.78238
rs4522710	ENSG00000168135_KCNJ4	ILMN_14221_3420129	22	22	37619748	37152278	467470	-0.232	0.0880615	3.69304	2.78238
rs4589863	ENSG00000168135_KCNJ4	ILMN_14221_3420129	22	22	37630736	37152278	478458	0.232	0.0880615	3.69304	2.78238
rs469987	ENSG00000168135_KCNJ4	ILMN_14221_3420129	22	22	37617301	37152278	465023	-0.232	0.0880615	3.69304	2.78238
rs4998751	ENSG00000168135_KCNJ4	ILMN_14221_3420129	22	22	37620692	37152278	468414	-0.232	0.0880615	3.69304	2.78238
rs5750696	ENSG00000168135_KCNJ4	ILMN_14221_3420129	22	22	37621311	37152278	469033	0.232	0.0880615	3.69304	2.78238
rs5750701	ENSG00000168135_KCNJ4	ILMN_14221_3420129	22	22	37630179	37152278	477901	-0.232	0.0880615	3.69304	2.78238
rs5757325	ENSG00000168135_KCNJ4	ILMN_14221_3420129	22	22	37614892	37152278	462614	0.232	0.0880615		2.78238
rs5757326	ENSG00000168135_KCNJ4	ILMN_14221_3420129	22	22	37614902	37152278	462624	-0.232	0.0880615	3.69304	2.78238
rs5757328	ENSG00000168135_KCNJ4	ILMN_14221_3420129	22	22	37615915	37152278	463637	-0.232	0.0880615	3.69304	2.78238
rs5757331	ENSG00000168135_KCNJ4	ILMN_14221_3420129	22	22	37618776	37152278	466498	0.232	0.0880615	3.69304	2.78238
rs5757334	ENSG00000168135_KCNJ4	ILMN_14221_3420129	22	22	37621239	37152278	468961	-0.232	0.0880615	3.69304	2.78238
rs5757341	ENSG00000168135_KCNJ4	ILMN_14221_3420129	22	22	37622150	37152278	469872	-0.232	0.0880615	3.69304	2.78238
rs5757356	ENSG00000168135_KCNJ4	ILMN_14221_3420129	22	22	37630666	37152278	478388	-0.232	0.0880615	3.69304	2.78238
rs5757357	ENSG00000168135_KCNJ4	ILMN_14221_3420129	22	22	37630679	37152278	478401	0.232	0.0880615	3.69304	2.78238
rs5757358	ENSG00000168135_KCNJ4	ILMN_14221_3420129	22	22	37630723	37152278	478445	0.232	0.0880615	3.69304	2.78238
rs59254002	ENSG00000168135_KCNJ4	ILMN_14221_3420129	22	22	37630381	37152278	478103	0.232	0.0880615	3.69304	2.78238
rs5995632	ENSG00000168135_KCNJ4	ILMN_14221_3420129	22	22	37614397	37152278	462119	0.232	0.0880615	3.69304	2.78238
rs5995634	ENSG00000168135_KCNJ4	ILMN_14221_3420129	22	22	37620994	37152278	468716	-0.232	0.0880615	3.69304	2.78238
rs5995635	ENSG00000168135_KCNJ4	ILMN_14221_3420129	22	22	37622486	37152278	470208	-0.232	0.0880615	3.69304	2.78238
rs5995636	ENSG00000168135_KCNJ4	ILMN_14221_3420129	22	22	37631909	37152278	479631	-0.232	0.0880615	3.69304	2.78238
rs6001293	ENSG00000168135_KCNJ4	ILMN_14221_3420129	22	22	37620973	37152278	468695	-0.232	0.0880615	3.69304	2.78238
rs6001294	ENSG00000168135_KCNJ4	ILMN_14221_3420129	22	22	37621023	37152278	468745	0.232	0.0880615	3.69304	2.78238
rs6001295	ENSG00000168135_KCNJ4	ILMN_14221_3420129	22	22	37622302	37152278	470024	0.232	0.0880615	3.69304	2.78238
rs6001296	ENSG00000168135_KCNJ4	ILMN_14221_3420129	22	22	37622442	37152278	470164	0.232	0.0880615	3.69304	2.78238
rs6001304	ENSG00000168135_KCNJ4	ILMN_14221_3420129	22	22	37629341	37152278	477063	-0.232	0.0880615	3.69304	2.78238
rs6001306	ENSG00000168135_KCNJ4	ILMN_14221_3420129	22	22	37630354	37152278	478076	0.232	0.0880615	3.69304	2.78238
rs6001314	ENSG00000168135_KCNJ4	ILMN_14221_3420129	22	22	37631863	37152278	479585	0.232	0.0880615	3.69304	2.78238
rs713836	ENSG00000168135_KCNJ4	ILMN_14221_3420129	22	22	37613040	37152278	460762	0.232	0.0880615	3.69304	2.78238
rs713858	ENSG00000168135_KCNJ4	ILMN_14221_3420129	22	22	37632030	37152278	479752	-0.232	0.0880615	3.69304	2.78238
rs713859	ENSG00000168135_KCNJ4	ILMN_14221_3420129	22	22	37632120	37152278	479842	0.232	0.0880615	3.69304	2.78238
rs713874	ENSG00000168135_KCNJ4	ILMN_14221_3420129	22	22	37613133	37152278	460855	-0.232	0.0880615	3.69304	2.78238
rs713950	ENSG00000168135_KCNJ4	ILMN_14221_3420129	22	22	37612951	37152278	460673	0.232	0.0880615	3.69304	2.78238
rs7291047	ENSG00000168135_KCNJ4	ILMN_14221_3420129	22	22	37622263	37152278	469985	-0.232	0.0880615	3.69304	2.78238
rs738306	ENSG00000168135_KCNJ4	ILMN_14221_3420129	22	22	37620180	37152278	467902	0.232	0.0880615	3.69304	2.78238
rs7511336	ENSG00000168135_KCNJ4	ILMN_14221_3420129	22	22	37629194	37152278	476916	0.232	0.0880615	3.69304	2.78238
rs9622863	ENSG00000168135_KCNJ4	ILMN_14221_3420129	22	22	37620574	37152278	468296	-0.232	0.0880615	3.69304	2.78238
rs738307	ENSG00000183741_CBX6	ILMN_20870_6130215	22	22	37620441	37544403	76038	0.232	0.0884561	3.92672	2.84765
rs6001309	ENSG00000100221_JOSD1	ILMN_21647_6510180	22	22	37630545	37411630	218915	0.232	0.0884839	3.78081	2.91374
rs2142836	ENSG00000198792_TMEM184B	ILMN_10219_240731	22	22	37617065	36945244	671821	-0.232	0.0885259	3.4225	2.76692
rs7287898	ENSG00000185022_MAFF	ILMN_13774_3940086	22	22	37632140	36927944	704196	0.232	0.0885486	3.95724	2.92724
rs8137023	ENSG00000185022_MAFF	ILMN_13774_3940086	22	22	37616723	36927944	688779	0.232	0.0885486	3.95724	2.92724
rs115408412	ENSG00000184381_PLA2G6	ILMN_13517_6760360	22	22	37612763	36837449	775314	0.232	0.0888383	3.40682	2.72685
rs132503	ENSG00000100211_CBY1	ILMN_25634_5910717	22	22	37616345	37382604	233741	-0.232	0.0889343	3.84724	3.38
rs8140019	ENSG00000100211_CBY1	ILMN_25634_5910717	22	22	37615489	37382604	232885	0.232	0.0889343	3.84724	3.38
rs735306	ENSG00000100226_GTPBP1	ILMN_137322_7050332	22	22	37589978	37431753	158225	-0.232	0.0890163	3.36955	2.63472
rs116977408	ENSG00000100146_SOX10	ILMN_13184_3400386	22	22	37598981	36698253	900728	-0.231	0.0890814	3.50377	2.76693
rs117088444	ENSG00000100346_CACNA1I	ILMN_5699_6650735	22	22	37593846	38296704	702858	-0.231	0.0890814	3.90109	2.8974
rs117088444	ENSG00000100142_POLR2F	ILMN_6124_630324	22	22	37593846	36679665	914181	0.231	0.0890814	3.38725	2.68989
rs117088444	ENSG00000187051_RPS19BP1	ILMN_8107_5420189	22	22	37593846	38255048	661202	0.231	0.0890814	3.94334	2.92053
rs117088444	ENSG00000128268_MGAT3	ILMN_84303_2480524	22	22	37593846	38183271	589425	0.231	0.0890814	5.95268	5.95268
rs41280843	ENSG00000100151_PICK1	ILMN_138706_2900239	22	22	37590964	36783208	807756	0.231	0.0890814	3.36049	2.6781
rs41280843	ENSG00000128298_BAIAP2L2	ILMN_21982_160424	22	22	37590964	36810843	780121	-0.231	0.0890814	3.32269	2.6245
rs41280843	ENSG00000100346_CACNA1I	ILMN_5699_6650735	22	22	37590964	38296704	705740	0.231	0.0890814	3.90109	2.8974
rs4603874	ENSG00000184381_PLA2G6	ILMN_13517_70386	22	22	37629994	36837449	792545	-0.231	0.0890814	3.40682	2.72685
rs73419431	ENSG00000184381_PLA2G6	ILMN_13517_70386	22	22	37594676	36837449	757227	-0.231	0.0890814	3.40682	2.72685
rs74434730	ENSG00000100206_DMC1	ILMN_21290_3190603	22	22	37604062	37244900	359162	0.231	0.0890814	3.4996	2.73504
rs77047462	ENSG00000100206_DMC1	ILMN_21290_3190603	22	22	37595355	37244900	350455	0.231	0.0890814	3.4996	2.73504
rs77061502	ENSG00000176177_ENTHD1	ILMN_12200_2690133	22	22	37599456	38468996	869540	-0.231	0.0890814	6.29128	6.29128
rs77924099	ENSG00000184381_PLA2G6	ILMN_13517_70386	22	22	37596781	36837449	759332	0.231	0.0890814	3.40682	2.72685
rs79579443	ENSG00000100324_MAP3K7IP1	ILMN_24224_5490187	22	22	37601463	38125692	524229	-0.231	0.0890814	3.54601	2.90657
rs909465	ENSG00000184381_PLA2G6	ILMN_13517_70386	22	22	37605209	36837449	767760	0.231	0.0890814	3.40682	2.72685
rs2413550	ENSG00000168135_KCNJ4	ILMN_14221_3420129	22	22	37630752	37152278	478474	-0.231	0.0891344	3.69304	2.78238
rs738307	ENSG00000100221_JOSD1	ILMN_21647_6510180	22	22	37620441	37411630	208811	0.231	0.0896156	3.78081	2.91374
rs6001309	ENSG00000168135_KCNJ4	ILMN_14221_360706	22	22	37630545	37152278	478267	0.231	0.0900071	3.69304	2.78238
rs5000622	ENSG00000100335_SMCR7L	ILMN_28305_5360068	22	22	37622947	38228230	605283	-0.231	0.0903598	3.77953	2.8184
rs5000624	ENSG00000100335_SMCR7L	ILMN_28305_5360068	22	22	37622965	38228230	605265	0.231	0.0903598	3.77953	2.8184
rs5000625	ENSG00000100335_SMCR7L	ILMN_28305_5360068	22	22	37622969	38228230	605261	0.231	0.0903598	3.77953	2.8184
rs5000626	ENSG00000100335_SMCR7L	ILMN_28305_5360068	22	22	37622972	38228230	605258	0.231	0.0903598	3.77953	2.8184
rs6519152	ENSG00000100324_MAP3K7IP1	ILMN_19146_940504	22	22	37631878	38125692	493814	-0.23	0.0906185	3.54601	2.90657
rs2205966	ENSG00000100335_SMCR7L	ILMN_28305_5360068	22	22	37629418	38228230	598812	-0.23	0.0907086	3.77953	2.8184
rs118118622	ENSG00000128268_MGAT3	ILMN_20796_5870471	22	22	37607087	38183271	576184	0.23	0.0908013	5.95268	5.95268
rs5750690	ENSG00000128272_ATF4	ILMN_10757_1170743	22	22	37609010	38246515	637505	0.23	0.0908775	6.07302	3.64303
rs7287898	ENSG00000183741_CBX6	ILMN_20870_6130215	22	22	37632140	37544403	87737	-0.23	0.0909047	3.92672	2.84765
rs8137023	ENSG00000183741_CBX6	ILMN_20870_6130215	22	22	37616723	37544403	72320	-0.23	0.0909047	3.92672	2.84765
rs35853418	ENSG00000100142_POLR2F	ILMN_6124_630324	22	22	37630245	36679665	950580	-0.23	0.0911793	3.38725	2.68989
rs5757362	ENSG00000100246_DNAL4	ILMN_22246_4010424	22	22	37636026	37504468	131558	0.23	0.0912956	3.75097	2.86464
rs6519155	ENSG00000100246_DNAL4	ILMN_22246_4010424	22	22	37635304	37504468	130836	-0.23	0.0912956	3.75097	2.86464
rs132507	ENSG00000168135_KCNJ4	ILMN_14221_360706	22	22	37617381	37152278	465103	-0.23	0.0914938	3.69304	2.78238
rs132520	ENSG00000183741_CBX6	ILMN_10597_1570746	22	22	37623763	37544403	79360	0.229	0.0920487	3.92672	2.84765
rs132521	ENSG00000183741_CBX6	ILMN_10597_1570746	22	22	37623771	37544403	79368	0.229	0.0920487	3.92672	2.84765
rs132522	ENSG00000183741_CBX6	ILMN_10597_1570746	22	22	37623795	37544403	79392	-0.229	0.0920487	3.92672	2.84765
rs75180976	ENSG00000213923_CSNK1E	ILMN_24481_2630053	22	22	37618160	37016644	601516	-0.229	0.0921181	3.51225	2.81162
rs2142836	ENSG00000100242_UNC84B	ILMN_28554_5570750	22	22	37617065	37460681	156384	-0.229	0.0923998	3.29299	2.60042
rs5750698	ENSG00000168135_KCNJ4	ILMN_14221_3420129	22	22	37628676	37152278	476398	-0.229	0.092565	3.69304	2.78238
rs5757345	ENSG00000183741_CBX6	ILMN_10597_1570746	22	22	37623453	37544403	79050	0.229	0.092565	3.92672	2.84765
rs132498	ENSG00000183741_CBX6	ILMN_20870_6130215	22	22	37610688	37544403	66285	-0.229	0.0925864	3.92672	2.84765
rs132499	ENSG00000183741_CBX6	ILMN_20870_6130215	22	22	37612289	37544403	67886	0.229	0.0925864	3.92672	2.84765
rs132500	ENSG00000183741_CBX6	ILMN_20870_6130215	22	22	37612591	37544403	68188	0.229	0.0925864	3.92672	2.84765
rs132501	ENSG00000183741_CBX6	ILMN_20870_6130215	22	22	37612965	37544403	68562	-0.229	0.0925864	3.92672	2.84765
rs132505	ENSG00000183741_CBX6	ILMN_20870_6130215	22	22	37616498	37544403	72095	0.229	0.0925864	3.92672	2.84765
rs132506	ENSG00000183741_CBX6	ILMN_20870_6130215	22	22	37617105	37544403	72702	0.229	0.0925864	3.92672	2.84765
rs132508	ENSG00000183741_CBX6	ILMN_20870_6130215	22	22	37617856	37544403	73453	0.229	0.0925864	3.92672	2.84765
rs132509	ENSG00000183741_CBX6	ILMN_20870_6130215	22	22	37618105	37544403	73702	0.229	0.0925864	3.92672	2.84765
rs132510	ENSG00000183741_CBX6	ILMN_20870_6130215	22	22	37620506	37544403	76103	-0.229	0.0925864	3.92672	2.84765
rs132513	ENSG00000183741_CBX6	ILMN_20870_6130215	22	22	37621572	37544403	77169	-0.229	0.0925864	3.92672	2.84765
rs132514	ENSG00000183741_CBX6	ILMN_20870_6130215	22	22	37621804	37544403	77401	0.229	0.0925864	3.92672	2.84765
rs2015363	ENSG00000183741_CBX6	ILMN_20870_6130215	22	22	37620084	37544403	75681	-0.229	0.0925864	3.92672	2.84765
rs2205964	ENSG00000183741_CBX6	ILMN_20870_6130215	22	22	37629310	37544403	84907	0.229	0.0925864	3.92672	2.84765
rs2205965	ENSG00000183741_CBX6	ILMN_20870_6130215	22	22	37629364	37544403	84961	0.229	0.0925864	3.92672	2.84765
rs2413551	ENSG00000183741_CBX6	ILMN_20870_6130215	22	22	37630855	37544403	86452	-0.229	0.0925864	3.92672	2.84765
rs2413552	ENSG00000183741_CBX6	ILMN_20870_6130215	22	22	37630882	37544403	86479	-0.229	0.0925864	3.92672	2.84765
rs2413553	ENSG00000183741_CBX6	ILMN_20870_6130215	22	22	37631064	37544403	86661	0.229	0.0925864	3.92672	2.84765
rs4296521	ENSG00000183741_CBX6	ILMN_20870_6130215	22	22	37619311	37544403	74908	0.229	0.0925864	3.92672	2.84765
rs4306795	ENSG00000183741_CBX6	ILMN_20870_6130215	22	22	37630053	37544403	85650	-0.229	0.0925864	3.92672	2.84765
rs4308199	ENSG00000183741_CBX6	ILMN_20870_6130215	22	22	37629760	37544403	85357	0.229	0.0925864	3.92672	2.84765
rs4308202	ENSG00000183741_CBX6	ILMN_20870_6130215	22	22	37619829	37544403	75426	-0.229	0.0925864	3.92672	2.84765
rs4420791	ENSG00000183741_CBX6	ILMN_20870_6130215	22	22	37629782	37544403	85379	0.229	0.0925864	3.92672	2.84765
rs4434085	ENSG00000183741_CBX6	ILMN_20870_6130215	22	22	37630101	37544403	85698	0.229	0.0925864	3.92672	2.84765
rs4494857	ENSG00000183741_CBX6	ILMN_20870_6130215	22	22	37629759	37544403	85356	0.229	0.0925864	3.92672	2.84765
rs4522710	ENSG00000183741_CBX6	ILMN_20870_6130215	22	22	37619748	37544403	75345	-0.229	0.0925864	3.92672	2.84765
rs4589863	ENSG00000183741_CBX6	ILMN_20870_6130215	22	22	37630736	37544403	86333	0.229	0.0925864	3.92672	2.84765
rs469987	ENSG00000183741_CBX6	ILMN_20870_6130215	22	22	37617301	37544403	72898	-0.229	0.0925864	3.92672	2.84765
rs4998751	ENSG00000183741_CBX6	ILMN_20870_6130215	22	22	37620692	37544403	76289	-0.229	0.0925864	3.92672	2.84765
rs5750696	ENSG00000183741_CBX6	ILMN_20870_6130215	22	22	37621311	37544403	76908	0.229	0.0925864	3.92672	2.84765
rs5750701	ENSG00000183741_CBX6	ILMN_20870_6130215	22	22	37630179	37544403	85776	-0.229	0.0925864	3.92672	2.84765
rs5757325	ENSG00000183741_CBX6	ILMN_20870_6130215	22	22	37614892	37544403	70489	0.229	0.0925864	3.92672	2.84765
rs5757326	ENSG00000183741_CBX6	ILMN_20870_6130215	22	22	37614902	37544403	70499	-0.229	0.0925864	3.92672	2.84765
rs5757328	ENSG00000183741_CBX6	ILMN_20870_6130215	22	22	37615915	37544403	71512	-0.229	0.0925864	3.92672	2.84765
rs5757331	ENSG00000183741_CBX6	ILMN_20870_6130215	22	22	37618776	37544403	74373	0.229	0.0925864	3.92672	2.84765
rs5757334	ENSG00000183741_CBX6	ILMN_20870_6130215	22	22	37621239	37544403	76836	-0.229	0.0925864	3.92672	2.84765
rs5757341	ENSG00000183741_CBX6	ILMN_20870_6130215	22	22	37622150	37544403	77747	-0.229	0.0925864	3.92672	2.84765
rs5757356	ENSG00000183741_CBX6	ILMN_20870_6130215	22	22	37630666	37544403	86263	-0.229	0.0925864	3.92672	2.84765
rs5757357	ENSG00000183741_CBX6	ILMN_20870_6130215	22	22	37630679	37544403	86276	0.229	0.0925864	3.92672	2.84765
rs5757358	ENSG00000183741_CBX6	ILMN_20870_6130215	22	22	37630723	37544403	86320	0.229	0.0925864	3.92672	2.84765
rs59254002	ENSG00000183741_CBX6	ILMN_20870_6130215	22	22	37630381	37544403	85978	0.229	0.0925864	3.92672	2.84765
rs5995632	ENSG00000183741_CBX6	ILMN_20870_6130215	22	22	37614397	37544403	69994	0.229	0.0925864	3.92672	2.84765
rs5995634	ENSG00000183741_CBX6	ILMN_20870_6130215	22	22	37620994	37544403	76591	-0.229	0.0925864	3.92672	2.84765
rs5995635	ENSG00000183741_CBX6	ILMN_20870_6130215	22	22	37622486	37544403	78083	-0.229	0.0925864	3.92672	2.84765
rs5995636	ENSG00000183741_CBX6	ILMN_20870_6130215	22	22	37631909	37544403	87506	-0.229	0.0925864	3.92672	2.84765
rs6001293	ENSG00000183741_CBX6	ILMN_20870_6130215	22	22	37620973	37544403	76570	-0.229	0.0925864	3.92672	2.84765
rs6001294	ENSG00000183741_CBX6	ILMN_20870_6130215	22	22	37621023	37544403	76620	0.229	0.0925864	3.92672	2.84765
rs6001295	ENSG00000183741_CBX6	ILMN_20870_6130215	22	22	37622302	37544403	77899	0.229	0.0925864	3.92672	2.84765
rs6001296	ENSG00000183741_CBX6	ILMN_20870_6130215	22	22	37622442	37544403	78039	0.229	0.0925864	3.92672	2.84765
rs6001299	ENSG00000183741_CBX6	ILMN_20870_6130215	22	22	37624012	37544403	79609	0.229	0.0925856	3.92672	2.84765
rs6001304	ENSG00000183741_CBX6	ILMN_20870_6130215	22	22	37629341	37544403	84938	-0.229	0.0925864	3.92672	2.84765
rs6001306	ENSG00000183741_CBX6	ILMN_20870_6130215	22	22	37630354	37544403	85951	0.229	0.0925864	3.92672	2.84765
rs6001314	ENSG00000183741_CBX6	ILMN_20870_6130215	22	22	37631863	37544403	87460	0.229	0.0925864	3.92672	2.84765
rs713836	ENSG00000183741_CBX6	ILMN_20870_6130215	22	22	37613040	37544403	68637	0.229	0.0925864	3.92672	2.84765
rs713858	ENSG00000183741_CBX6	ILMN_20870_6130215	22	22	37632030	37544403	87627	-0.229	0.0925864	3.92672	2.84765
rs713859	ENSG00000183741_CBX6	ILMN_20870_6130215	22	22	37632120	37544403	87717	0.229	0.0925864	3.92672	2.84765
rs713874	ENSG00000183741_CBX6	ILMN_20870_6130215	22	22	37613133	37544403	68730	-0.229	0.0925864	3.92672	2.84765
rs713950	ENSG00000183741_CBX6	ILMN_20870_6130215	22	22	37612951	37544403	68548	0.229	0.0925864	3.92672	2.84765
rs7291047	ENSG00000183741_CBX6	ILMN_20870_6130215	22	22	37622263	37544403	77860	-0.229	0.0925864	3.92672	2.84765
rs738306	ENSG00000183741_CBX6	ILMN_20870_6130215	22	22	37620180	37544403	75777	0.229	0.0925864	3.92672	2.84765
rs7511336	ENSG00000183741_CBX6	ILMN_20870_6130215	22	22	37629194	37544403	84791	0.229	0.0925864	3.92672	2.84765
rs9622863	ENSG00000183741_CBX6	ILMN_20870_6130215	22	22	37620574	37544403	76171	-0.229	0.0925864	3.92672	2.84765
rs6001312	ENSG00000100324_MAP3K7IP1	ILMN_19146_940504	22	22	37631842	38125692	493850	0.229	0.0932701	3.54601	2.90657
rs6001313	ENSG00000100324_MAP3K7IP1	ILMN_19146_940504	22	22	37631847	38125692	493845	0.229	0.0932701	3.54601	2.90657
rs5757345	ENSG00000100211_CBY1	ILMN_25634_4640039	22	22	37623453	37382604	240849	-0.228	0.093447	3.84724	3.38
rs6001309	ENSG00000100211_CBY1	ILMN_25634_4640039	22	22	37630545	37382604	247941	0.228	0.0934789	3.84724	3.38
rs5000623	ENSG00000168135_KCNJ4	ILMN_14221_3420129	22	22	37622956	37152278	470678	0.228	0.093642	3.69304	2.78238
rs738307	ENSG00000100142_POLR2F	ILMN_6124_630324	22	22	37620441	36679665	940776	0.228	0.093768	3.38725	2.68989
rs35853418	ENSG00000100324_MAP3K7IP1	ILMN_19146_940504	22	22	37630245	38125692	495447	-0.228	0.0938275	3.54601	2.90657
rs35853418	ENSG00000183741_CBX6	ILMN_20870_6130215	22	22	37630245	37544403	85842	-0.228	0.0938275	3.92672	2.84765
rs5750690	ENSG00000100307_CBX7	ILMN_22413_670196	22	22	37609010	37856736	247726	0.228	0.0940232	3.31492	2.64512
rs4532056	ENSG00000168135_KCNJ4	ILMN_14221_3420129	22	22	37629162	37152278	476884	-0.228	0.0944446	3.69304	2.78238
rs4561752	ENSG00000168135_KCNJ4	ILMN_14221_3420129	22	22	37628982	37152278	476704	-0.228	0.0944446	3.69304	2.78238
rs4643638	ENSG00000168135_KCNJ4	ILMN_14221_3420129	22	22	37628972	37152278	476694	-0.228	0.0944446	3.69304	2.78238
rs73159330	ENSG00000100221_JOSD1	ILMN_21647_6510180	22	22	37601140	37411630	189510	0.227	0.0948748	3.78081	2.91374
rs6001309	ENSG00000100335_SMCR7L	ILMN_28305_5360068	22	22	37630545	38228230	597685	0.227	0.0951919	3.77953	2.8184
rs79887800	ENSG00000198904_APOBEC3C	ILMN_9058_2900639	22	22	37618800	37740208	121408	-0.227	0.0954449	3.51041	2.85975
rs73159334	ENSG00000183741_CBX6	ILMN_20870_6130215	22	22	37619597	37544403	75194	-0.227	0.0956445	3.92672	2.84765
rs2142836	ENSG00000198904_APOBEC3C	ILMN_2064_6660441	22	22	37617065	37740208	123143	0.226	0.0964047	3.51041	2.85975
rs118181868	ENSG00000128394_APOBEC3F	ILMN_1659_2570753	22	22	37623667	37766619	142952	-0.226	0.0965104	3.78875	2.90241
rs118181868	ENSG00000100311_PDGFB	ILMN_18749_5570463	22	22	37623667	37949665	325998	-0.226	0.0965104	3.89286	3.10806
rs118181868	ENSG00000100201_DDX17	ILMN_28983_6220035	22	22	37623667	37209389	414278	-0.226	0.0965104	3.53526	2.79065
rs35507274	ENSG00000184381_PLA2G6	ILMN_13517_70386	22	22	37630256	36837449	792807	0.226	0.0965648	3.40682	2.72685
rs11089908	ENSG00000128394_APOBEC3F	ILMN_1659_2570753	22	22	37629259	37766619	137360	-0.226	0.09693	3.78875	2.90241
rs132523	ENSG00000128268_MGAT3	ILMN_20796_5870471	22	22	37623814	38183271	559457	0.226	0.0972169	5.95268	5.95268
rs132524	ENSG00000128268_MGAT3	ILMN_20796_5870471	22	22	37623815	38183271	559456	0.226	0.0972169	5.95268	5.95268
rs6001298	ENSG00000128268_MGAT3	ILMN_20796_5870471	22	22	37623964	38183271	559307	-0.226	0.0972169	5.95268	5.95268
rs115408412	ENSG00000100321_SYNGR1	ILMN_20235_1240014	22	22	37612763	38075900	463137	0.226	0.0975701	3.62474	2.89652
rs11704203	ENSG00000100324_MAP3K7IP1	ILMN_19146_940504	22	22	37624590	38125692	501102	-0.225	0.0978582	3.54601	2.90657
rs35507274	ENSG00000100324_MAP3K7IP1	ILMN_19146_940504	22	22	37630256	38125692	495436	0.225	0.0979138	3.54601	2.90657
rs7287898	ENSG00000100324_MAP3K7IP1	ILMN_19146_940504	22	22	37632140	38125692	493552	-0.225	0.0982676	3.54601	2.90657
rs8137023	ENSG00000100324_MAP3K7IP1	ILMN_19146_940504	22	22	37616723	38125692	508969	-0.225	0.0982676	3.54601	2.90657
rs738307	ENSG00000100324_MAP3K7IP1	ILMN_19146_940504	22	22	37620441	38125692	505251	0.225	0.098319	3.54601	2.90657
rs132511	ENSG00000183741_CBX6	ILMN_20870_6130215	22	22	37621468	37544403	77065	-0.225	0.0984936	3.92672	2.84765
rs6001300	ENSG00000100221_JOSD1	ILMN_21647_6510180	22	22	37624018	37411630	212388	0.225	0.0987686	3.78081	2.91374
rs132515	ENSG00000183741_CBX6	ILMN_10597_1570746	22	22	37623131	37544403	78728	0.225	0.0993883	3.92672	2.84765
rs5000627	ENSG00000183741_CBX6	ILMN_10597_1570746	22	22	37623021	37544403	78618	0.225	0.0993883	3.92672	2.84765
rs5750697	ENSG00000183741_CBX6	ILMN_10597_1570746	22	22	37623169	37544403	78766	-0.225	0.0993883	3.92672	2.84765
rs5757344	ENSG00000183741_CBX6	ILMN_10597_1570746	22	22	37623151	37544403	78748	0.225	0.0993883	3.92672	2.84765
rs2899308	ENSG00000100211_CBY1	ILMN_25634_4640039	22	22	37629298	37382604	246694	-0.224	0.0994364	3.84724	3.38
rs6001308	ENSG00000100211_CBY1	ILMN_25634_4640039	22	22	37630529	37382604	247925	-0.224	0.0994364	3.84724	3.38
rs5750690	ENSG00000185022_MAFF	ILMN_13774_5560397	22	22	37609010	36927944	681066	0.224	0.0999241	3.95724	2.92724
rs6001299	ENSG00000100221_JOSD1	ILMN_21647_6510180	22	22	37624012	37411630	212382	0.224	0.100816	3.78081	2.91374
rs6001309	ENSG00000168135_KCNJ4	ILMN_14221_3420129	22	22	37630545	37152278	478267	0.223	0.100993	3.69304	2.78238
rs5757362	ENSG00000100221_JOSD1	ILMN_21647_6510180	22	22	37636026	37411630	224396	0.223	0.101286	3.78081	2.91374
rs6519155	ENSG00000100221_JOSD1	ILMN_21647_6510180	22	22	37635304	37411630	223674	-0.223	0.101286	3.78081	2.91374
rs78808155	ENSG00000200465_SNORD43	ILMN_20347_6450435	22	22	37629711	38045001	415290	0.223	0.101562	3.408	2.67198
rs116977408	ENSG00000128383_APOBEC3A	ILMN_12846_2810040	22	22	37598981	37683569	84588	-0.223	0.101919	3.9224	2.87513
rs116977408	ENSG00000100206_DMC1	ILMN_21290_3190603	22	22	37598981	37244900	354081	0.223	0.101919	3.4996	2.73504
rs117088444	ENSG00000128394_APOBEC3F	ILMN_1659_2570753	22	22	37593846	37766619	172773	0.223	0.101919	3.78875	2.90241
rs117088444	ENSG00000100324_MAP3K7IP1	ILMN_19146_940504	22	22	37593846	38125692	531846	0.223	0.101919	3.54601	2.90657
rs117088444	ENSG00000128268_MGAT3	ILMN_20796_5870471	22	22	37593846	38183271	589425	-0.223	0.101919	5.95268	5.95268
rs117088444	ENSG00000100246_DNAL4	ILMN_22246_4010424	22	22	37593846	37504468	89378	0.223	0.101919	3.75097	2.86464
rs117088444	ENSG00000100307_CBX7	ILMN_22413_670196	22	22	37593846	37856736	262890	0.223	0.101919	3.31492	2.64512
rs117088444	ENSG00000209482_SNORD83A	ILMN_2936_3190544	22	22	37593846	38041164	447318	-0.223	0.101919	3.51266	2.8093
rs117088444	ENSG00000179750_APOBEC3B	ILMN_5305_1170471	22	22	37593846	37708351	114505	0.223	0.101919	3.43603	2.68617
rs41280843	ENSG00000100321_SYNGR1	ILMN_9418_1230187	22	22	37590964	38075900	484936	-0.223	0.101919	3.62474	2.89652
rs4603874	ENSG00000100242_UNC84B	ILMN_28554_5570750	22	22	37629994	37460681	169313	-0.223	0.101919	3.29299	2.60042
rs73419431	ENSG00000100242_UNC84B	ILMN_28554_5570750	22	22	37594676	37460681	133995	-0.223	0.101919	3.29299	2.60042
rs74434730	ENSG00000128268_MGAT3	ILMN_84303_2480524	22	22	37604062	38183271	579209	0.223	0.101919	5.95268	5.95268
rs77047462	ENSG00000128268_MGAT3	ILMN_84303_2480524	22	22	37595355	38183271	587916	0.223	0.101919	5.95268	5.95268
rs77061502	ENSG00000100211_CBY1	ILMN_25634_5910717	22	22	37599456	37382604	216852	-0.223	0.101919	3.84724	3.38
rs77924099	ENSG00000100242_UNC84B	ILMN_28554_5570750	22	22	37596781	37460681	136100	0.223	0.101919	3.29299	2.60042
rs79579443	ENSG00000100216_TOMM22	ILMN_20129_940113	22	22	37601463	37407900	193563	-0.223	0.101919	3.33529	2.63261
rs909465	ENSG00000100242_UNC84B	ILMN_28554_5570750	22	22	37605209	37460681	144528	0.223	0.101919	3.29299	2.60042
rs35853418	ENSG00000183741_CBX6	ILMN_10597_1570746	22	22	37630245	37544403	85842	0.223	0.102132	3.92672	2.84765
rs115408412	ENSG00000100226_GTPBP1	ILMN_137322_7050332	22	22	37612763	37431753	181010	0.223	0.102179	3.36955	2.63472
rs115408412	ENSG00000100321_SYNGR1	ILMN_19133_4260338	22	22	37612763	38075900	463137	0.223	0.102179	3.62474	2.89652
rs132498	ENSG00000100211_CBY1	ILMN_25634_4640039	22	22	37610688	37382604	228084	-0.223	0.102178	3.84724	3.38
rs132499	ENSG00000100211_CBY1	ILMN_25634_4640039	22	22	37612289	37382604	229685	0.223	0.102178	3.84724	3.38
rs132500	ENSG00000100211_CBY1	ILMN_25634_4640039	22	22	37612591	37382604	229987	0.223	0.102178	3.84724	3.38
rs132501	ENSG00000100211_CBY1	ILMN_25634_4640039	22	22	37612965	37382604	230361	-0.223	0.102178	3.84724	3.38
rs132505	ENSG00000100211_CBY1	ILMN_25634_4640039	22	22	37616498	37382604	233894	0.223	0.102178	3.84724	3.38
rs132506	ENSG00000100211_CBY1	ILMN_25634_4640039	22	22	37617105	37382604	234501	0.223	0.102178	3.84724	3.38
rs132508	ENSG00000100211_CBY1	ILMN_25634_4640039	22	22	37617856	37382604	235252	0.223	0.102178	3.84724	3.38
rs132509	ENSG00000100211_CBY1	ILMN_25634_4640039	22	22	37618105	37382604	235501	0.223	0.102178	3.84724	3.38
rs132510	ENSG00000100211_CBY1	ILMN_25634_4640039	22	22	37620506	37382604	237902	-0.223	0.102178	3.84724	3.38
rs132513	ENSG00000100211_CBY1	ILMN_25634_4640039	22	22	37621572	37382604	238968	-0.223	0.102178	3.84724	3.38
rs132514	ENSG00000100211_CBY1	ILMN_25634_4640039	22	22	37621804	37382604	239200	0.223	0.102178	3.84724	3.38
rs2015363	ENSG00000100211_CBY1	ILMN_25634_4640039	22	22	37620084	37382604	237480	-0.223	0.102178	3.84724	3.38
rs2205964	ENSG00000100211_CBY1	ILMN_25634_4640039	22	22	37629310	37382604	246706	0.223	0.102178	3.84724	3.38
rs2205965	ENSG00000100211_CBY1	ILMN_25634_4640039	22	22	37629364	37382604	246760	0.223	0.102178	3.84724	3.38
rs2413551	ENSG00000100211_CBY1	ILMN_25634_4640039	22	22	37630855	37382604	248251	-0.223	0.102178	3.84724	3.38
rs2413552	ENSG00000100211_CBY1	ILMN_25634_4640039	22	22	37630882	37382604	248278	-0.223	0.102178	3.84724	3.38
rs2413553	ENSG00000100211_CBY1	ILMN_25634_4640039	22	22	37631064	37382604	248460	0.223	0.102178	3.84724	3.38
rs4296521	ENSG00000100211_CBY1	ILMN_25634_4640039	22	22	37619311	37382604	236707	0.223	0.102178	3.84724	3.38
rs4306795	ENSG00000100211_CBY1	ILMN_25634_4640039	22	22	37630053	37382604	247449	-0.223	0.102178	3.84724	3.38
rs4308199	ENSG00000100211_CBY1	ILMN_25634_4640039	22	22	37629760	37382604	247156	0.223	0.102178	3.84724	3.38
rs4308202	ENSG00000100211_CBY1	ILMN_25634_4640039	22	22	37619829	37382604	237225	-0.223	0.102178	3.84724	3.38
rs4420791	ENSG00000100211_CBY1	ILMN_25634_4640039	22	22	37629782	37382604	247178	0.223	0.102178	3.84724	3.38
rs4434085	ENSG00000100211_CBY1	ILMN_25634_4640039	22	22	37630101	37382604	247497	0.223	0.102178	3.84724	3.38
rs4494857	ENSG00000100211_CBY1	ILMN_25634_4640039	22	22	37629759	37382604	247155	0.223	0.102178	3.84724	3.38
rs4522710	ENSG00000100211_CBY1	ILMN_25634_4640039	22	22	37619748	37382604	237144	-0.223	0.102178	3.84724	3.38
rs4589863	ENSG00000100211_CBY1	ILMN_25634_4640039	22	22	37630736	37382604	248132	0.223	0.102178	3.84724	3.38
rs469987	ENSG00000100211_CBY1	ILMN_25634_4640039	22	22	37617301	37382604	234697	-0.223	0.102178	3.84724	3.38
rs4998751	ENSG00000100211_CBY1	ILMN_25634_4640039	22	22	37620692	37382604	238088	-0.223	0.102178	3.84724	3.38
rs5750696	ENSG00000100211_CBY1	ILMN_25634_4640039	22	22	37621311	37382604	238707	0.223	0.102178	3.84724	3.38
rs5750701	ENSG00000100211_CBY1	ILMN_25634_4640039	22	22	37630179	37382604	247575	-0.223	0.102178	3.84724	3.38
rs5757325	ENSG00000100211_CBY1	ILMN_25634_4640039	22	22	37614892	37382604	232288	0.223	0.102178	3.84724	3.38
rs5757326	ENSG00000100211_CBY1	ILMN_25634_4640039	22	22	37614902	37382604	232298	-0.223	0.102178	3.84724	3.38
rs5757328	ENSG00000100211_CBY1	ILMN_25634_4640039	22	22	37615915	37382604	233311	-0.223	0.102178	3.84724	3.38
rs5757331	ENSG00000100211_CBY1	ILMN_25634_4640039	22	22	37618776	37382604	236172	0.223	0.102178	3.84724	3.38
rs5757334	ENSG00000100211_CBY1	ILMN_25634_4640039	22	22	37621239	37382604	238635	-0.223	0.102178	3.84724	3.38
rs5757341	ENSG00000100211_CBY1	ILMN_25634_4640039	22	22	37622150	37382604	239546	-0.223	0.102178	3.84724	3.38
rs5757356	ENSG00000100211_CBY1	ILMN_25634_4640039	22	22	37630666	37382604	248062	-0.223	0.102178	3.84724	3.38
rs5757357	ENSG00000100211_CBY1	ILMN_25634_4640039	22	22	37630679	37382604	248075	0.223	0.102178	3.84724	3.38
rs5757358	ENSG00000100211_CBY1	ILMN_25634_4640039	22	22	37630723	37382604	248119	0.223	0.102178	3.84724	3.38
rs59254002	ENSG00000100211_CBY1	ILMN_25634_4640039	22	22	37630381	37382604	247777	0.223	0.102178	3.84724	3.38
rs5995632	ENSG00000100211_CBY1	ILMN_25634_4640039	22	22	37614397	37382604	231793	0.223	0.102178	3.84724	3.38
rs5995634	ENSG00000100211_CBY1	ILMN_25634_4640039	22	22	37620994	37382604	238390	-0.223	0.102178	3.84724	3.38
rs5995635	ENSG00000100211_CBY1	ILMN_25634_4640039	22	22	37622486	37382604	239882	-0.223	0.102178	3.84724	3.38
rs5995636	ENSG00000100211_CBY1	ILMN_25634_4640039	22	22	37631909	37382604	249305	-0.223	0.102178	3.84724	3.38
rs6001293	ENSG00000100211_CBY1	ILMN_25634_4640039	22	22	37620973	37382604	238369	-0.223	0.102178	3.84724	3.38
rs6001294	ENSG00000100211_CBY1	ILMN_25634_4640039	22	22	37621023	37382604	238419	0.223	0.102178	3.84724	3.38
rs6001295	ENSG00000100211_CBY1	ILMN_25634_4640039	22	22	37622302	37382604	239698	0.223	0.102178	3.84724	3.38
rs6001296	ENSG00000100211_CBY1	ILMN_25634_4640039	22	22	37622442	37382604	239838	0.223	0.102178	3.84724	3.38
rs6001304	ENSG00000100211_CBY1	ILMN_25634_4640039	22	22	37629341	37382604	246737	-0.223	0.102178	3.84724	3.38
rs6001306	ENSG00000100211_CBY1	ILMN_25634_4640039	22	22	37630354	37382604	247750	0.223	0.102178	3.84724	3.38
rs6001314	ENSG00000100211_CBY1	ILMN_25634_4640039	22	22	37631863	37382604	249259	0.223	0.102178	3.84724	3.38
rs713836	ENSG00000100211_CBY1	ILMN_25634_4640039	22	22	37613040	37382604	230436	0.223	0.102178	3.84724	3.38
rs713858	ENSG00000100211_CBY1	ILMN_25634_4640039	22	22	37632030	37382604	249426	-0.223	0.102178	3.84724	3.38
rs713859	ENSG00000100211_CBY1	ILMN_25634_4640039	22	22	37632120	37382604	249516	0.223	0.102178	3.84724	3.38
rs713874	ENSG00000100211_CBY1	ILMN_25634_4640039	22	22	37613133	37382604	230529	-0.223	0.102178	3.84724	3.38
rs713950	ENSG00000100211_CBY1	ILMN_25634_4640039	22	22	37612951	37382604	230347	0.223	0.102178	3.84724	3.38
rs7291047	ENSG00000100211_CBY1	ILMN_25634_4640039	22	22	37622263	37382604	239659	-0.223	0.102178	3.84724	3.38
rs738306	ENSG00000100211_CBY1	ILMN_25634_4640039	22	22	37620180	37382604	237576	0.223	0.102178	3.84724	3.38
rs7511336	ENSG00000100211_CBY1	ILMN_25634_4640039	22	22	37629194	37382604	246590	0.223	0.102178	3.84724	3.38
rs9622863	ENSG00000100211_CBY1	ILMN_25634_4640039	22	22	37620574	37382604	237970	-0.223	0.102178	3.84724	3.38
rs4532056	ENSG00000183741_CBX6	ILMN_20870_6130215	22	22	37629162	37544403	84759	-0.223	0.102488	3.92672	2.84765
rs4561752	ENSG00000183741_CBX6	ILMN_20870_6130215	22	22	37628982	37544403	84579	-0.223	0.102488	3.92672	2.84765
rs4643638	ENSG00000183741_CBX6	ILMN_20870_6130215	22	22	37628972	37544403	84569	-0.223	0.102488	3.92672	2.84765
rs11089908	ENSG00000168135_KCNJ4	ILMN_14221_3420129	22	22	37629259	37152278	476981	-0.222	0.103004	3.69304	2.78238
rs35507274	ENSG00000100246_DNAL4	ILMN_22246_4010424	22	22	37630256	37504468	125788	0.222	0.103071	3.75097	2.86464
rs5757362	ENSG00000100335_SMCR7L	ILMN_28305_5360068	22	22	37636026	38228230	592204	0.222	0.103103	3.77953	2.8184
rs6519155	ENSG00000100335_SMCR7L	ILMN_28305_5360068	22	22	37635304	38228230	592926	-0.222	0.103103	3.77953	2.8184
rs132502	ENSG00000100335_SMCR7L	ILMN_28305_5360068	22	22	37616154	38228230	612076	-0.222	0.103148	3.77953	2.8184
rs73159334	ENSG00000100324_MAP3K7IP1	ILMN_19146_940504	22	22	37619597	38125692	506095	-0.222	0.10345	3.54601	2.90657
rs4619721	ENSG00000100311_PDGFB	ILMN_30109_2370441	22	22	37628376	37949665	321289	-0.222	0.10357	3.89286	3.10806
rs113763135	ENSG00000168135_KCNJ4	ILMN_14221_3420129	22	22	37622183	37152278	469905	0.221	0.104371	3.69304	2.78238
rs5750690	ENSG00000100226_GTPBP1	ILMN_137322_7050332	22	22	37609010	37431753	177257	0.221	0.105302	3.36955	2.63472
rs735306	ENSG00000168135_KCNJ4	ILMN_14221_360706	22	22	37589978	37152278	437700	-0.221	0.105312	3.69304	2.78238
rs132503	ENSG00000100307_CBX7	ILMN_22413_670196	22	22	37616345	37856736	240391	-0.221	0.105418	3.31492	2.64512
rs8140019	ENSG00000100307_CBX7	ILMN_22413_670196	22	22	37615489	37856736	241247	0.221	0.105418	3.31492	2.64512
rs73159327	ENSG00000100321_SYNGR1	ILMN_20235_1240014	22	22	37594954	38075900	480946	0.221	0.105691	3.62474	2.89652
rs73159327	ENSG00000128268_MGAT3	ILMN_84303_2480524	22	22	37594954	38183271	588317	0.221	0.105691	5.95268	5.95268
rs73159329	ENSG00000100321_SYNGR1	ILMN_20235_1240014	22	22	37595549	38075900	480351	-0.221	0.105691	3.62474	2.89652
rs73159329	ENSG00000128268_MGAT3	ILMN_84303_2480524	22	22	37595549	38183271	587722	-0.221	0.105691	5.95268	5.95268
rs132525	ENSG00000100221_JOSD1	ILMN_21647_6510180	22	22	37629922	37411630	218292	-0.22	0.105934	3.78081	2.91374
rs738307	ENSG00000213923_CSNK1E	ILMN_24481_2630053	22	22	37620441	37016644	603797	0.22	0.105928	3.51225	2.81162
rs117020625	ENSG00000100211_CBY1	ILMN_25634_5910717	22	22	37627614	37382604	245010	0.22	0.106108	3.84724	3.38
rs117326730	ENSG00000100211_CBY1	ILMN_25634_5910717	22	22	37595331	37382604	212727	-0.22	0.106108	3.84724	3.38
rs7287898	ENSG00000187051_RPS19BP1	ILMN_8107_5420189	22	22	37632140	38255048	622908	-0.22	0.106085	3.94334	2.92053
rs76276354	ENSG00000198904_APOBEC3C	ILMN_9058_2900639	22	22	37601183	37740208	139025	-0.22	0.106108	3.51041	2.85975
rs8137023	ENSG00000187051_RPS19BP1	ILMN_8107_5420189	22	22	37616723	38255048	638325	-0.22	0.106085	3.94334	2.92053
rs4361209	ENSG00000128268_MGAT3	ILMN_84303_2480524	22	22	37611582	38183271	571689	-0.22	0.106663	5.95268	5.95268
rs5750691	ENSG00000128268_MGAT3	ILMN_84303_2480524	22	22	37611720	38183271	571551	0.22	0.106663	5.95268	5.95268
rs6519142	ENSG00000128268_MGAT3	ILMN_84303_2480524	22	22	37611964	38183271	571307	-0.22	0.106663	5.95268	5.95268
rs7292074	ENSG00000128268_MGAT3	ILMN_84303_2480524	22	22	37596397	38183271	586874	0.22	0.106663	5.95268	5.95268
rs115408412	ENSG00000128298_BAIAP2L2	ILMN_21982_160424	22	22	37612763	36810843	801920	0.22	0.106954	3.32269	2.6245
rs115408412	ENSG00000100139_MICALL1	ILMN_25073_770240	22	22	37612763	36632292	980471	0.22	0.106954	3.56152	2.73503
rs6001309	ENSG00000213923_CSNK1E	ILMN_24481_2630053	22	22	37630545	37016644	613901	0.22	0.107198	3.51225	2.81162
rs132511	ENSG00000100221_JOSD1	ILMN_21647_6510180	22	22	37621468	37411630	209838	-0.219	0.107568	3.78081	2.91374
rs4532056	ENSG00000100221_JOSD1	ILMN_21647_6510180	22	22	37629162	37411630	217532	-0.219	0.107614	3.78081	2.91374
rs4561752	ENSG00000100221_JOSD1	ILMN_21647_6510180	22	22	37628982	37411630	217352	-0.219	0.107614	3.78081	2.91374
rs4643638	ENSG00000100221_JOSD1	ILMN_21647_6510180	22	22	37628972	37411630	217342	-0.219	0.107614	3.78081	2.91374
rs11704203	ENSG00000100311_PDGFB	ILMN_18749_5570463	22	22	37624590	37949665	325075	0.219	0.107819	3.89286	3.10806
rs35853418	ENSG00000100211_CBY1	ILMN_25634_4640039	22	22	37630245	37382604	247641	-0.219	0.107977	3.84724	3.38
rs78808155	ENSG00000100311_PDGFB	ILMN_18749_5570463	22	22	37629711	37949665	319954	-0.219	0.107977	3.89286	3.10806
rs79887800	ENSG00000200465_SNORD43	ILMN_20347_6450435	22	22	37618800	38045001	426201	-0.219	0.107977	3.408	2.67198
rs73159330	ENSG00000168135_KCNJ4	ILMN_14221_360706	22	22	37601140	37152278	448862	0.219	0.108201	3.69304	2.78238
rs735306	ENSG00000100246_DNAL4	ILMN_22246_4010424	22	22	37589978	37504468	85510	-0.219	0.108304	3.75097	2.86464
rs132525	ENSG00000100324_MAP3K7IP1	ILMN_19146_940504	22	22	37629922	38125692	495770	-0.219	0.108452	3.54601	2.90657
rs132525	ENSG00000100142_POLR2F	ILMN_6124_630324	22	22	37629922	36679665	950257	-0.219	0.108586	3.38725	2.68989
rs1122771	ENSG00000128383_APOBEC3A	ILMN_12846_2810040	22	22	37597258	37683569	86311	-0.219	0.108977	3.9224	2.87513
rs2235140	ENSG00000128383_APOBEC3A	ILMN_12846_2810040	22	22	37591081	37683569	92488	-0.219	0.108977	3.9224	2.87513
rs738143	ENSG00000128383_APOBEC3A	ILMN_12846_2810040	22	22	37594371	37683569	89198	-0.219	0.108977	3.9224	2.87513
rs760481	ENSG00000128383_APOBEC3A	ILMN_12846_2810040	22	22	37598731	37683569	84838	-0.219	0.108977	3.9224	2.87513
rs9611041	ENSG00000128383_APOBEC3A	ILMN_12846_2810040	22	22	37595018	37683569	88551	-0.219	0.108977	3.9224	2.87513
rs132515	ENSG00000100142_POLR2F	ILMN_6124_630324	22	22	37623131	36679665	943466	-0.218	0.10915	3.38725	2.68989
rs5000627	ENSG00000100142_POLR2F	ILMN_6124_630324	22	22	37623021	36679665	943356	-0.218	0.10915	3.38725	2.68989
rs5750697	ENSG00000100142_POLR2F	ILMN_6124_630324	22	22	37623169	36679665	943504	0.218	0.10915	3.38725	2.68989
rs5757344	ENSG00000100142_POLR2F	ILMN_6124_630324	22	22	37623151	36679665	943486	-0.218	0.10915	3.38725	2.68989
rs2142836	ENSG00000100321_SYNGR1	ILMN_20235_1240014	22	22	37617065	38075900	458835	-0.218	0.109231	3.62474	2.89652
rs132520	ENSG00000168135_KCNJ4	ILMN_14221_360706	22	22	37623763	37152278	471485	-0.218	0.109273	3.69304	2.78238
rs132521	ENSG00000168135_KCNJ4	ILMN_14221_360706	22	22	37623771	37152278	471493	-0.218	0.109273	3.69304	2.78238
rs132522	ENSG00000168135_KCNJ4	ILMN_14221_360706	22	22	37623795	37152278	471517	0.218	0.109273	3.69304	2.78238
rs735306	ENSG00000100311_PDGFB	ILMN_18749_5570463	22	22	37589978	37949665	359687	0.218	0.110024	3.89286	3.10806
rs11704203	ENSG00000128394_APOBEC3F	ILMN_1659_2570753	22	22	37624590	37766619	142029	-0.218	0.110187	3.78875	2.90241
rs132498	ENSG00000100142_POLR2F	ILMN_6124_630324	22	22	37610688	36679665	931023	-0.217	0.111698	3.38725	2.68989
rs132499	ENSG00000100142_POLR2F	ILMN_6124_630324	22	22	37612289	36679665	932624	0.217	0.111698	3.38725	2.68989
rs132500	ENSG00000100142_POLR2F	ILMN_6124_630324	22	22	37612591	36679665	932926	0.217	0.111698	3.38725	2.68989
rs132501	ENSG00000100142_POLR2F	ILMN_6124_630324	22	22	37612965	36679665	933300	-0.217	0.111698	3.38725	2.68989
rs132505	ENSG00000100142_POLR2F	ILMN_6124_630324	22	22	37616498	36679665	936833	0.217	0.111698	3.38725	2.68989
rs132506	ENSG00000100142_POLR2F	ILMN_6124_630324	22	22	37617105	36679665	937440	0.217	0.111698	3.38725	2.68989
rs132508	ENSG00000100142_POLR2F	ILMN_6124_630324	22	22	37617856	36679665	938191	0.217	0.111698	3.38725	2.68989
rs132509	ENSG00000100142_POLR2F	ILMN_6124_630324	22	22	37618105	36679665	938440	0.217	0.111698	3.38725	2.68989
rs132510	ENSG00000100142_POLR2F	ILMN_6124_630324	22	22	37620506	36679665	940841	-0.217	0.111698	3.38725	2.68989
rs132513	ENSG00000100142_POLR2F	ILMN_6124_630324	22	22	37621572	36679665	941907	-0.217	0.111698	3.38725	2.68989
rs132514	ENSG00000100142_POLR2F	ILMN_6124_630324	22	22	37621804	36679665	942139	0.217	0.111698	3.38725	2.68989
rs2015363	ENSG00000100142_POLR2F	ILMN_6124_630324	22	22	37620084	36679665	940419	-0.217	0.111698	3.38725	2.68989
rs2205964	ENSG00000100142_POLR2F	ILMN_6124_630324	22	22	37629310	36679665	949645	0.217	0.111698	3.38725	2.68989
rs2205965	ENSG00000100142_POLR2F	ILMN_6124_630324	22	22	37629364	36679665	949699	0.217	0.111698	3.38725	2.68989
rs2413551	ENSG00000100142_POLR2F	ILMN_6124_630324	22	22	37630855	36679665	951190	-0.217	0.111698	3.38725	2.68989
rs2413552	ENSG00000100142_POLR2F	ILMN_6124_630324	22	22	37630882	36679665	951217	-0.217	0.111698	3.38725	2.68989
rs2413553	ENSG00000100142_POLR2F	ILMN_6124_630324	22	22	37631064	36679665	951399	0.217	0.111698	3.38725	2.68989
rs4296521	ENSG00000100142_POLR2F	ILMN_6124_630324	22	22	37619311	36679665	939646	0.217	0.111698	3.38725	2.68989
rs4306795	ENSG00000100142_POLR2F	ILMN_6124_630324	22	22	37630053	36679665	950388	-0.217	0.111698	3.38725	2.68989
rs4308199	ENSG00000100142_POLR2F	ILMN_6124_630324	22	22	37629760	36679665	950095	0.217	0.111698	3.38725	2.68989
rs4308202	ENSG00000100142_POLR2F	ILMN_6124_630324	22	22	37619829	36679665	940164	-0.217	0.111698	3.38725	2.68989
rs4420791	ENSG00000100142_POLR2F	ILMN_6124_630324	22	22	37629782	36679665	950117	0.217	0.111698	3.38725	2.68989
rs4434085	ENSG00000100142_POLR2F	ILMN_6124_630324	22	22	37630101	36679665	950436	0.217	0.111698	3.38725	2.68989
rs4494857	ENSG00000100142_POLR2F	ILMN_6124_630324	22	22	37629759	36679665	950094	0.217	0.111698	3.38725	2.68989
rs4522710	ENSG00000100142_POLR2F	ILMN_6124_630324	22	22	37619748	36679665	940083	-0.217	0.111698	3.38725	2.68989
rs4589863	ENSG00000100142_POLR2F	ILMN_6124_630324	22	22	37630736	36679665	951071	0.217	0.111698	3.38725	2.68989
rs469987	ENSG00000100142_POLR2F	ILMN_6124_630324	22	22	37617301	36679665	937636	-0.217	0.111698	3.38725	2.68989
rs4998751	ENSG00000100142_POLR2F	ILMN_6124_630324	22	22	37620692	36679665	941027	-0.217	0.111698	3.38725	2.68989
rs5750696	ENSG00000100142_POLR2F	ILMN_6124_630324	22	22	37621311	36679665	941646	0.217	0.111698	3.38725	2.68989
rs5750701	ENSG00000100142_POLR2F	ILMN_6124_630324	22	22	37630179	36679665	950514	-0.217	0.111698	3.38725	2.68989
rs5757325	ENSG00000100142_POLR2F	ILMN_6124_630324	22	22	37614892	36679665	935227	0.217	0.111698	3.38725	2.68989
rs5757326	ENSG00000100142_POLR2F	ILMN_6124_630324	22	22	37614902	36679665	935237	-0.217	0.111698	3.38725	2.68989
rs5757328	ENSG00000100142_POLR2F	ILMN_6124_630324	22	22	37615915	36679665	936250	-0.217	0.111698	3.38725	2.68989
rs5757331	ENSG00000100142_POLR2F	ILMN_6124_630324	22	22	37618776	36679665	939111	0.217	0.111698	3.38725	2.68989
rs5757334	ENSG00000100142_POLR2F	ILMN_6124_630324	22	22	37621239	36679665	941574	-0.217	0.111698	3.38725	2.68989
rs5757341	ENSG00000100142_POLR2F	ILMN_6124_630324	22	22	37622150	36679665	942485	-0.217	0.111698	3.38725	2.68989
rs5757356	ENSG00000100142_POLR2F	ILMN_6124_630324	22	22	37630666	36679665	951001	-0.217	0.111698	3.38725	2.68989
rs5757357	ENSG00000100142_POLR2F	ILMN_6124_630324	22	22	37630679	36679665	951014	0.217	0.111698	3.38725	2.68989
rs5757358	ENSG00000100142_POLR2F	ILMN_6124_630324	22	22	37630723	36679665	951058	0.217	0.111698	3.38725	2.68989
rs59254002	ENSG00000100142_POLR2F	ILMN_6124_630324	22	22	37630381	36679665	950716	0.217	0.111698	3.38725	2.68989
rs5995632	ENSG00000100142_POLR2F	ILMN_6124_630324	22	22	37614397	36679665	934732	0.217	0.111698	3.38725	2.68989
rs5995634	ENSG00000100142_POLR2F	ILMN_6124_630324	22	22	37620994	36679665	941329	-0.217	0.111698	3.38725	2.68989
rs5995635	ENSG00000100142_POLR2F	ILMN_6124_630324	22	22	37622486	36679665	942821	-0.217	0.111698	3.38725	2.68989
rs5995636	ENSG00000100142_POLR2F	ILMN_6124_630324	22	22	37631909	36679665	952244	-0.217	0.111698	3.38725	2.68989
rs6001293	ENSG00000100142_POLR2F	ILMN_6124_630324	22	22	37620973	36679665	941308	-0.217	0.111698	3.38725	2.68989
rs6001294	ENSG00000100142_POLR2F	ILMN_6124_630324	22	22	37621023	36679665	941358	0.217	0.111698	3.38725	2.68989
rs6001295	ENSG00000100142_POLR2F	ILMN_6124_630324	22	22	37622302	36679665	942637	0.217	0.111698	3.38725	2.68989
rs6001296	ENSG00000100142_POLR2F	ILMN_6124_630324	22	22	37622442	36679665	942777	#NUM!	0.111698	3.38725	2.68989
rs6001304	ENSG00000100142_POLR2F	ILMN_6124_630324	22	22	37629341	36679665	949676	-0.217	0.111698	3.38725	2.68989
rs6001306	ENSG00000100142_POLR2F	ILMN_6124_630324	22	22	37630354	36679665	950689	0.217	0.111698	3.38725	2.68989
rs6001314	ENSG00000100142_POLR2F	ILMN_6124_630324	22	22	37631863	36679665	952198	0.217	0.111698	3.38725	2.68989
rs713836	ENSG00000100142_POLR2F	ILMN_6124_630324	22	22	37613040	36679665	933375	0.217	0.111698	3.38725	2.68989
rs713858	ENSG00000100142_POLR2F	ILMN_6124_630324	22	22	37632030	36679665	952365	-0.217	0.111698	3.38725	2.68989
rs713859	ENSG00000100142_POLR2F	ILMN_6124_630324	22	22	37632120	36679665	952455	0.217	0.111698	3.38725	2.68989
rs713874	ENSG00000100142_POLR2F	ILMN_6124_630324	22	22	37613133	36679665	933468	-0.217	0.111698	3.38725	2.68989
rs713950	ENSG00000100142_POLR2F	ILMN_6124_630324	22	22	37612951	36679665	933286	0.217	0.111698	3.38725	2.68989
rs7291047	ENSG00000100142_POLR2F	ILMN_6124_630324	22	22	37622263	36679665	942598	-0.217	0.111698	3.38725	2.68989
rs738306	ENSG00000100142_POLR2F	ILMN_6124_630324	22	22	37620180	36679665	940515	0.217	0.111698	3.38725	2.68989
rs7511336	ENSG00000100142_POLR2F	ILMN_6124_630324	22	22	37629194	36679665	949529	0.217	0.111698	3.38725	2.68989
rs9622863	ENSG00000100142_POLR2F	ILMN_6124_630324	22	22	37620574	36679665	940909	-0.217	0.111698	3.38725	2.68989
rs73159334	ENSG00000187051_RPS19BP1	ILMN_8107_5420189	22	22	37619597	38255048	635451	-0.217	0.111739	3.94334	2.92053
rs9622868	ENSG00000168135_KCNJ4	ILMN_14221_360706	22	22	37630583	37152278	478305	0.217	0.111819	3.69304	2.78238
rs117477006	ENSG00000100146_SOX10	ILMN_13184_3400386	22	22	37597324	36698253	899071	-0.217	0.111932	3.50377	2.76693
rs117477006	ENSG00000168135_KCNJ4	ILMN_14221_3420129	22	22	37597324	37152278	445046	-0.217	0.111932	3.69304	2.78238
rs6001299	ENSG00000128298_BAIAP2L2	ILMN_21982_160424	22	22	37624012	36810843	813169	-0.217	0.112227	3.32269	2.6245
rs2899307	ENSG00000100335_SMCR7L	ILMN_28305_5360068	22	22	37601161	38228230	627069	-0.217	0.112362	3.77953	2.8184
rs765080	ENSG00000100335_SMCR7L	ILMN_28305_5360068	22	22	37606416	38228230	621814	-0.217	0.112362	3.77953	2.8184
rs735306	ENSG00000100324_MAP3K7IP1	ILMN_19146_940504	22	22	37589978	38125692	535714	-0.216	0.11244	3.54601	2.90657
rs9622868	ENSG00000168135_KCNJ4	ILMN_14221_3420129	22	22	37630583	37152278	478305	0.216	0.11284	3.69304	2.78238
rs5757345	ENSG00000100324_MAP3K7IP1	ILMN_19146_940504	22	22	37623453	38125692	502239	-0.216	0.113182	3.54601	2.90657
rs5757345	ENSG00000100221_JOSD1	ILMN_21647_6510180	22	22	37623453	37411630	211823	-0.216	0.113182	3.78081	2.91374
rs6001309	ENSG00000183741_CBX6	ILMN_10597_1570746	22	22	37630545	37544403	86142	-0.216	0.11341	3.92672	2.84765
rs132507	ENSG00000128394_APOBEC3F	ILMN_1659_2570753	22	22	37617381	37766619	149238	-0.216	0.113452	3.78875	2.90241
rs132526	ENSG00000128394_APOBEC3F	ILMN_18531_4070132	22	22	37632729	37766619	133890	-0.216	0.113509	3.78875	2.90241
rs2142836	ENSG00000100246_DNAL4	ILMN_22246_4010424	22	22	37617065	37504468	112597	-0.216	0.113786	3.75097	2.86464
rs35853418	ENSG00000100335_SMCR7L	ILMN_28305_5360068	22	22	37630245	38228230	597985	-0.216	0.114076	3.77953	2.8184
rs132515	ENSG00000100211_CBY1	ILMN_25634_4640039	22	22	37623131	37382604	240527	-0.215	0.114124	3.84724	3.38
rs5000627	ENSG00000100211_CBY1	ILMN_25634_4640039	22	22	37623021	37382604	240417	-0.215	0.114124	3.84724	3.38
rs5750697	ENSG00000100211_CBY1	ILMN_25634_4640039	22	22	37623169	37382604	240565	0.215	0.114124	3.84724	3.38
rs5757344	ENSG00000100211_CBY1	ILMN_25634_4640039	22	22	37623151	37382604	240547	-0.215	0.114124	3.84724	3.38
rs132526	ENSG00000128383_APOBEC3A	ILMN_12846_2810040	22	22	37632729	37683569	50840	-0.215	0.114153	3.9224	2.87513
rs4361209	ENSG00000183741_CBX6	ILMN_20870_6130215	22	22	37611582	37544403	67179	-0.215	0.114597	3.92672	2.84765
rs5750691	ENSG00000183741_CBX6	ILMN_20870_6130215	22	22	37611720	37544403	67317	0.215	0.114597	3.92672	2.84765
rs6519142	ENSG00000183741_CBX6	ILMN_20870_6130215	22	22	37611964	37544403	67561	-0.215	0.114597	3.92672	2.84765
rs7292074	ENSG00000183741_CBX6	ILMN_20870_6130215	22	22	37596397	37544403	51994	0.215	0.114597	3.92672	2.84765
rs5750690	ENSG00000168135_KCNJ4	ILMN_14221_360706	22	22	37609010	37152278	456732	0.215	0.114854	3.69304	2.78238
rs2413550	ENSG00000100142_POLR2F	ILMN_6124_630324	22	22	37630752	36679665	951087	-0.215	0.115453	3.38725	2.68989
rs132517	ENSG00000183741_CBX6	ILMN_10597_1570746	22	22	37623516	37544403	79113	0.215	0.115597	3.92672	2.84765
rs5750698	ENSG00000100324_MAP3K7IP1	ILMN_19146_940504	22	22	37628676	38125692	497016	-0.214	0.115945	3.54601	2.90657
rs7289554	ENSG00000176177_ENTHD1	ILMN_12200_2690133	22	22	37620575	38468996	848421	0.214	0.115947	6.29128	6.29128
rs132523	ENSG00000100324_MAP3K7IP1	ILMN_19146_940504	22	22	37623814	38125692	501878	-0.214	0.11606	3.54601	2.90657
rs132524	ENSG00000100324_MAP3K7IP1	ILMN_19146_940504	22	22	37623815	38125692	501877	-0.214	0.11606	3.54601	2.90657
rs6001298	ENSG00000100324_MAP3K7IP1	ILMN_19146_940504	22	22	37623964	38125692	501728	0.214	0.11606	3.54601	2.90657
rs116977408	ENSG00000184381_PLA2G6	ILMN_13517_70386	22	22	37598981	36837449	761532	-0.214	0.116141	3.40682	2.72685
rs116977408	ENSG00000185022_MAFF	ILMN_13774_5560397	22	22	37598981	36927944	671037	-0.214	0.116141	3.95724	2.92724
rs117088444	ENSG00000128383_APOBEC3A	ILMN_12846_2810040	22	22	37593846	37683569	89723	-0.214	0.116141	3.9224	2.87513
rs117088444	ENSG00000213923_CSNK1E	ILMN_15649_10296	22	22	37593846	37016644	577202	0.214	0.116141	3.51225	2.81162
rs117088444	ENSG00000183741_CBX6	ILMN_20870_6130215	22	22	37593846	37544403	49443	0.214	0.116141	3.92672	2.84765
rs117088444	ENSG00000100242_UNC84B	ILMN_28554_5570750	22	22	37593846	37460681	133165	0.214	0.116141	3.29299	2.60042
rs117749565	ENSG00000185022_MAFF	ILMN_13774_3940086	22	22	37611674	36927944	683730	-0.214	0.116141	3.95724	2.92724
rs117871558	ENSG00000185022_MAFF	ILMN_13774_3940086	22	22	37594663	36927944	666719	0.214	0.116141	3.95724	2.92724
rs41280843	ENSG00000100156_SLC16A8	ILMN_10997_5080441	22	22	37590964	36804093	786871	-0.214	0.116141	3.79011	3.20677
rs4603874	ENSG00000100211_CBY1	ILMN_25634_4640039	22	22	37629994	37382604	247390	-0.214	0.116141	3.84724	3.38
rs4603874	ENSG00000100211_CBY1	ILMN_25634_5910717	22	22	37629994	37382604	247390	-0.214	0.116141	3.84724	3.38
rs73419431	ENSG00000100211_CBY1	ILMN_25634_4640039	22	22	37594676	37382604	212072	-0.214	0.116141	3.84724	3.38
rs73419431	ENSG00000100211_CBY1	ILMN_25634_5910717	22	22	37594676	37382604	212072	-0.214	0.116141	3.84724	3.38
rs74434730	ENSG00000100196_KDELR3	ILMN_1919_7210424	22	22	37604062	37194029	410033	-0.214	0.116141	3.43808	2.71828
rs77047462	ENSG00000100196_KDELR3	ILMN_1919_7210424	22	22	37595355	37194029	401326	-0.214	0.116141	3.43808	2.71828
rs77924099	ENSG00000100211_CBY1	ILMN_25634_4640039	22	22	37596781	37382604	214177	0.214	0.116141	3.84724	3.38
rs77924099	ENSG00000100211_CBY1	ILMN_25634_5910717	22	22	37596781	37382604	214177	0.214	0.116141	3.84724	3.38
rs79579443	ENSG00000168135_KCNJ4	ILMN_14221_360706	22	22	37601463	37152278	449185	0.214	0.116141	3.69304	2.78238
rs79579443	ENSG00000213923_CSNK1E	ILMN_24481_2630053	22	22	37601463	37016644	584819	-0.214	0.116141	3.51225	2.81162
rs909465	ENSG00000100211_CBY1	ILMN_25634_4640039	22	22	37605209	37382604	222605	0.214	0.116141	3.84724	3.38
rs909465	ENSG00000100211_CBY1	ILMN_25634_5910717	22	22	37605209	37382604	222605	0.214	0.116141	3.84724	3.38
rs117020625	ENSG00000100196_KDELR3	ILMN_1919_7210424	22	22	37627614	37194029	433585	-0.214	0.116424	3.43808	2.71828
rs117326730	ENSG00000100226_GTPBP1	ILMN_137322_7050332	22	22	37595331	37431753	163578	-0.214	0.116424	3.36955	2.63472
rs118181868	ENSG00000128268_MGAT3	ILMN_84303_2480524	22	22	37623667	38183271	559604	-0.214	0.116424	5.95268	5.95268
rs2205966	ENSG00000168135_KCNJ4	ILMN_14221_360706	22	22	37629418	37152278	477140	-0.214	0.116423	3.69304	2.78238
rs11089908	ENSG00000100246_DNAL4	ILMN_22246_4010424	22	22	37629259	37504468	124791	-0.214	0.116455	3.75097	2.86464
rs6001291	ENSG00000213923_CSNK1E	ILMN_24481_2630053	22	22	37620900	37016644	604256	0.214	0.116643	3.51225	2.81162
rs35853418	ENSG00000100221_JOSD1	ILMN_21647_6510180	22	22	37630245	37411630	218615	-0.214	0.117222	3.78081	2.91374
rs738307	ENSG00000100246_DNAL4	ILMN_22246_4010424	22	22	37620441	37504468	115973	0.214	0.117319	3.75097	2.86464
rs5757345	ENSG00000183741_CBX6	ILMN_20870_6130215	22	22	37623453	37544403	79050	-0.214	0.117345	3.92672	2.84765
rs132526	ENSG00000187051_RPS19BP1	ILMN_8107_5420189	22	22	37632729	38255048	622319	-0.214	0.117418	3.94334	2.92053
rs11704203	ENSG00000100335_SMCR7L	ILMN_28305_5360068	22	22	37624590	38228230	603640	-0.213	0.117953	3.77953	2.8184
rs132502	ENSG00000100211_CBY1	ILMN_25634_4640039	22	22	37616154	37382604	233550	-0.213	0.118061	3.84724	3.38
rs118118622	ENSG00000183741_CBX6	ILMN_20870_6130215	22	22	37607087	37544403	62684	-0.213	0.118319	3.92672	2.84765
rs35507274	ENSG00000183741_CBX6	ILMN_20870_6130215	22	22	37630256	37544403	85853	0.213	0.118515	3.92672	2.84765
rs6519152	ENSG00000183741_CBX6	ILMN_20870_6130215	22	22	37631878	37544403	87475	-0.213	0.118723	3.92672	2.84765
rs5000622	ENSG00000168135_KCNJ4	ILMN_14221_3420129	22	22	37622947	37152278	470669	-0.213	0.118842	3.69304	2.78238
rs5000624	ENSG00000168135_KCNJ4	ILMN_14221_3420129	22	22	37622965	37152278	470687	0.213	0.118842	3.69304	2.78238
rs5000625	ENSG00000168135_KCNJ4	ILMN_14221_3420129	22	22	37622969	37152278	470691	0.213	0.118842	3.69304	2.78238
rs5000626	ENSG00000168135_KCNJ4	ILMN_14221_3420129	22	22	37622972	37152278	470694	0.213	0.118842	3.69304	2.78238
rs7289554	ENSG00000100324_MAP3K7IP1	ILMN_19146_940504	22	22	37620575	38125692	505117	0.213	0.119019	3.54601	2.90657
rs2899307	ENSG00000100142_POLR2F	ILMN_6124_630324	22	22	37601161	36679665	921496	-0.213	0.119053	3.38725	2.68989
rs765080	ENSG00000100142_POLR2F	ILMN_6124_630324	22	22	37606416	36679665	926751	-0.213	0.119053	3.38725	2.68989
rs132515	ENSG00000184381_PLA2G6	ILMN_13517_70386	22	22	37623131	36837449	785682	-0.212	0.119851	3.40682	2.72685
rs5000627	ENSG00000184381_PLA2G6	ILMN_13517_70386	22	22	37623021	36837449	785572	-0.212	0.119851	3.40682	2.72685
rs5750697	ENSG00000184381_PLA2G6	ILMN_13517_70386	22	22	37623169	36837449	785720	0.212	0.119851	3.40682	2.72685
rs5757344	ENSG00000184381_PLA2G6	ILMN_13517_70386	22	22	37623151	36837449	785702	-0.212	0.119851	3.40682	2.72685
rs35853418	ENSG00000100351_GRAP2	ILMN_5990_4180255	22	22	37630245	38627080	996835	0.212	0.120434	3.38919	2.61277
rs6001309	ENSG00000183741_CBX6	ILMN_20870_6130215	22	22	37630545	37544403	86142	0.212	0.120485	3.92672	2.84765
rs5757355	ENSG00000100206_DMC1	ILMN_21290_3190603	22	22	37630211	37244900	385311	-0.211	0.121191	3.4996	2.73504
rs5757362	ENSG00000168135_KCNJ4	ILMN_14221_360706	22	22	37636026	37152278	483748	0.211	0.121545	3.69304	2.78238
rs6519155	ENSG00000168135_KCNJ4	ILMN_14221_360706	22	22	37635304	37152278	483026	-0.211	0.121545	3.69304	2.78238
rs79887800	ENSG00000100324_MAP3K7IP1	ILMN_24224_6400221	22	22	37618800	38125692	506892	-0.211	0.121738	3.54601	2.90657
rs738307	ENSG00000100211_CBY1	ILMN_25634_4640039	22	22	37620441	37382604	237837	0.211	0.122795	3.84724	3.38
rs73159330	ENSG00000185022_MAFF	ILMN_13774_5560397	22	22	37601140	36927944	673196	0.21	0.123268	3.95724	2.92724
rs7289554	ENSG00000168135_KCNJ4	ILMN_14221_3420129	22	22	37620575	37152278	468297	0.21	0.123308	3.69304	2.78238
rs11913682	ENSG00000213923_CSNK1E	ILMN_24481_2630053	22	22	37605946	37016644	589302	0.21	0.123682	3.51225	2.81162
rs11913682	ENSG00000100321_SYNGR1	ILMN_19133_4260338	22	22	37605946	38075900	469954	0.21	0.124016	3.62474	2.89652
rs2205966	ENSG00000100211_CBY1	ILMN_25634_4640039	22	22	37629418	37382604	246814	-0.21	0.124387	3.84724	3.38
rs5750690	ENSG00000100181_ILMN_138769	ILMN_138769_2320639	22	22	37609010	37061698	547312	-0.21	0.124444	3.5245	2.73861
rs4532056	ENSG00000100246_DNAL4	ILMN_22246_4010424	22	22	37629162	37504468	124694	-0.21	0.124471	3.75097	2.86464
rs4561752	ENSG00000100246_DNAL4	ILMN_22246_4010424	22	22	37628982	37504468	124514	-0.21	0.124471	3.75097	2.86464
rs4643638	ENSG00000100246_DNAL4	ILMN_22246_4010424	22	22	37628972	37504468	124504	-0.21	0.124471	3.75097	2.86464
rs118118622	ENSG00000100246_DNAL4	ILMN_22246_4010424	22	22	37607087	37504468	102619	-0.21	0.124515	3.75097	2.86464
rs6001291	ENSG00000100324_MAP3K7IP1	ILMN_19146_940504	22	22	37620900	38125692	504792	0.21	0.124542	3.54601	2.90657
rs113763135	ENSG00000100221_JOSD1	ILMN_21647_6510180	22	22	37622183	37411630	210553	0.21	0.12456	3.78081	2.91374
rs11913682	ENSG00000184381_PLA2G6	ILMN_13517_70386	22	22	37605946	36837449	768497	0.209	0.124856	3.40682	2.72685
rs132498	ENSG00000100246_DNAL4	ILMN_22246_4010424	22	22	37610688	37504468	106220	-0.209	0.124982	3.75097	2.86464
rs132499	ENSG00000100246_DNAL4	ILMN_22246_4010424	22	22	37612289	37504468	107821	0.209	0.124982	3.75097	2.86464
rs132500	ENSG00000100246_DNAL4	ILMN_22246_4010424	22	22	37612591	37504468	108123	0.209	0.124982	3.75097	2.86464
rs132501	ENSG00000100246_DNAL4	ILMN_22246_4010424	22	22	37612965	37504468	108497	-0.209	0.124982	3.75097	2.86464
rs132505	ENSG00000100246_DNAL4	ILMN_22246_4010424	22	22	37616498	37504468	112030	0.209	0.124982	3.75097	2.86464
rs132506	ENSG00000100246_DNAL4	ILMN_22246_4010424	22	22	37617105	37504468	112637	0.209	0.124982	3.75097	2.86464
rs132508	ENSG00000100246_DNAL4	ILMN_22246_4010424	22	22	37617856	37504468	113388	0.209	0.124982	3.75097	2.86464
rs132509	ENSG00000100246_DNAL4	ILMN_22246_4010424	22	22	37618105	37504468	113637	0.209	0.124982	3.75097	2.86464
rs132510	ENSG00000100246_DNAL4	ILMN_22246_4010424	22	22	37620506	37504468	116038	-0.209	0.124982	3.75097	2.86464
rs132513	ENSG00000100246_DNAL4	ILMN_22246_4010424	22	22	37621572	37504468	117104	-0.209	0.124982	3.75097	2.86464
rs132514	ENSG00000100246_DNAL4	ILMN_22246_4010424	22	22	37621804	37504468	117336	0.209	0.124982	3.75097	2.86464
rs2015363	ENSG00000100246_DNAL4	ILMN_22246_4010424	22	22	37620084	37504468	115616	-0.209	0.124982	3.75097	2.86464
rs2205964	ENSG00000100246_DNAL4	ILMN_22246_4010424	22	22	37629310	37504468	124842	0.209	0.124982	3.75097	2.86464
rs2205965	ENSG00000100246_DNAL4	ILMN_22246_4010424	22	22	37629364	37504468	124896	0.209	0.124982	3.75097	2.86464
rs2413551	ENSG00000100246_DNAL4	ILMN_22246_4010424	22	22	37630855	37504468	126387	-0.209	0.124982	3.75097	2.86464
rs2413552	ENSG00000100246_DNAL4	ILMN_22246_4010424	22	22	37630882	37504468	126414	-0.209	0.124982	3.75097	2.86464
rs2413553	ENSG00000100246_DNAL4	ILMN_22246_4010424	22	22	37631064	37504468	126596	0.209	0.124982	3.75097	2.86464
rs4296521	ENSG00000100246_DNAL4	ILMN_22246_4010424	22	22	37619311	37504468	114843	0.209	0.124982	3.75097	2.86464
rs4306795	ENSG00000100246_DNAL4	ILMN_22246_4010424	22	22	37630053	37504468	125585	-0.209	0.124982	3.75097	2.86464
rs4308199	ENSG00000100246_DNAL4	ILMN_22246_4010424	22	22	37629760	37504468	125292	0.209	0.124982	3.75097	2.86464
rs4308202	ENSG00000100246_DNAL4	ILMN_22246_4010424	22	22	37619829	37504468	115361	-0.209	0.124982	3.75097	2.86464
rs4420791	ENSG00000100246_DNAL4	ILMN_22246_4010424	22	22	37629782	37504468	125314	0.209	0.124982	3.75097	2.86464
rs4434085	ENSG00000100246_DNAL4	ILMN_22246_4010424	22	22	37630101	37504468	125633	0.209	0.124982	3.75097	2.86464
rs4494857	ENSG00000100246_DNAL4	ILMN_22246_4010424	22	22	37629759	37504468	125291	0.209	0.124982	3.75097	2.86464
rs4522710	ENSG00000100246_DNAL4	ILMN_22246_4010424	22	22	37619748	37504468	115280	-0.209	0.124982	3.75097	2.86464
rs4589863	ENSG00000100246_DNAL4	ILMN_22246_4010424	22	22	37630736	37504468	126268	0.209	0.124982	3.75097	2.86464
rs469987	ENSG00000100246_DNAL4	ILMN_22246_4010424	22	22	37617301	37504468	112833	-0.209	0.124982	3.75097	2.86464
rs4998751	ENSG00000100246_DNAL4	ILMN_22246_4010424	22	22	37620692	37504468	116224	-0.209	0.124982	3.75097	2.86464
rs5750696	ENSG00000100246_DNAL4	ILMN_22246_4010424	22	22	37621311	37504468	116843	0.209	0.124982	3.75097	2.86464
rs5750701	ENSG00000100246_DNAL4	ILMN_22246_4010424	22	22	37630179	37504468	125711	-0.209	0.124982	3.75097	2.86464
rs5757325	ENSG00000100246_DNAL4	ILMN_22246_4010424	22	22	37614892	37504468	110424	0.209	0.124982	3.75097	2.86464
rs5757326	ENSG00000100246_DNAL4	ILMN_22246_4010424	22	22	37614902	37504468	110434	-0.209	0.124982	3.75097	2.86464
rs5757328	ENSG00000100246_DNAL4	ILMN_22246_4010424	22	22	37615915	37504468	111447	-0.209	0.124982	3.75097	2.86464
rs5757331	ENSG00000100246_DNAL4	ILMN_22246_4010424	22	22	37618776	37504468	114308	0.209	0.124982	3.75097	2.86464
rs5757334	ENSG00000100246_DNAL4	ILMN_22246_4010424	22	22	37621239	37504468	116771	-0.209	0.124982	3.75097	2.86464
rs5757341	ENSG00000100246_DNAL4	ILMN_22246_4010424	22	22	37622150	37504468	117682	-0.209	0.124982	3.75097	2.86464
rs5757356	ENSG00000100246_DNAL4	ILMN_22246_4010424	22	22	37630666	37504468	126198	-0.209	0.124982	3.75097	2.86464
rs5757357	ENSG00000100246_DNAL4	ILMN_22246_4010424	22	22	37630679	37504468	126211	0.209	0.124982	3.75097	2.86464
rs5757358	ENSG00000100246_DNAL4	ILMN_22246_4010424	22	22	37630723	37504468	126255	0.209	0.124982	3.75097	2.86464
rs59254002	ENSG00000100246_DNAL4	ILMN_22246_4010424	22	22	37630381	37504468	125913	0.209	0.124982	3.75097	2.86464
rs5995632	ENSG00000100246_DNAL4	ILMN_22246_4010424	22	22	37614397	37504468	109929	0.209	0.124982	3.75097	2.86464
rs5995634	ENSG00000100246_DNAL4	ILMN_22246_4010424	22	22	37620994	37504468	116526	-0.209	0.124982	3.75097	2.86464
rs5995635	ENSG00000100246_DNAL4	ILMN_22246_4010424	22	22	37622486	37504468	118018	-0.209	0.124982	3.75097	2.86464
rs5995636	ENSG00000100246_DNAL4	ILMN_22246_4010424	22	22	37631909	37504468	127441	-0.209	0.124982	3.75097	2.86464
rs6001293	ENSG00000100246_DNAL4	ILMN_22246_4010424	22	22	37620973	37504468	116505	-0.209	0.124982	3.75097	2.86464
rs6001294	ENSG00000100246_DNAL4	ILMN_22246_4010424	22	22	37621023	37504468	116555	0.209	0.124982	3.75097	2.86464
rs6001295	ENSG00000100246_DNAL4	ILMN_22246_4010424	22	22	37622302	37504468	117834	0.209	0.124982	3.75097	2.86464
rs6001296	ENSG00000100246_DNAL4	ILMN_22246_4010424	22	22	37622442	37504468	117974	0.209	0.124982	3.75097	2.86464
rs6001304	ENSG00000100246_DNAL4	ILMN_22246_4010424	22	22	37629341	37504468	124873	-0.209	0.124982	3.75097	2.86464
rs6001306	ENSG00000100246_DNAL4	ILMN_22246_4010424	22	22	37630354	37504468	125886	0.209	0.124982	3.75097	2.86464
rs6001314	ENSG00000100246_DNAL4	ILMN_22246_4010424	22	22	37631863	37504468	127395	0.209	0.124982	3.75097	2.86464
rs713836	ENSG00000100246_DNAL4	ILMN_22246_4010424	22	22	37613040	37504468	108572	0.209	0.124982	3.75097	2.86464
rs713858	ENSG00000100246_DNAL4	ILMN_22246_4010424	22	22	37632030	37504468	127562	-0.209	0.124982	3.75097	2.86464
rs713859	ENSG00000100246_DNAL4	ILMN_22246_4010424	22	22	37632120	37504468	127652	0.209	0.124982	3.75097	2.86464
rs713874	ENSG00000100246_DNAL4	ILMN_22246_4010424	22	22	37613133	37504468	108665	-0.209	0.124982	3.75097	2.86464
rs713950	ENSG00000100246_DNAL4	ILMN_22246_4010424	22	22	37612951	37504468	108483	0.209	0.124982	3.75097	2.86464
rs7291047	ENSG00000100246_DNAL4	ILMN_22246_4010424	22	22	37622263	37504468	117795	-0.209	0.124982	3.75097	2.86464
rs738306	ENSG00000100246_DNAL4	ILMN_22246_4010424	22	22	37620180	37504468	115712	0.209	0.124982	3.75097	2.86464
rs7511336	ENSG00000100246_DNAL4	ILMN_22246_4010424	22	22	37629194	37504468	124726	0.209	0.124982	3.75097	2.86464
rs9622863	ENSG00000100246_DNAL4	ILMN_22246_4010424	22	22	37620574	37504468	116106	-0.209	0.124982	3.75097	2.86464
rs132526	ENSG00000100311_PDGFB	ILMN_30109_2370441	22	22	37632729	37949665	316936	-0.209	0.125236	3.89286	3.10806
rs5757361	ENSG00000184949_ILMN_42370	ILMN_42370_1580349	22	22	37635158	37308300	326858	0.209	0.125265	3.45728	2.83213
rs132518	ENSG00000168135_KCNJ4	ILMN_14221_360706	22	22	37623718	37152278	471440	0.209	0.12546	3.69304	2.78238
rs132519	ENSG00000168135_KCNJ4	ILMN_14221_360706	22	22	37623750	37152278	471472	-0.209	0.12546	3.69304	2.78238
rs5757361	ENSG00000100221_JOSD1	ILMN_21647_6510180	22	22	37635158	37411630	223528	-0.209	0.125492	3.78081	2.91374
rs132515	ENSG00000183741_CBX6	ILMN_20870_6130215	22	22	37623131	37544403	78728	-0.209	0.125643	3.92672	2.84765
rs5000627	ENSG00000183741_CBX6	ILMN_20870_6130215	22	22	37623021	37544403	78618	-0.209	0.125643	3.92672	2.84765
rs5750697	ENSG00000183741_CBX6	ILMN_20870_6130215	22	22	37623169	37544403	78766	0.209	0.125643	3.92672	2.84765
rs5757344	ENSG00000183741_CBX6	ILMN_20870_6130215	22	22	37623151	37544403	78748	-0.209	0.125643	3.92672	2.84765
rs6001300	ENSG00000100211_CBY1	ILMN_25634_4640039	22	22	37624018	37382604	241414	0.209	0.125643	3.84724	3.38
rs5750695	ENSG00000183741_CBX6	ILMN_10597_1570746	22	22	37621203	37544403	76800	-0.209	0.12573	3.92672	2.84765
rs6001299	ENSG00000100216_TOMM22	ILMN_20129_940113	22	22	37624012	37407900	216112	0.209	0.125709	3.33529	2.63261
rs4532056	ENSG00000213923_CSNK1E	ILMN_24481_2630053	22	22	37629162	37016644	612518	-0.209	0.125937	3.51225	2.81162
rs4561752	ENSG00000213923_CSNK1E	ILMN_24481_2630053	22	22	37628982	37016644	612338	-0.209	0.125937	3.51225	2.81162
rs4643638	ENSG00000213923_CSNK1E	ILMN_24481_2630053	22	22	37628972	37016644	612328	-0.209	0.125937	3.51225	2.81162
rs5000623	ENSG00000183741_CBX6	ILMN_20870_6130215	22	22	37622956	37544403	78553	0.209	0.125957	3.92672	2.84765
rs4361209	ENSG00000100316_RPL3	ILMN_29090_1500437	22	22	37611582	38038836	427254	-0.209	0.125981	3.43138	2.78451
rs5750691	ENSG00000100316_RPL3	ILMN_29090_1500437	22	22	37611720	38038836	427116	0.209	0.125981	3.43138	2.78451
rs6519142	ENSG00000100316_RPL3	ILMN_29090_1500437	22	22	37611964	38038836	426872	-0.209	0.125981	3.43138	2.78451
rs7292074	ENSG00000100316_RPL3	ILMN_29090_1500437	22	22	37596397	38038836	442439	0.209	0.125981	3.43138	2.78451
rs11913682	ENSG00000100181_ILMN_138769	ILMN_138769_2320639	22	22	37605946	37061698	544248	-0.209	0.126038	3.5245	2.73861
rs2205966	ENSG00000183741_CBX6	ILMN_20870_6130215	22	22	37629418	37544403	85015	-0.209	0.126479	3.92672	2.84765
rs2899308	ENSG00000100246_DNAL4	ILMN_22246_4010424	22	22	37629298	37504468	124830	-0.209	0.126487	3.75097	2.86464
rs6001308	ENSG00000100246_DNAL4	ILMN_22246_4010424	22	22	37630529	37504468	126061	-0.209	0.126487	3.75097	2.86464
rs6001299	ENSG00000100211_CBY1	ILMN_25634_4640039	22	22	37624012	37382604	241408	0.209	0.1266	3.84724	3.38
rs11913682	ENSG00000100201_DDX17	ILMN_28983_6220035	22	22	37605946	37209389	396557	0.208	0.126888	3.53526	2.79065
rs35853418	ENSG00000168135_KCNJ4	ILMN_14221_360706	22	22	37630245	37152278	477967	-0.208	0.127059	3.69304	2.78238
rs11704203	ENSG00000128268_MGAT3	ILMN_84303_2480524	22	22	37624590	38183271	558681	-0.208	0.127102	5.95268	5.95268
rs6001312	ENSG00000100142_POLR2F	ILMN_6124_630324	22	22	37631842	36679665	952177	0.208	0.127119	3.38725	2.68989
rs6001313	ENSG00000100142_POLR2F	ILMN_6124_630324	22	22	37631847	36679665	952182	0.208	0.127119	3.38725	2.68989
rs5757318	ENSG00000209482_SNORD83A	ILMN_2936_3190544	22	22	37605602	38041164	435562	0.208	0.127315	3.51266	2.8093
rs118181868	ENSG00000100181_ILMN_138769	ILMN_138769_2320639	22	22	37623667	37061698	561969	0.208	0.127488	3.5245	2.73861
rs118181868	ENSG00000128394_APOBEC3F	ILMN_18531_2450110	22	22	37623667	37766619	142952	-0.208	0.127488	3.78875	2.90241
rs118181868	ENSG00000100324_MAP3K7IP1	ILMN_24224_5490187	22	22	37623667	38125692	502025	0.208	0.127488	3.54601	2.90657
rs115408412	ENSG00000183741_CBX6	ILMN_10597_1570746	22	22	37612763	37544403	68360	0.208	0.127788	3.92672	2.84765
rs73159327	ENSG00000198904_APOBEC3C	ILMN_2064_6660441	22	22	37594954	37740208	145254	-0.207	0.128874	3.51041	2.85975
rs73159329	ENSG00000198904_APOBEC3C	ILMN_2064_6660441	22	22	37595549	37740208	144659	0.207	0.128874	3.51041	2.85975
rs80350486	ENSG00000185022_MAFF	ILMN_13774_3940086	22	22	37606006	36927944	678062	-0.207	0.128874	3.95724	2.92724
rs79887800	ENSG00000100201_DDX17	ILMN_28983_6220035	22	22	37618800	37209389	409411	-0.207	0.129099	3.53526	2.79065
rs5757355	ENSG00000100196_KDELR3	ILMN_1919_7210424	22	22	37630211	37194029	436182	0.207	0.129372	3.43808	2.71828
rs735306	ENSG00000128394_APOBEC3F	ILMN_15884_7610364	22	22	37589978	37766619	176641	-0.207	0.129822	3.78875	2.90241
rs132498	ENSG00000168135_KCNJ4	ILMN_14221_360706	22	22	37610688	37152278	458410	-0.207	0.129973	3.69304	2.78238
rs132499	ENSG00000168135_KCNJ4	ILMN_14221_360706	22	22	37612289	37152278	460011	0.207	0.129973	3.69304	2.78238
rs132500	ENSG00000168135_KCNJ4	ILMN_14221_360706	22	22	37612591	37152278	460313	0.207	0.129973	3.69304	2.78238
rs132501	ENSG00000168135_KCNJ4	ILMN_14221_360706	22	22	37612965	37152278	460687	-0.207	0.129973	3.69304	2.78238
rs132505	ENSG00000168135_KCNJ4	ILMN_14221_360706	22	22	37616498	37152278	464220	0.207	0.129973	3.69304	2.78238
rs132506	ENSG00000168135_KCNJ4	ILMN_14221_360706	22	22	37617105	37152278	464827	0.207	0.129973	3.69304	2.78238
rs132508	ENSG00000168135_KCNJ4	ILMN_14221_360706	22	22	37617856	37152278	465578	0.207	0.129973	3.69304	2.78238
rs132509	ENSG00000168135_KCNJ4	ILMN_14221_360706	22	22	37618105	37152278	465827	0.207	0.129973	3.69304	2.78238
rs132510	ENSG00000168135_KCNJ4	ILMN_14221_360706	22	22	37620506	37152278	468228	-0.207	0.129973	3.69304	2.78238
rs132513	ENSG00000168135_KCNJ4	ILMN_14221_360706	22	22	37621572	37152278	469294	-0.207	0.129973	3.69304	2.78238
rs132514	ENSG00000168135_KCNJ4	ILMN_14221_360706	22	22	37621804	37152278	469526	0.207	0.129973	3.69304	2.78238
rs2015363	ENSG00000168135_KCNJ4	ILMN_14221_360706	22	22	37620084	37152278	467806	-0.207	0.129973	3.69304	2.78238
rs2205964	ENSG00000168135_KCNJ4	ILMN_14221_360706	22	22	37629310	37152278	477032	0.207	0.129973	3.69304	2.78238
rs2205965	ENSG00000168135_KCNJ4	ILMN_14221_360706	22	22	37629364	37152278	477086	0.207	0.129973	3.69304	2.78238
rs2413551	ENSG00000168135_KCNJ4	ILMN_14221_360706	22	22	37630855	37152278	478577	-0.207	0.129973	3.69304	2.78238
rs2413552	ENSG00000168135_KCNJ4	ILMN_14221_360706	22	22	37630882	37152278	478604	-0.207	0.129973	3.69304	2.78238
rs2413553	ENSG00000168135_KCNJ4	ILMN_14221_360706	22	22	37631064	37152278	478786	0.207	0.129973	3.69304	2.78238
rs4296521	ENSG00000168135_KCNJ4	ILMN_14221_360706	22	22	37619311	37152278	467033	0.207	0.129973	3.69304	2.78238
rs4306795	ENSG00000168135_KCNJ4	ILMN_14221_360706	22	22	37630053	37152278	477775	-0.207	0.129973	3.69304	2.78238
rs4308199	ENSG00000168135_KCNJ4	ILMN_14221_360706	22	22	37629760	37152278	477482	0.207	0.129973	3.69304	2.78238
rs4308202	ENSG00000168135_KCNJ4	ILMN_14221_360706	22	22	37619829	37152278	467551	-0.207	0.129973	3.69304	2.78238
rs4420791	ENSG00000168135_KCNJ4	ILMN_14221_360706	22	22	37629782	37152278	477504	0.207	0.129973	3.69304	2.78238
rs4434085	ENSG00000168135_KCNJ4	ILMN_14221_360706	22	22	37630101	37152278	477823	0.207	0.129973	3.69304	2.78238
rs4494857	ENSG00000168135_KCNJ4	ILMN_14221_360706	22	22	37629759	37152278	477481	0.207	0.129973	3.69304	2.78238
rs4522710	ENSG00000168135_KCNJ4	ILMN_14221_360706	22	22	37619748	37152278	467470	-0.207	0.129973	3.69304	2.78238
rs4589863	ENSG00000168135_KCNJ4	ILMN_14221_360706	22	22	37630736	37152278	478458	0.207	0.129973	3.69304	2.78238
rs469987	ENSG00000168135_KCNJ4	ILMN_14221_360706	22	22	37617301	37152278	465023	-0.207	0.129973	3.69304	2.78238
rs4998751	ENSG00000168135_KCNJ4	ILMN_14221_360706	22	22	37620692	37152278	468414	-0.207	0.129973	3.69304	2.78238
rs5750696	ENSG00000168135_KCNJ4	ILMN_14221_360706	22	22	37621311	37152278	469033	0.207	0.129973	3.69304	2.78238
rs5750701	ENSG00000168135_KCNJ4	ILMN_14221_360706	22	22	37630179	37152278	477901	-0.207	0.129973	3.69304	2.78238
rs5757325	ENSG00000168135_KCNJ4	ILMN_14221_360706	22	22	37614892	37152278	462614	0.207	0.129973	3.69304	2.78238
rs5757326	ENSG00000168135_KCNJ4	ILMN_14221_360706	22	22	37614902	37152278	462624	-0.207	0.129973	3.69304	2.78238
rs5757328	ENSG00000168135_KCNJ4	ILMN_14221_360706	22	22	37615915	37152278	463637	-0.207	0.129973	3.69304	2.78238
rs5757331	ENSG00000168135_KCNJ4	ILMN_14221_360706	22	22	37618776	37152278	466498	0.207	0.129973	3.69304	2.78238
rs5757334	ENSG00000168135_KCNJ4	ILMN_14221_360706	22	22	37621239	37152278	468961	-0.207	0.129973	3.69304	2.78238
rs5757341	ENSG00000168135_KCNJ4	ILMN_14221_360706	22	22	37622150	37152278	469872	-0.207	0.129973	3.69304	2.78238
rs5757356	ENSG00000168135_KCNJ4	ILMN_14221_360706	22	22	37630666	37152278	478388	-0.207	0.129973	3.69304	2.78238
rs5757357	ENSG00000168135_KCNJ4	ILMN_14221_360706	22	22	37630679	37152278	478401	0.207	0.129973	3.69304	2.78238
rs5757358	ENSG00000168135_KCNJ4	ILMN_14221_360706	22	22	37630723	37152278	478445	0.207	0.129973	3.69304	2.78238
rs59254002	ENSG00000168135_KCNJ4	ILMN_14221_360706	22	22	37630381	37152278	478103	0.207	0.129973	3.69304	2.78238
rs5995632	ENSG00000168135_KCNJ4	ILMN_14221_360706	22	22	37614397	37152278	462119	0.207	0.129973	3.69304	2.78238
rs5995634	ENSG00000168135_KCNJ4	ILMN_14221_360706	22	22	37620994	37152278	468716	-0.207	0.129973	3.69304	2.78238
rs5995635	ENSG00000168135_KCNJ4	ILMN_14221_360706	22	22	37622486	37152278	470208	-0.207	0.129973	3.69304	2.78238
rs5995636	ENSG00000168135_KCNJ4	ILMN_14221_360706	22	22	37631909	37152278	479631	-0.207	0.129973	3.69304	2.78238
rs6001293	ENSG00000168135_KCNJ4	ILMN_14221_360706	22	22	37620973	37152278	468695	-0.207	0.129973	3.69304	2.78238
rs6001294	ENSG00000168135_KCNJ4	ILMN_14221_360706	22	22	37621023	37152278	468745	0.207	0.129973	3.69304	2.78238
rs6001295	ENSG00000168135_KCNJ4	ILMN_14221_360706	22	22	37622302	37152278	470024	0.207	0.129973	3.69304	2.78238
rs6001296	ENSG00000168135_KCNJ4	ILMN_14221_360706	22	22	37622442	37152278	470164	0.207	0.129973	3.69304	2.78238
rs6001304	ENSG00000168135_KCNJ4	ILMN_14221_360706	22	22	37629341	37152278	477063	-0.207	0.129973	3.69304	2.78238
rs6001306	ENSG00000168135_KCNJ4	ILMN_14221_360706	22	22	37630354	37152278	478076	0.207	0.129973	3.69304	2.78238
rs6001314	ENSG00000168135_KCNJ4	ILMN_14221_360706	22	22	37631863	37152278	479585	0.207	0.129973	3.69304	2.78238
rs713836	ENSG00000168135_KCNJ4	ILMN_14221_360706	22	22	37613040	37152278	460762	0.207	0.129973	3.69304	2.78238
rs713858	ENSG00000168135_KCNJ4	ILMN_14221_360706	22	22	37632030	37152278	479752	-0.207	0.129973	3.69304	2.78238
rs713859	ENSG00000168135_KCNJ4	ILMN_14221_360706	22	22	37632120	37152278	479842	0.207	0.129973	3.69304	2.78238
rs713874	ENSG00000168135_KCNJ4	ILMN_14221_360706	22	22	37613133	37152278	460855	-0.207	0.129973	3.69304	2.78238
rs713950	ENSG00000168135_KCNJ4	ILMN_14221_360706	22	22	37612951	37152278	460673	0.207	0.129973	3.69304	2.78238
rs7291047	ENSG00000168135_KCNJ4	ILMN_14221_360706	22	22	37622263	37152278	469985	-0.207	0.129973	3.69304	2.78238
rs738306	ENSG00000168135_KCNJ4	ILMN_14221_360706	22	22	37620180	37152278	467902	0.207	0.129973	3.69304	2.78238
rs7511336	ENSG00000168135_KCNJ4	ILMN_14221_360706	22	22	37629194	37152278	476916	0.207	0.129973	3.69304	2.78238
rs9622863	ENSG00000168135_KCNJ4	ILMN_14221_360706	22	22	37620574	37152278	468296	-0.207	0.129973	3.69304	2.78238
rs6001291	ENSG00000168135_KCNJ4	ILMN_14221_3420129	22	22	37620900	37152278	468622	0.207	0.130156	3.69304	2.78238
rs132511	ENSG00000100142_POLR2F	ILMN_6124_630324	22	22	37621468	36679665	941803	-0.206	0.130478	3.38725	2.68989
rs11704203	ENSG00000198792_TMEM184B	ILMN_10219_240731	22	22	37624590	36945244	679346	-0.206	0.130872	3.4225	2.76692
rs113763135	ENSG00000100335_SMCR7L	ILMN_28305_5360068	22	22	37622183	38228230	606047	0.206	0.130973	3.77953	2.8184
rs6001300	ENSG00000100216_TOMM22	ILMN_20129_940113	22	22	37624018	37407900	216118	0.206	0.131018	3.33529	2.63261
rs132525	ENSG00000100335_SMCR7L	ILMN_28305_5360068	22	22	37629922	38228230	598308	-0.206	0.131051	3.77953	2.8184
rs116977408	ENSG00000100196_KDELR3	ILMN_1919_7210424	22	22	37598981	37194029	404952	0.206	0.131831	3.43808	2.71828
rs116977408	ENSG00000100324_MAP3K7IP1	ILMN_24224_6400221	22	22	37598981	38125692	526711	-0.206	0.131831	3.54601	2.90657
rs116977408	ENSG00000209482_SNORD83A	ILMN_2936_3190544	22	22	37598981	38041164	442183	0.206	0.131831	3.51266	2.8093
rs117088444	ENSG00000128272_ATF4	ILMN_10757_1170743	22	22	37593846	38246515	652669	0.206	0.131831	6.07302	3.64303
rs117088444	ENSG00000128394_APOBEC3F	ILMN_18531_4070132	22	22	37593846	37766619	172773	0.206	0.131831	3.78875	2.90241
rs117088444	ENSG00000100139_MICALL1	ILMN_25073_770240	22	22	37593846	36632292	961554	0.206	0.131831	3.56152	2.73503
rs117088444	ENSG00000184949_ILMN_42370	ILMN_42370_1580349	22	22	37593846	37308300	285546	-0.206	0.131831	3.45728	2.83213
rs117749565	ENSG00000184381_PLA2G6	ILMN_13517_70386	22	22	37611674	36837449	774225	0.206	0.131831	3.40682	2.72685
rs117749565	ENSG00000100311_PDGFB	ILMN_30109_2370441	22	22	37611674	37949665	337991	0.206	0.131831	3.89286	3.10806
rs117871558	ENSG00000184381_PLA2G6	ILMN_13517_70386	22	22	37594663	36837449	757214	-0.206	0.131831	3.40682	2.72685
rs117871558	ENSG00000100311_PDGFB	ILMN_30109_2370441	22	22	37594663	37949665	355002	-0.206	0.131831	3.89286	3.10806
rs41280843	ENSG00000184949_ILMN_42370	ILMN_42370_1580349	22	22	37590964	37308300	282664	0.206	0.131831	3.45728	2.83213
rs74434730	ENSG00000100311_PDGFB	ILMN_18749_5570463	22	22	37604062	37949665	345603	-0.206	0.131831	3.89286	3.10806
rs74434730	ENSG00000100321_SYNGR1	ILMN_20235_1240014	22	22	37604062	38075900	471838	0.206	0.131831	3.62474	2.89652
rs74434730	ENSG00000100246_DNAL4	ILMN_22246_4010424	22	22	37604062	37504468	99594	0.206	0.131831	3.75097	2.86464
rs77047462	ENSG00000100311_PDGFB	ILMN_18749_5570463	22	22	37595355	37949665	354310	-0.206	0.131831	3.89286	3.10806
rs77047462	ENSG00000100321_SYNGR1	ILMN_20235_1240014	22	22	37595355	38075900	480545	0.206	0.131831	3.62474	2.89652
rs77047462	ENSG00000100246_DNAL4	ILMN_22246_4010424	22	22	37595355	37504468	90887	0.206	0.131831	3.75097	2.86464
rs79579443	ENSG00000183741_CBX6	ILMN_10597_1570746	22	22	37601463	37544403	57060	0.206	0.131831	3.92672	2.84765
rs79579443	ENSG00000100196_KDELR3	ILMN_1919_7210424	22	22	37601463	37194029	407434	0.206	0.131831	3.43808	2.71828
rs79579443	ENSG00000100307_CBX7	ILMN_22413_670196	22	22	37601463	37856736	255273	0.206	0.131831	3.31492	2.64512
rs79579443	ENSG00000100211_CBY1	ILMN_25634_4640039	22	22	37601463	37382604	218859	-0.206	0.131831	3.84724	3.38
rs5750698	ENSG00000168135_KCNJ4	ILMN_14221_360706	22	22	37628676	37152278	476398	-0.206	0.132069	3.69304	2.78238
rs132515	ENSG00000100246_DNAL4	ILMN_22246_4010424	22	22	37623131	37504468	118663	-0.205	0.132351	3.75097	2.86464
rs5000627	ENSG00000100246_DNAL4	ILMN_22246_4010424	22	22	37623021	37504468	118553	-0.205	0.132351	3.75097	2.86464
rs5750697	ENSG00000100246_DNAL4	ILMN_22246_4010424	22	22	37623169	37504468	118701	0.205	0.132351	3.75097	2.86464
rs5757344	ENSG00000100246_DNAL4	ILMN_22246_4010424	22	22	37623151	37504468	118683	-0.205	0.132351	3.75097	2.86464
rs7287898	ENSG00000213923_CSNK1E	ILMN_15649_10296	22	22	37632140	37016644	615496	-0.205	0.132422	3.51225	2.81162
rs8137023	ENSG00000213923_CSNK1E	ILMN_15649_10296	22	22	37616723	37016644	600079	-0.205	0.132422	3.51225	2.81162
rs5750695	ENSG00000168135_KCNJ4	ILMN_14221_360706	22	22	37621203	37152278	468925	0.205	0.132509	3.69304	2.78238
rs7287898	ENSG00000198904_APOBEC3C	ILMN_9058_2900639	22	22	37632140	37740208	108068	-0.205	0.132952	3.51041	2.85975
rs8137023	ENSG00000198904_APOBEC3C	ILMN_9058_2900639	22	22	37616723	37740208	123485	-0.205	0.132952	3.51041	2.85975
rs5000622	ENSG00000100324_MAP3K7IP1	ILMN_19146_940504	22	22	37622947	38125692	502745	-0.205	0.13307	3.54601	2.90657
rs5000624	ENSG00000100324_MAP3K7IP1	ILMN_19146_940504	22	22	37622965	38125692	502727	0.205	0.13307	3.54601	2.90657
rs5000625	ENSG00000100324_MAP3K7IP1	ILMN_19146_940504	22	22	37622969	38125692	502723	0.205	0.13307	3.54601	2.90657
rs5000626	ENSG00000100324_MAP3K7IP1	ILMN_19146_940504	22	22	37622972	38125692	502720	0.205	0.13307	3.54601	2.90657
rs5757355	ENSG00000100335_SMCR7L	ILMN_28305_5360068	22	22	37630211	38228230	598019	0.204	0.134231	3.77953	2.8184
rs5757342	ENSG00000184381_PLA2G6	ILMN_13517_70386	22	22	37622175	36837449	784726	0.204	0.134393	3.40682	2.72685
rs5757345	ENSG00000213923_CSNK1E	ILMN_24481_2630053	22	22	37623453	37016644	606809	-0.204	0.134393	3.51225	2.81162
rs132525	ENSG00000183741_CBX6	ILMN_10597_1570746	22	22	37629922	37544403	85519	0.204	0.134639	3.92672	2.84765
rs132503	ENSG00000187051_RPS19BP1	ILMN_8107_5420189	22	22	37616345	38255048	638703	-0.204	0.13554	3.94334	2.92053
rs8140019	ENSG00000187051_RPS19BP1	ILMN_8107_5420189	22	22	37615489	38255048	639559	0.204	0.13554	3.94334	2.92053
rs5750698	ENSG00000100246_DNAL4	ILMN_22246_4010424	22	22	37628676	37504468	124208	-0.204	0.135566	3.75097	2.86464
rs6519152	ENSG00000213923_CSNK1E	ILMN_15649_10296	22	22	37631878	37016644	615234	-0.204	0.135781	3.51225	2.81162
rs2413550	ENSG00000100246_DNAL4	ILMN_22246_4010424	22	22	37630752	37504468	126284	-0.203	0.136209	3.75097	2.86464
rs113763135	ENSG00000168135_KCNJ4	ILMN_14221_360706	22	22	37622183	37152278	469905	0.203	0.136424	3.69304	2.78238
rs78808155	ENSG00000128394_APOBEC3F	ILMN_15884_7610364	22	22	37629711	37766619	136908	-0.203	0.136791	3.78875	2.90241
rs5757318	ENSG00000100196_KDELR3	ILMN_1919_7210424	22	22	37605602	37194029	411573	-0.203	0.136992	3.43808	2.71828
rs7287898	ENSG00000179750_APOBEC3B	ILMN_5305_1170471	22	22	37632140	37708351	76211	-0.203	0.137252	3.43603	2.68617
rs8137023	ENSG00000179750_APOBEC3B	ILMN_5305_1170471	22	22	37616723	37708351	91628	-0.203	0.137252	3.43603	2.68617
rs73159327	ENSG00000184381_PLA2G6	ILMN_13517_70386	22	22	37594954	36837449	757505	0.203	0.137399	3.40682	2.72685
rs73159329	ENSG00000184381_PLA2G6	ILMN_13517_70386	22	22	37595549	36837449	758100	-0.203	0.137399	3.40682	2.72685
rs11913682	ENSG00000100321_SYNGR1	ILMN_20235_1240014	22	22	37605946	38075900	469954	0.203	0.13815	3.62474	2.89652
rs132498	ENSG00000183741_CBX6	ILMN_10597_1570746	22	22	37610688	37544403	66285	0.202	0.138301	3.92672	2.84765
rs132499	ENSG00000183741_CBX6	ILMN_10597_1570746	22	22	37612289	37544403	67886	-0.202	0.138301	3.92672	2.84765
rs132500	ENSG00000183741_CBX6	ILMN_10597_1570746	22	22	37612591	37544403	68188	-0.202	0.138301	3.92672	2.84765
rs132501	ENSG00000183741_CBX6	ILMN_10597_1570746	22	22	37612965	37544403	68562	0.202	0.138301	3.92672	2.84765
rs132505	ENSG00000183741_CBX6	ILMN_10597_1570746	22	22	37616498	37544403	72095	-0.202	0.138301	3.92672	2.84765
rs132506	ENSG00000183741_CBX6	ILMN_10597_1570746	22	22	37617105	37544403	72702	-0.202	0.138301	3.92672	2.84765
rs132508	ENSG00000183741_CBX6	ILMN_10597_1570746	22	22	37617856	37544403	73453	-0.202	0.138301	3.92672	2.84765
rs132509	ENSG00000183741_CBX6	ILMN_10597_1570746	22	22	37618105	37544403	73702	-0.202	0.138301	3.92672	2.84765
rs132510	ENSG00000183741_CBX6	ILMN_10597_1570746	22	22	37620506	37544403	76103	0.202	0.138301	3.92672	2.84765
rs132513	ENSG00000183741_CBX6	ILMN_10597_1570746	22	22	37621572	37544403	77169	0.202	0.138301	3.92672	2.84765
rs132514	ENSG00000183741_CBX6	ILMN_10597_1570746	22	22	37621804	37544403	77401	-0.202	0.138301	3.92672	2.84765
rs2015363	ENSG00000183741_CBX6	ILMN_10597_1570746	22	22	37620084	37544403	75681	0.202	0.138301	3.92672	2.84765
rs2205964	ENSG00000183741_CBX6	ILMN_10597_1570746	22	22	37629310	37544403	84907	-0.202	0.138301	3.92672	2.84765
rs2205965	ENSG00000183741_CBX6	ILMN_10597_1570746	22	22	37629364	37544403	84961	-0.202	0.138301	3.92672	2.84765
rs2413551	ENSG00000183741_CBX6	ILMN_10597_1570746	22	22	37630855	37544403	86452	0.202	0.138301	3.92672	2.84765
rs2413552	ENSG00000183741_CBX6	ILMN_10597_1570746	22	22	37630882	37544403	86479	0.202	0.138301	3.92672	2.84765
rs2413553	ENSG00000183741_CBX6	ILMN_10597_1570746	22	22	37631064	37544403	86661	-0.202	0.138301	3.92672	2.84765
rs4296521	ENSG00000183741_CBX6	ILMN_10597_1570746	22	22	37619311	37544403	74908	-0.202	0.138301	3.92672	2.84765
rs4306795	ENSG00000183741_CBX6	ILMN_10597_1570746	22	22	37630053	37544403	85650	0.202	0.138301	3.92672	2.84765
rs4308199	ENSG00000183741_CBX6	ILMN_10597_1570746	22	22	37629760	37544403	85357	-0.202	0.138301	3.92672	2.84765
rs4308202	ENSG00000183741_CBX6	ILMN_10597_1570746	22	22	37619829	37544403	75426	0.202	0.138301	3.92672	2.84765
rs4420791	ENSG00000183741_CBX6	ILMN_10597_1570746	22	22	37629782	37544403	85379	-0.202	0.138301	3.92672	2.84765
rs4434085	ENSG00000183741_CBX6	ILMN_10597_1570746	22	22	37630101	37544403	85698	-0.202	0.138301	3.92672	2.84765
rs4494857	ENSG00000183741_CBX6	ILMN_10597_1570746	22	22	37629759	37544403	85356	-0.202	0.138301	3.92672	2.84765
rs4522710	ENSG00000183741_CBX6	ILMN_10597_1570746	22	22	37619748	37544403	75345	0.202	0.138301	3.92672	2.84765
rs4589863	ENSG00000183741_CBX6	ILMN_10597_1570746	22	22	37630736	37544403	86333	-0.202	0.138301	3.92672	2.84765
rs469987	ENSG00000183741_CBX6	ILMN_10597_1570746	22	22	37617301	37544403	72898	0.202	0.138301	3.92672	2.84765
rs4998751	ENSG00000183741_CBX6	ILMN_10597_1570746	22	22	37620692	37544403	76289	0.202	0.138301	3.92672	2.84765
rs5750696	ENSG00000183741_CBX6	ILMN_10597_1570746	22	22	37621311	37544403	76908	-0.202	0.138301	3.92672	2.84765
rs5750701	ENSG00000183741_CBX6	ILMN_10597_1570746	22	22	37630179	37544403	85776	0.202	0.138301	3.92672	2.84765
rs5757325	ENSG00000183741_CBX6	ILMN_10597_1570746	22	22	37614892	37544403	70489	-0.202	0.138301	3.92672	2.84765
rs5757326	ENSG00000183741_CBX6	ILMN_10597_1570746	22	22	37614902	37544403	70499	0.202	0.138301	3.92672	2.84765
rs5757328	ENSG00000183741_CBX6	ILMN_10597_1570746	22	22	37615915	37544403	71512	0.202	0.138301	3.92672	2.84765
rs5757331	ENSG00000183741_CBX6	ILMN_10597_1570746	22	22	37618776	37544403	74373	-0.202	0.138301	3.92672	2.84765
rs5757334	ENSG00000183741_CBX6	ILMN_10597_1570746	22	22	37621239	37544403	76836	0.202	0.138301	3.92672	2.84765
rs5757341	ENSG00000183741_CBX6	ILMN_10597_1570746	22	22	37622150	37544403	77747	0.202	0.138301	3.92672	2.84765
rs5757356	ENSG00000183741_CBX6	ILMN_10597_1570746	22	22	37630666	37544403	86263	0.202	0.138301	3.92672	2.84765
rs5757357	ENSG00000183741_CBX6	ILMN_10597_1570746	22	22	37630679	37544403	86276	-0.202	0.138301	3.92672	2.84765
rs5757358	ENSG00000183741_CBX6	ILMN_10597_1570746	22	22	37630723	37544403	86320	-0.202	0.138301	3.92672	2.84765
rs59254002	ENSG00000183741_CBX6	ILMN_10597_1570746	22	22	37630381	37544403	85978	-0.202	0.138301	3.92672	2.84765
rs5995632	ENSG00000183741_CBX6	ILMN_10597_1570746	22	22	37614397	37544403	69994		0.138301	3.92672	2.84765
rs5995634	ENSG00000183741_CBX6	ILMN_10597_1570746	22	22	37620994	37544403	76591	0.202	0.138301	3.92672	2.84765
rs5995635	ENSG00000183741_CBX6	ILMN_10597_1570746	22	22	37622486	37544403	78083	0.202	0.138301	3.92672	2.84765
rs5995636	ENSG00000183741_CBX6	ILMN_10597_1570746	22	22	37631909	37544403	87506	0.202	0.138301	3.92672	2.84765
rs6001293	ENSG00000183741_CBX6	ILMN_10597_1570746	22	22	37620973	37544403	76570	0.202	0.138301	3.92672	2.84765
rs6001294	ENSG00000183741_CBX6	ILMN_10597_1570746	22	22	37621023	37544403	76620	-0.202	0.138301	3.92672	2.84765
rs6001295	ENSG00000183741_CBX6	ILMN_10597_1570746	22	22	37622302	37544403	77899	-0.202	0.138301	3.92672	2.84765
rs6001296	ENSG00000183741_CBX6	ILMN_10597_1570746	22	22	37622442	37544403	78039	-0.202	0.138301	3.92672	2.84765
rs6001304	ENSG00000183741_CBX6	ILMN_10597_1570746	22	22	37629341	37544403	84938	0.202	0.138301	3.92672	2.84765
rs6001306	ENSG00000183741_CBX6	ILMN_10597_1570746	22	22	37630354	37544403	85951	-0.202	0.138301	3.92672	2.84765
rs6001314	ENSG00000183741_CBX6	ILMN_10597_1570746	22	22	37631863	37544403	87460	-0.202	0.138301	3.92672	2.84765
rs713836	ENSG00000183741_CBX6	ILMN_10597_1570746	22	22	37613040	37544403	68637	-0.202	0.138301	3.92672	2.84765
rs713858	ENSG00000183741_CBX6	ILMN_10597_1570746	22	22	37632030	37544403	87627	0.202	0.138301	3.92672	2.84765
rs713859	ENSG00000183741_CBX6	ILMN_10597_1570746	22	22	37632120	37544403	87717	-0.202	0.138301	3.92672	2.84765
rs713874	ENSG00000183741_CBX6	ILMN_10597_1570746	22	22	37613133	37544403	68730	0.202	0.138301	3.92672	2.84765
rs713950	ENSG00000183741_CBX6	ILMN_10597_1570746	22	22	37612951	37544403	68548	-0.202	0.138301	3.92672	2.84765
rs7291047	ENSG00000183741_CBX6	ILMN_10597_1570746	22	22	37622263	37544403	77860	0.202	0.138301	3.92672	2.84765
rs738306	ENSG00000183741_CBX6	ILMN_10597_1570746	22	22	37620180	37544403	75777	-0.202	0.138301	3.92672	2.84765
rs7511336	ENSG00000183741_CBX6	ILMN_10597_1570746	22	22	37629194	37544403	84791	-0.202	0.138301	3.92672	2.84765
rs9622863	ENSG00000183741_CBX6	ILMN_10597_1570746	22	22	37620574	37544403	76171	0.202	0.138301	3.92672	2.84765
rs4619721	ENSG00000100226_GTPBP1	ILMN_137322_7050332	22	22	37628376	37431753	196623	-0.202	0.138707	3.36955	2.63472
rs2142836	ENSG00000100139_MICALL1	ILMN_25073_770240	22	22	37617065	36632292	984773	-0.202	0.138768	3.56152	2.73503
rs117477006	ENSG00000128298_BAIAP2L2	ILMN_21982_160424	22	22	37597324	36810843	786481	-0.202	0.139024	3.32269	2.6245
rs2205966	ENSG00000100246_DNAL4	ILMN_22246_4010424	22	22	37629418	37504468	124950	-0.202	0.139268	3.75097	2.86464
rs11705118	ENSG00000100211_CBY1	ILMN_25634_5910717	22	22	37606791	37382604	224187	-0.202	0.139329	3.84724	3.38
rs11705118	ENSG00000100316_RPL3	ILMN_29090_1500437	22	22	37606791	38038836	432045	-0.202	0.139329	3.43138	2.78451
rs117326730	ENSG00000128272_ATF4	ILMN_10757_2900170	22	22	37595331	38246515	651184	0.202	0.139329	6.07302	3.64303
rs118181868	ENSG00000128272_ATF4	ILMN_10757_1170743	22	22	37623667	38246515	622848	-0.202	0.139329	6.07302	3.64303
rs118181868	ENSG00000185022_MAFF	ILMN_13774_5560397	22	22	37623667	36927944	695723	-0.202	0.139329	3.95724	2.92724
rs118181868	ENSG00000100324_MAP3K7IP1	ILMN_19146_940504	22	22	37623667	38125692	502025	-0.202	0.139329	3.54601	2.90657
rs118181868	ENSG00000100246_DNAL4	ILMN_22246_4010424	22	22	37623667	37504468	119199	-0.202	0.139329	3.75097	2.86464
rs118181868	ENSG00000100139_MICALL1	ILMN_25073_770240	22	22	37623667	36632292	991375	-0.202	0.139329	3.56152	2.73503
rs118181868	ENSG00000100242_UNC84B	ILMN_28554_5570750	22	22	37623667	37460681	162986	-0.202	0.139329	3.29299	2.60042
rs118181868	ENSG00000100142_POLR2F	ILMN_6124_630324	22	22	37623667	36679665	944002	-0.202	0.139329	3.38725	2.68989
rs73159334	ENSG00000213923_CSNK1E	ILMN_15649_10296	22	22	37619597	37016644	602953	-0.202	0.139667	3.51225	2.81162
rs73159334	ENSG00000179750_APOBEC3B	ILMN_5305_1170471	22	22	37619597	37708351	88754	-0.202	0.139667	3.43603	2.68617
rs73159334	ENSG00000198904_APOBEC3C	ILMN_9058_2900639	22	22	37619597	37740208	120611	-0.202	0.139667	3.51041	2.85975
rs735306	ENSG00000100311_PDGFB	ILMN_30109_2370441	22	22	37589978	37949665	359687	-0.202	0.139996	3.89286	3.10806
rs4361209	ENSG00000128394_APOBEC3F	ILMN_1659_2570753	22	22	37611582	37766619	155037	-0.202	0.140015	3.78875	2.90241
rs5750691	ENSG00000128394_APOBEC3F	ILMN_1659_2570753	22	22	37611720	37766619	154899	0.202	0.140015	3.78875	2.90241
rs6519142	ENSG00000128394_APOBEC3F	ILMN_1659_2570753	22	22	37611964	37766619	154655	-0.202	0.140015	3.78875	2.90241
rs7292074	ENSG00000128394_APOBEC3F	ILMN_1659_2570753	22	22	37596397	37766619	170222	0.202	0.140015	3.78875	2.90241
rs469986	ENSG00000183741_CBX6	ILMN_10597_1570746	22	22	37610623	37544403	66220	-0.201	0.140305	3.92672	2.84765
rs5000623	ENSG00000168135_KCNJ4	ILMN_14221_360706	22	22	37622956	37152278	470678	0.201	0.14046	3.69304	2.78238
rs6519152	ENSG00000100221_JOSD1	ILMN_21647_6510180	22	22	37631878	37411630	220248	-0.201	0.140775	3.78081	2.91374
rs4361209	ENSG00000100346_CACNA1I	ILMN_5699_6650735	22	22	37611582	38296704	685122	-0.201	0.141113	3.90109	2.8974
rs5750691	ENSG00000100346_CACNA1I	ILMN_5699_6650735	22	22	37611720	38296704	684984	0.201	0.141113	3.90109	2.8974
rs6519142	ENSG00000100346_CACNA1I	ILMN_5699_6650735	22	22	37611964	38296704	684740	-0.201	0.141113	3.90109	2.8974
rs7292074	ENSG00000100346_CACNA1I	ILMN_5699_6650735	22	22	37596397	38296704	700307	0.201	0.141113	3.90109	2.8974
rs11089908	ENSG00000100142_POLR2F	ILMN_6124_630324	22	22	37629259	36679665	949594	-0.201	0.141548	3.38725	2.68989
rs132503	ENSG00000128394_APOBEC3F	ILMN_18531_4070132	22	22	37616345	37766619	150274	-0.201	0.141641	3.78875	2.90241
rs8140019	ENSG00000128394_APOBEC3F	ILMN_18531_4070132	22	22	37615489	37766619	151130	0.201	0.141641	3.78875	2.90241
rs5757342	ENSG00000176177_ENTHD1	ILMN_12200_2690133	22	22	37622175	38468996	846821	0.201	0.141953	6.29128	6.29128
rs73159330	ENSG00000128268_MGAT3	ILMN_20796_5870471	22	22	37601140	38183271	582131	-0.2	0.142379	5.95268	5.95268
rs6001300	ENSG00000183741_CBX6	ILMN_10597_1570746	22	22	37624018	37544403	79615	-0.2	0.142609	3.92672	2.84765
rs2899308	ENSG00000100216_TOMM22	ILMN_20129_940113	22	22	37629298	37407900	221398	-0.2	0.142772	3.33529	2.63261
rs6001308	ENSG00000100216_TOMM22	ILMN_20129_940113	22	22	37630529	37407900	222629	-0.2	0.142772	3.33529	2.63261
rs7287898	ENSG00000128272_ATF4	ILMN_10757_1170743	22	22	37632140	38246515	614375	-0.2	0.142773	6.07302	3.64303
rs8137023	ENSG00000128272_ATF4	ILMN_10757_1170743	22	22	37616723	38246515	629792	-0.2	0.142773	6.07302	3.64303
rs1122771	ENSG00000100311_PDGFB	ILMN_30109_2370441	22	22	37597258	37949665	352407	-0.2	0.142949	3.89286	3.10806
rs2235140	ENSG00000100311_PDGFB	ILMN_30109_2370441	22	22	37591081	37949665	358584	-0.2	0.142949	3.89286	3.10806
rs738143	ENSG00000100311_PDGFB	ILMN_30109_2370441	22	22	37594371	37949665	355294	-0.2	0.142949	3.89286	3.10806
rs760481	ENSG00000100311_PDGFB	ILMN_30109_2370441	22	22	37598731	37949665	350934	-0.2	0.142949	3.89286	3.10806
rs9611041	ENSG00000100311_PDGFB	ILMN_30109_2370441	22	22	37595018	37949665	354647	-0.2	0.142949	3.89286	3.10806
rs2413550	ENSG00000128394_APOBEC3F	ILMN_1659_2570753	22	22	37630752	37766619	135867	-0.2	0.143083	3.78875	2.90241
rs132503	ENSG00000184381_PLA2G6	ILMN_13517_6760360	22	22	37616345	36837449	778896	-0.2	0.143348	3.40682	2.72685
rs8140019	ENSG00000184381_PLA2G6	ILMN_13517_6760360	22	22	37615489	36837449	778040	0.2	0.143348	3.40682	2.72685
rs2142836	ENSG00000100226_GTPBP1	ILMN_137322_7050332	22	22	37617065	37431753	185312	-0.199	0.144222	3.36955	2.63472
rs2142836	ENSG00000100321_SYNGR1	ILMN_19133_4260338	22	22	37617065	38075900	458835	-0.199	0.144222	3.62474	2.89652
rs2142836	ENSG00000100324_MAP3K7IP1	ILMN_19146_940504	22	22	37617065	38125692	508627	-0.199	0.144222	3.54601	2.90657
rs78808155	ENSG00000198904_APOBEC3C	ILMN_2064_6660441	22	22	37629711	37740208	110497	0.199	0.144822	3.51041	2.85975
rs79887800	ENSG00000128272_ATF4	ILMN_10757_1170743	22	22	37618800	38246515	627715	-0.199	0.144822	6.07302	3.64303
rs79887800	ENSG00000100139_MICALL1	ILMN_25073_770240	22	22	37618800	36632292	986508	-0.199	0.144822	3.56152	2.73503
rs7289554	ENSG00000198904_APOBEC3C	ILMN_9058_2900639	22	22	37620575	37740208	119633	0.199	0.14554	3.51041	2.85975
rs5757318	ENSG00000128394_APOBEC3F	ILMN_1659_2570753	22	22	37605602	37766619	161017	-0.199	0.145689	3.78875	2.90241
rs5000622	ENSG00000184381_PLA2G6	ILMN_13517_70386	22	22	37622947	36837449	785498	-0.198	0.14635	3.40682	2.72685
rs5000624	ENSG00000184381_PLA2G6	ILMN_13517_70386	22	22	37622965	36837449	785516	0.198	0.14635	3.40682	2.72685
rs5000625	ENSG00000184381_PLA2G6	ILMN_13517_70386	22	22	37622969	36837449	785520	0.198	0.14635	3.40682	2.72685
rs5000626	ENSG00000184381_PLA2G6	ILMN_13517_70386	22	22	37622972	36837449	785523	0.198	0.14635	3.40682	2.72685
rs75180976	ENSG00000100324_MAP3K7IP1	ILMN_24224_6400221	22	22	37618160	38125692	507532	0.198	0.146338	3.54601	2.90657
rs117477006	ENSG00000100311_PDGFB	ILMN_18749_5570463	22	22	37597324	37949665	352341	-0.198	0.146507	3.89286	3.10806
rs117477006	ENSG00000100246_DNAL4	ILMN_22246_4010424	22	22	37597324	37504468	92856	-0.198	0.146507	3.75097	2.86464
rs469986	ENSG00000213923_CSNK1E	ILMN_24481_2630053	22	22	37610623	37016644	593979	0.198	0.146796	3.51225	2.81162
rs113763135	ENSG00000184381_PLA2G6	ILMN_13517_70386	22	22	37622183	36837449	784734	0.198	0.147068	3.40682	2.72685
rs2205967	ENSG00000100211_CBY1	ILMN_25634_4640039	22	22	37629441	37382604	246837	0.198	0.147125	3.84724	3.38
rs132523	ENSG00000128298_BAIAP2L2	ILMN_21982_160424	22	22	37623814	36810843	812971	0.198	0.147359	3.32269	2.6245
rs132524	ENSG00000128298_BAIAP2L2	ILMN_21982_160424	22	22	37623815	36810843	812972	0.198	0.147359	3.32269	2.6245
rs6001298	ENSG00000128298_BAIAP2L2	ILMN_21982_160424	22	22	37623964	36810843	813121	-0.198	0.147359	3.32269	2.6245
rs6001312	ENSG00000213923_CSNK1E	ILMN_24481_2630053	22	22	37631842	37016644	615198	0.198	0.147851	3.51225	2.81162
rs6001313	ENSG00000213923_CSNK1E	ILMN_24481_2630053	22	22	37631847	37016644	615203	0.198	0.147851	3.51225	2.81162
rs132507	ENSG00000183741_CBX6	ILMN_10597_1570746	22	22	37617381	37544403	72978	0.198	0.147907	3.92672	2.84765
rs6001299	ENSG00000168135_KCNJ4	ILMN_14221_3420129	22	22	37624012	37152278	471734	0.198	0.148015	3.69304	2.78238
rs117088444	ENSG00000128272_ATF4	ILMN_10757_2900170	22	22	37593846	38246515	652669	0.197	0.149066	6.07302	3.64303
rs117088444	ENSG00000168135_KCNJ4	ILMN_14221_3420129	22	22	37593846	37152278	441568	0.197	0.149066	3.69304	2.78238
rs117088444	ENSG00000100216_TOMM22	ILMN_20129_940113	22	22	37593846	37407900	185946	0.197	0.149066	3.33529	2.63261
rs117088444	ENSG00000100324_MAP3K7IP1	ILMN_24224_6400221	22	22	37593846	38125692	531846	0.197	0.149066	3.54601	2.90657
rs117088444	ENSG00000198904_APOBEC3C	ILMN_9058_2900639	22	22	37593846	37740208	146362	0.197	0.149066	3.51041	2.85975
rs117749565	ENSG00000198904_APOBEC3C	ILMN_2064_6660441	22	22	37611674	37740208	128534	-0.197	0.149066	3.51041	2.85975
rs117871558	ENSG00000198904_APOBEC3C	ILMN_2064_6660441	22	22	37594663	37740208	145545	0.197	0.149066	3.51041	2.85975
rs41280843	ENSG00000128272_ATF4	ILMN_10757_2900170	22	22	37590964	38246515	655551	-0.197	0.149066	6.07302	3.64303
rs41280843	ENSG00000128394_APOBEC3F	ILMN_18531_4070132	22	22	37590964	37766619	175655	0.197	0.149066	3.78875	2.90241
rs41280843	ENSG00000100321_SYNGR1	ILMN_19133_3890220	22	22	37590964	38075900	484936	-0.197	0.149066	3.62474	2.89652
rs4603874	ENSG00000185022_MAFF	ILMN_13774_3940086	22	22	37629994	36927944	702050	0.197	0.149066	3.95724	2.92724
rs4603874	ENSG00000100321_SYNGR1	ILMN_19133_3890220	22	22	37629994	38075900	445906	0.197	0.149066	3.62474	2.89652
rs4603874	ENSG00000100324_MAP3K7IP1	ILMN_19146_940504	22	22	37629994	38125692	495698	-0.197	0.149066	3.54601	2.90657
rs4603874	ENSG00000213923_CSNK1E	ILMN_24481_2630053	22	22	37629994	37016644	613350	-0.197	0.149066	3.51225	2.81162
rs73419431	ENSG00000185022_MAFF	ILMN_13774_3940086	22	22	37594676	36927944	666732	0.197	0.149066	3.95724	2.92724
rs73419431	ENSG00000100321_SYNGR1	ILMN_19133_3890220	22	22	37594676	38075900	481224	0.197	0.149066	3.62474	2.89652
rs73419431	ENSG00000100324_MAP3K7IP1	ILMN_19146_940504	22	22	37594676	38125692	531016	-0.197	0.149066	3.54601	2.90657
rs73419431	ENSG00000213923_CSNK1E	ILMN_24481_2630053	22	22	37594676	37016644	578032	-0.197	0.149066	3.51225	2.81162
rs74434730	ENSG00000128394_APOBEC3F	ILMN_18531_2450110	22	22	37604062	37766619	162557	0.197	0.149066	3.78875	2.90241
rs74434730	ENSG00000100321_SYNGR1	ILMN_19133_4260338	22	22	37604062	38075900	471838	0.197	0.149066	3.62474	2.89652
rs77047462	ENSG00000128394_APOBEC3F	ILMN_18531_2450110	22	22	37595355	37766619	171264	0.197	0.149066	3.78875	2.90241
rs77047462	ENSG00000100321_SYNGR1	ILMN_19133_4260338	22	22	37595355	38075900	480545	0.197	0.149066	3.62474	2.89652
rs77061502	ENSG00000198792_TMEM184B	ILMN_10219_240731	22	22	37599456	36945244	654212	0.197	0.149066	3.4225	2.76692
rs77061502	ENSG00000100156_SLC16A8	ILMN_10997_5080441	22	22	37599456	36804093	795363	-0.197	0.149066	3.79011	3.20677
rs77924099	ENSG00000185022_MAFF	ILMN_13774_3940086	22	22	37596781	36927944	668837	-0.197	0.149066	3.95724	2.92724
rs77924099	ENSG00000100321_SYNGR1	ILMN_19133_3890220	22	22	37596781	38075900	479119	-0.197	0.149066	3.62474	2.89652
rs77924099	ENSG00000100324_MAP3K7IP1	ILMN_19146_940504	22	22	37596781	38125692	528911	0.197	0.149066	3.54601	2.90657
rs77924099	ENSG00000213923_CSNK1E	ILMN_24481_2630053	22	22	37596781	37016644	580137	0.197	0.149066	3.51225	2.81162
rs79579443	ENSG00000176177_ENTHD1	ILMN_12200_2690133	22	22	37601463	38468996	867533	0.197	0.149066	6.29128	6.29128
rs79579443	ENSG00000100324_MAP3K7IP1	ILMN_24224_6400221	22	22	37601463	38125692	524229	0.197	0.149066	3.54601	2.90657
rs79579443	ENSG00000179750_APOBEC3B	ILMN_5305_1170471	22	22	37601463	37708351	106888	-0.197	0.149066	3.43603	2.68617
rs909465	ENSG00000185022_MAFF	ILMN_13774_3940086	22	22	37605209	36927944	677265	-0.197	0.149066	3.95724	2.92724
rs909465	ENSG00000100321_SYNGR1	ILMN_19133_3890220	22	22	37605209	38075900	470691	-0.197	0.149066	3.62474	2.89652
rs909465	ENSG00000100324_MAP3K7IP1	ILMN_19146_940504	22	22	37605209	38125692	520483	0.197	0.149066	3.54601	2.90657
rs909465	ENSG00000213923_CSNK1E	ILMN_24481_2630053	22	22	37605209	37016644	588565	0.197	0.149066	3.51225	2.81162
rs132503	ENSG00000100242_UNC84B	ILMN_28554_5570750	22	22	37616345	37460681	155664	-0.197	0.149266	3.29299	2.60042
rs5750695	ENSG00000100142_POLR2F	ILMN_6124_630324	22	22	37621203	36679665	941538	0.197	0.149276	3.38725	2.68989
rs8140019	ENSG00000100242_UNC84B	ILMN_28554_5570750	22	22	37615489	37460681	154808	0.197	0.149266	3.29299	2.60042
rs5757318	ENSG00000100346_CACNA1I	ILMN_5699_6650735	22	22	37605602	38296704	691102	-0.197	0.149362	3.90109	2.8974
rs2205967	ENSG00000213923_CSNK1E	ILMN_24481_2630053	22	22	37629441	37016644	612797	0.197	0.149717	3.51225	2.81162
rs9622868	ENSG00000100324_MAP3K7IP1	ILMN_19146_940504	22	22	37630583	38125692	495109	0.197	0.149826	3.54601	2.90657
rs73159334	ENSG00000128272_ATF4	ILMN_10757_1170743	22	22	37619597	38246515	626918	-0.197	0.150049	6.07302	3.64303
rs11913682	ENSG00000100246_DNAL4	ILMN_22246_4010424	22	22	37605946	37504468	101478	0.197	0.150337	3.75097	2.86464
rs9622868	ENSG00000100142_POLR2F	ILMN_6124_630324	22	22	37630583	36679665	950918	0.196	0.150673	3.38725	2.68989
rs132518	ENSG00000213923_CSNK1E	ILMN_24481_2630053	22	22	37623718	37016644	607074	0.196	0.150776	3.51225	2.81162
rs132519	ENSG00000213923_CSNK1E	ILMN_24481_2630053	22	22	37623750	37016644	607106	-0.196	0.150776	3.51225	2.81162
rs5750695	ENSG00000100211_CBY1	ILMN_25634_4640039	22	22	37621203	37382604	238599	0.196	0.150828	3.84724	3.38
rs2899308	ENSG00000213923_CSNK1E	ILMN_24481_2630053	22	22	37629298	37016644	612654	-0.196	0.151088	3.51225	2.81162
rs6001308	ENSG00000213923_CSNK1E	ILMN_24481_2630053	22	22	37630529	37016644	613885	-0.196	0.151088	3.51225	2.81162
rs132523	ENSG00000100335_SMCR7L	ILMN_28305_5360068	22	22	37623814	38228230	604416	-0.196	0.151097	3.77953	2.8184
rs132524	ENSG00000100335_SMCR7L	ILMN_28305_5360068	22	22	37623815	38228230	604415	-0.196	0.151097	3.77953	2.8184
rs6001298	ENSG00000100335_SMCR7L	ILMN_28305_5360068	22	22	37623964	38228230	604266	0.196	0.151097	3.77953	2.8184
rs5757362	ENSG00000183741_CBX6	ILMN_10597_1570746	22	22	37636026	37544403	91623	-0.196	0.151386	3.92672	2.84765
rs6519155	ENSG00000183741_CBX6	ILMN_10597_1570746	22	22	37635304	37544403	90901	0.196	0.151386	3.92672	2.84765
rs115408412	ENSG00000100335_SMCR7L	ILMN_28305_5360068	22	22	37612763	38228230	615467	-0.196	0.15155	3.77953	2.8184
rs5750698	ENSG00000176177_ENTHD1	ILMN_12200_2690133	22	22	37628676	38468996	840320	-0.196	0.151951	6.29128	6.29128
rs117326730	ENSG00000100206_DMC1	ILMN_21290_3190603	22	22	37595331	37244900	350431	-0.196	0.151974	3.4996	2.73504
rs117326730	ENSG00000128298_BAIAP2L2	ILMN_21982_160424	22	22	37595331	36810843	784488	0.196	0.151974	3.32269	2.6245
rs118181868	ENSG00000128394_APOBEC3F	ILMN_15884_7610364	22	22	37623667	37766619	142952	-0.196	0.151974	3.78875	2.90241
rs11704203	ENSG00000100346_CACNA1I	ILMN_5699_6650735	22	22	37624590	38296704	672114	-0.196	0.152209	3.90109	2.8974
rs4619721	ENSG00000100246_DNAL4	ILMN_22246_4010424	22	22	37628376	37504468	123908	-0.196	0.152422	3.75097	2.86464
rs132526	ENSG00000184381_PLA2G6	ILMN_13517_6760360	22	22	37632729	36837449	795280	-0.195	0.152747	3.40682	2.72685
rs9622868	ENSG00000183741_CBX6	ILMN_10597_1570746	22	22	37630583	37544403	86180	-0.195	0.152807	3.92672	2.84765
rs132503	ENSG00000100311_PDGFB	ILMN_30109_2370441	22	22	37616345	37949665	333320	-0.195	0.152831	3.89286	3.10806
rs8140019	ENSG00000100311_PDGFB	ILMN_30109_2370441	22	22	37615489	37949665	334176	0.195	0.152831	3.89286	3.10806
rs2205967	ENSG00000128298_BAIAP2L2	ILMN_21982_160424	22	22	37629441	36810843	818598	-0.195	0.152871	3.32269	2.6245
rs132526	ENSG00000100242_UNC84B	ILMN_28554_5570750	22	22	37632729	37460681	172048	-0.195	0.152926	3.29299	2.60042
rs117680537	ENSG00000100311_PDGFB	ILMN_18749_5570463	22	22	37622702	37949665	326963	-0.195	0.153145	3.89286	3.10806
rs73159330	ENSG00000184381_PLA2G6	ILMN_13517_70386	22	22	37601140	36837449	763691	0.195	0.153543	3.40682	2.72685
rs132518	ENSG00000100246_DNAL4	ILMN_22246_4010424	22	22	37623718	37504468	119250	0.195	0.153578	3.75097	2.86464
rs132519	ENSG00000100246_DNAL4	ILMN_22246_4010424	22	22	37623750	37504468	119282	-0.195	0.153578	3.75097	2.86464
rs5757361	ENSG00000128298_BAIAP2L2	ILMN_21982_160424	22	22	37635158	36810843	824315	0.195	0.153747	3.32269	2.6245
rs132518	ENSG00000100335_SMCR7L	ILMN_28305_5360068	22	22	37623718	38228230	604512	0.195	0.153835	3.77953	2.8184
rs132519	ENSG00000100335_SMCR7L	ILMN_28305_5360068	22	22	37623750	38228230	604480	-0.195	0.153835	3.77953	2.8184
rs738307	ENSG00000168135_KCNJ4	ILMN_14221_3420129	22	22	37620441	37152278	468163	0.195	0.154178	3.69304	2.78238
rs132520	ENSG00000128298_BAIAP2L2	ILMN_21982_160424	22	22	37623763	36810843	812920	0.194	0.155076	3.32269	2.6245
rs132521	ENSG00000128298_BAIAP2L2	ILMN_21982_160424	22	22	37623771	36810843	812928	0.194	0.155076	3.32269	2.6245
rs132522	ENSG00000128298_BAIAP2L2	ILMN_21982_160424	22	22	37623795	36810843	812952	-0.194	0.155076	3.32269	2.6245
rs2205966	ENSG00000128394_APOBEC3F	ILMN_1659_2570753	22	22	37629418	37766619	137201	-0.194	0.155266	3.78875	2.90241
rs6001300	ENSG00000183741_CBX6	ILMN_20870_6130215	22	22	37624018	37544403	79615	0.194	0.155291	3.92672	2.84765
rs5757342	ENSG00000100246_DNAL4	ILMN_22246_4010424	22	22	37622175	37504468	117707	0.194	0.155396	3.75097	2.86464
rs6001291	ENSG00000100216_TOMM22	ILMN_20129_940113	22	22	37620900	37407900	213000	0.194	0.155396	3.33529	2.63261
rs2142836	ENSG00000213923_CSNK1E	ILMN_15649_10296	22	22	37617065	37016644	600421	-0.194	0.155608	3.51225	2.81162
rs6001300	ENSG00000168135_KCNJ4	ILMN_14221_3420129	22	22	37624018	37152278	471740	0.194	0.155636	3.69304	2.78238
rs73159327	ENSG00000100321_SYNGR1	ILMN_9418_1230187	22	22	37594954	38075900	480946	0.194	0.155703	3.62474	2.89652
rs73159329	ENSG00000100321_SYNGR1	ILMN_9418_1230187	22	22	37595549	38075900	480351	-0.194	0.155703	3.62474	2.89652
rs75180976	ENSG00000100324_MAP3K7IP1	ILMN_24224_5490187	22	22	37618160	38125692	507532	-0.194	0.155703	3.54601	2.90657
rs132520	ENSG00000100335_SMCR7L	ILMN_28305_5360068	22	22	37623763	38228230	604467	-0.194	0.155761	3.77953	2.8184
rs132521	ENSG00000100335_SMCR7L	ILMN_28305_5360068	22	22	37623771	38228230	604459	-0.194	0.155761	3.77953	2.8184
rs132522	ENSG00000100335_SMCR7L	ILMN_28305_5360068	22	22	37623795	38228230	604435	0.194	0.155761	3.77953	2.8184
rs738307	ENSG00000176177_ENTHD1	ILMN_12200_2690133	22	22	37620441	38468996	848555	0.194	0.155769	6.29128	6.29128
rs5757345	ENSG00000168135_KCNJ4	ILMN_14221_3420129	22	22	37623453	37152278	471175	-0.194	0.156266	3.69304	2.78238
rs2205966	ENSG00000213923_CSNK1E	ILMN_15649_10296	22	22	37629418	37016644	612774	-0.194	0.156673	3.51225	2.81162
rs469986	ENSG00000168135_KCNJ4	ILMN_14221_360706	22	22	37610623	37152278	458345	0.193	0.15712	3.69304	2.78238
rs1122771	ENSG00000100156_SLC16A8	ILMN_10997_5080441	22	22	37597258	36804093	793165	0.193	0.157541	3.79011	3.20677
rs1122771	ENSG00000100226_GTPBP1	ILMN_137322_7050332	22	22	37597258	37431753	165505	-0.193	0.157541	3.36955	2.63472
rs2235140	ENSG00000100156_SLC16A8	ILMN_10997_5080441	22	22	37591081	36804093	786988	0.193	0.157541	3.79011	3.20677
rs2235140	ENSG00000100226_GTPBP1	ILMN_137322_7050332	22	22	37591081	37431753	159328	-0.193	0.157541	3.36955	2.63472
rs738143	ENSG00000100156_SLC16A8	ILMN_10997_5080441	22	22	37594371	36804093	790278	0.193	0.157541	3.79011	3.20677
rs738143	ENSG00000100226_GTPBP1	ILMN_137322_7050332	22	22	37594371	37431753	162618	-0.193	0.157541	3.36955	2.63472
rs760481	ENSG00000100156_SLC16A8	ILMN_10997_5080441	22	22	37598731	36804093	794638	0.193	0.157541	3.79011	3.20677
rs760481	ENSG00000100226_GTPBP1	ILMN_137322_7050332	22	22	37598731	37431753	166978	-0.193	0.157541	3.36955	2.63472
rs9611041	ENSG00000100156_SLC16A8	ILMN_10997_5080441	22	22	37595018	36804093	790925	0.193	0.157541	3.79011	3.20677
rs9611041	ENSG00000100226_GTPBP1	ILMN_137322_7050332	22	22	37595018	37431753	163265	-0.193	0.157541	3.36955	2.63472
rs5757342	ENSG00000128394_APOBEC3F	ILMN_1659_2570753	22	22	37622175	37766619	144444	0.193	0.157579	3.78875	2.90241
rs5757345	ENSG00000100142_POLR2F	ILMN_6124_630324	22	22	37623453	36679665	943788	-0.193	0.157579	3.38725	2.68989
rs132502	ENSG00000100324_MAP3K7IP1	ILMN_19146_940504	22	22	37616154	38125692	509538	-0.193	0.157869	3.54601	2.90657
rs2205967	ENSG00000198792_TMEM184B	ILMN_10219_240731	22	22	37629441	36945244	684197	0.193	0.157875	3.4225	2.76692
rs5000623	ENSG00000100246_DNAL4	ILMN_22246_4010424	22	22	37622956	37504468	118488	0.193	0.157958	3.75097	2.86464
rs5000623	ENSG00000100142_POLR2F	ILMN_6124_630324	22	22	37622956	36679665	943291	0.193	0.158048	3.38725	2.68989
rs117680537	ENSG00000183741_CBX6	ILMN_20870_6130215	22	22	37622702	37544403	78299	0.193	0.158643	3.92672	2.84765
rs5757318	ENSG00000128268_MGAT3	ILMN_84303_2480524	22	22	37605602	38183271	577669	-0.193	0.158846	5.95268	5.95268
rs5757342	ENSG00000100216_TOMM22	ILMN_20129_940113	22	22	37622175	37407900	214275	0.193	0.158899	3.33529	2.63261
rs5750690	ENSG00000198904_APOBEC3C	ILMN_2064_6660441	22	22	37609010	37740208	131198	-0.192	0.159222	3.51041	2.85975
rs5757361	ENSG00000183741_CBX6	ILMN_20870_6130215	22	22	37635158	37544403	90755	-0.192	0.159485	3.92672	2.84765
rs735306	ENSG00000128394_APOBEC3F	ILMN_1659_2570753	22	22	37589978	37766619	176641	-0.192	0.159634	3.78875	2.90241
rs469986	ENSG00000100142_POLR2F	ILMN_6124_630324	22	22	37610623	36679665	930958	0.192	0.159827	3.38725	2.68989
rs35507274	ENSG00000100324_MAP3K7IP1	ILMN_24224_5490187	22	22	37630256	38125692	495436	-0.192	0.159901	3.54601	2.90657
rs5750690	ENSG00000100211_CBY1	ILMN_25634_5910717	22	22	37609010	37382604	226406	0.192	0.160138	3.84724	3.38
rs132515	ENSG00000168135_KCNJ4	ILMN_14221_360706	22	22	37623131	37152278	470853	-0.192	0.16089	3.69304	2.78238
rs5000627	ENSG00000168135_KCNJ4	ILMN_14221_360706	22	22	37623021	37152278	470743	-0.192	0.16089	3.69304	2.78238
rs5750697	ENSG00000168135_KCNJ4	ILMN_14221_360706	22	22	37623169	37152278	470891	0.192	0.16089	3.69304	2.78238
rs5757344	ENSG00000168135_KCNJ4	ILMN_14221_360706	22	22	37623151	37152278	470873	-0.192	0.16089	3.69304	2.78238
rs5757318	ENSG00000183741_CBX6	ILMN_20870_6130215	22	22	37605602	37544403	61199	-0.192	0.160903	3.92672	2.84765
rs7289554	ENSG00000100216_TOMM22	ILMN_20129_940113	22	22	37620575	37407900	212675	0.192	0.161227	3.33529	2.63261
rs11704203	ENSG00000183741_CBX6	ILMN_20870_6130215	22	22	37624590	37544403	80187	-0.192	0.161238	3.92672	2.84765
rs5750690	ENSG00000185022_MAFF	ILMN_13774_3940086	22	22	37609010	36927944	681066	0.191	0.161427	3.95724	2.92724
rs118862	ENSG00000100211_CBY1	ILMN_25634_4640039	22	22	37610892	37382604	228288	-0.191	0.161709	3.84724	3.38
rs132502	ENSG00000100221_JOSD1	ILMN_21647_6510180	22	22	37616154	37411630	204524	-0.191	0.161934	3.78081	2.91374
rs79887800	ENSG00000100216_TOMM22	ILMN_20129_940113	22	22	37618800	37407900	210900	-0.191	0.161927	3.33529	2.63261
rs79887800	ENSG00000100221_JOSD1	ILMN_21647_6510180	22	22	37618800	37411630	207170	-0.191	0.161927	3.78081	2.91374
rs5757362	ENSG00000100311_PDGFB	ILMN_18749_5570463	22	22	37636026	37949665	313639	-0.191	0.162123	3.89286	3.10806
rs6519155	ENSG00000100311_PDGFB	ILMN_18749_5570463	22	22	37635304	37949665	314361	0.191	0.162123	3.89286	3.10806
rs117477006	ENSG00000100324_MAP3K7IP1	ILMN_19146_940504	22	22	37597324	38125692	528368	-0.191	0.162362	3.54601	2.90657
rs132517	ENSG00000209482_SNORD83A	ILMN_2936_3190544	22	22	37623516	38041164	417648	0.191	0.16246	3.51266	2.8093
rs1122771	ENSG00000183741_CBX6	ILMN_10597_1570746	22	22	37597258	37544403	52855	-0.191	0.16264	3.92672	2.84765
rs2235140	ENSG00000183741_CBX6	ILMN_10597_1570746	22	22	37591081	37544403	46678	-0.191	0.16264	3.92672	2.84765
rs738143	ENSG00000183741_CBX6	ILMN_10597_1570746	22	22	37594371	37544403	49968	-0.191	0.16264	3.92672	2.84765
rs760481	ENSG00000183741_CBX6	ILMN_10597_1570746	22	22	37598731	37544403	54328	-0.191	0.16264	3.92672	2.84765
rs9611041	ENSG00000183741_CBX6	ILMN_10597_1570746	22	22	37595018	37544403	50615	-0.191	0.16264	3.92672	2.84765
rs2413550	ENSG00000183741_CBX6	ILMN_10597_1570746	22	22	37630752	37544403	86349	0.191	0.163247	3.92672	2.84765
rs7289554	ENSG00000100246_DNAL4	ILMN_22246_4010424	22	22	37620575	37504468	116107	0.191	0.163361	3.75097	2.86464
rs7287898	ENSG00000100246_DNAL4	ILMN_22246_4010424	22	22	37632140	37504468	127672	-0.191	0.1634	3.75097	2.86464
rs8137023	ENSG00000100246_DNAL4	ILMN_22246_4010424	22	22	37616723	37504468	112255	-0.191	0.1634	3.75097	2.86464
rs469986	ENSG00000100221_JOSD1	ILMN_21647_6510180	22	22	37610623	37411630	198993	0.191	0.163459	3.78081	2.91374
rs2899308	ENSG00000168135_KCNJ4	ILMN_14221_360706	22	22	37629298	37152278	477020	-0.19	0.163857	3.69304	2.78238
rs6001308	ENSG00000168135_KCNJ4	ILMN_14221_360706	22	22	37630529	37152278	478251	-0.19	0.163857	3.69304	2.78238
rs117680537	ENSG00000100346_CACNA1I	ILMN_5699_6650735	22	22	37622702	38296704	674002	0.19	0.164286	3.90109	2.8974
rs35853418	ENSG00000198904_APOBEC3C	ILMN_2064_6660441	22	22	37630245	37740208	109963	0.19	0.16437	3.51041	2.85975
rs2413550	ENSG00000100211_CBY1	ILMN_25634_4640039	22	22	37630752	37382604	248148	-0.19	0.16443	3.84724	3.38
rs132517	ENSG00000213923_CSNK1E	ILMN_24481_2630053	22	22	37623516	37016644	606872	-0.19	0.164714	3.51225	2.81162
rs4532056	ENSG00000100216_TOMM22	ILMN_20129_940113	22	22	37629162	37407900	221262	-0.19	0.164796	3.33529	2.63261
rs4561752	ENSG00000100216_TOMM22	ILMN_20129_940113	22	22	37628982	37407900	221082	-0.19	0.164796	3.33529	2.63261
rs4643638	ENSG00000100216_TOMM22	ILMN_20129_940113	22	22	37628972	37407900	221072	-0.19	0.164796	3.33529	2.63261
rs11705118	ENSG00000100216_TOMM22	ILMN_20129_940113	22	22	37606791	37407900	198891	-0.19	0.165448	3.33529	2.63261
rs118181868	ENSG00000100216_TOMM22	ILMN_20129_940113	22	22	37623667	37407900	215767	-0.19	0.165448	3.33529	2.63261
rs118181868	ENSG00000128268_MGAT3	ILMN_20796_5870471	22	22	37623667	38183271	559604	0.19	0.165448	5.95268	5.95268
rs73159327	ENSG00000100321_SYNGR1	ILMN_19133_4260338	22	22	37594954	38075900	480946	0.19	0.165503	3.62474	2.89652
rs73159329	ENSG00000100321_SYNGR1	ILMN_19133_4260338	22	22	37595549	38075900	480351	-0.19	0.165503	3.62474	2.89652
rs75180976	ENSG00000100321_SYNGR1	ILMN_19133_3890220	22	22	37618160	38075900	457740	0.19	0.165503	3.62474	2.89652
rs80350486	ENSG00000176177_ENTHD1	ILMN_12200_2690133	22	22	37606006	38468996	862990	-0.19	0.165503	6.29128	6.29128
rs80350486	ENSG00000100181_ILMN_138769	ILMN_138769_2320639	22	22	37606006	37061698	544308	-0.19	0.165503	3.5245	2.73861
rs80350486	ENSG00000200465_SNORD43	ILMN_20347_6450435	22	22	37606006	38045001	438995	0.19	0.165503	3.408	2.67198
rs5750690	ENSG00000184381_PLA2G6	ILMN_13517_6760360	22	22	37609010	36837449	771561	0.189	0.166091	3.40682	2.72685
rs132507	ENSG00000198904_APOBEC3C	ILMN_9058_2900639	22	22	37617381	37740208	122827	-0.189	0.166262	3.51041	2.85975
rs735306	ENSG00000100321_SYNGR1	ILMN_9418_1230187	22	22	37589978	38075900	485922	-0.189	0.166247	3.62474	2.89652
rs2205967	ENSG00000168135_KCNJ4	ILMN_14221_360706	22	22	37629441	37152278	477163	0.189	0.166731	3.69304	2.78238
rs4361209	ENSG00000100311_PDGFB	ILMN_18749_5570463	22	22	37611582	37949665	338083	0.189	0.166921	3.89286	3.10806
rs5750691	ENSG00000100311_PDGFB	ILMN_18749_5570463	22	22	37611720	37949665	337945	-0.189	0.166921	3.89286	3.10806
rs6519142	ENSG00000100311_PDGFB	ILMN_18749_5570463	22	22	37611964	37949665	337701	0.189	0.166921	3.89286	3.10806
rs7292074	ENSG00000100311_PDGFB	ILMN_18749_5570463	22	22	37596397	37949665	353268	-0.189	0.166921	3.89286	3.10806
rs118118622	ENSG00000100211_CBY1	ILMN_25634_4640039	22	22	37607087	37382604	224483	-0.189	0.166954	3.84724	3.38
rs2205966	ENSG00000100142_POLR2F	ILMN_6124_630324	22	22	37629418	36679665	949753	-0.189	0.166968	3.38725	2.68989
rs5750690	ENSG00000100311_PDGFB	ILMN_30109_2370441	22	22	37609010	37949665	340655	0.189	0.167415	3.89286	3.10806
rs132523	ENSG00000100221_JOSD1	ILMN_21647_6510180	22	22	37623814	37411630	212184	-0.189	0.167656	3.78081	2.91374
rs132524	ENSG00000100221_JOSD1	ILMN_21647_6510180	22	22	37623815	37411630	212185	-0.189	0.167656	3.78081	2.91374
rs6001298	ENSG00000100221_JOSD1	ILMN_21647_6510180	22	22	37623964	37411630	212334	0.189	0.167656	3.78081	2.91374
rs1122771	ENSG00000100211_CBY1	ILMN_25634_4640039	22	22	37597258	37382604	214654	0.189	0.16786	3.84724	3.38
rs2235140	ENSG00000100211_CBY1	ILMN_25634_4640039	22	22	37591081	37382604	208477	0.189	0.16786	3.84724	3.38
rs738143	ENSG00000100211_CBY1	ILMN_25634_4640039	22	22	37594371	37382604	211767	0.189	0.16786	3.84724	3.38
rs760481	ENSG00000100211_CBY1	ILMN_25634_4640039	22	22	37598731	37382604	216127	0.189	0.16786	3.84724	3.38
rs9611041	ENSG00000100211_CBY1	ILMN_25634_4640039	22	22	37595018	37382604	212414	0.189	0.16786	3.84724	3.38
rs116977408	ENSG00000100151_PICK1	ILMN_138706_2900239	22	22	37598981	36783208	815773	0.189	0.167917	3.36049	2.6781
rs116977408	ENSG00000100216_TOMM22	ILMN_20129_940113	22	22	37598981	37407900	191081	0.189	0.167917	3.33529	2.63261
rs116977408	ENSG00000100142_POLR2F	ILMN_6124_630324	22	22	37598981	36679665	919316	0.189	0.167917	3.38725	2.68989
rs117088444	ENSG00000100196_KDELR3	ILMN_1919_7210424	22	22	37593846	37194029	399817	0.189	0.167917	3.43808	2.71828
rs117088444	ENSG00000100221_JOSD1	ILMN_21647_6510180	22	22	37593846	37411630	182216	0.189	0.167917	3.78081	2.91374
rs117749565	ENSG00000100211_CBY1	ILMN_25634_5910717	22	22	37611674	37382604	229070	-0.189	0.167917	3.84724	3.38
rs117749565	ENSG00000100321_SYNGR1	ILMN_9418_1230187	22	22	37611674	38075900	464226	0.189	0.167917	3.62474	2.89652
rs117871558	ENSG00000100211_CBY1	ILMN_25634_5910717	22	22	37594663	37382604	212059	0.189	0.167917	3.84724	3.38
rs117871558	ENSG00000100321_SYNGR1	ILMN_9418_1230187	22	22	37594663	38075900	481237	-0.189	0.167917	3.62474	2.89652
rs41280843	ENSG00000179750_APOBEC3B	ILMN_5305_1170471	22	22	37590964	37708351	117387	0.189	0.167917	3.43603	2.68617
rs41280843	ENSG00000198904_APOBEC3C	ILMN_9058_2900639	22	22	37590964	37740208	149244	0.189	0.167917	3.51041	2.85975
rs4603874	ENSG00000100146_SOX10	ILMN_13184_3400386	22	22	37629994	36698253	931741	-0.189	0.167917	3.50377	2.76693
rs73419431	ENSG00000100146_SOX10	ILMN_13184_3400386	22	22	37594676	36698253	896423	-0.189	0.167917	3.50377	2.76693
rs77061502	ENSG00000185022_MAFF	ILMN_13774_3940086	22	22	37599456	36927944	671512	-0.189	0.167917	3.95724	2.92724
rs77061502	ENSG00000100307_CBX7	ILMN_22413_670196	22	22	37599456	37856736	257280	-0.189	0.167917	3.31492	2.64512
rs77924099	ENSG00000100146_SOX10	ILMN_13184_3400386	22	22	37596781	36698253	898528	0.189	0.167917	3.50377	2.76693
rs909465	ENSG00000100146_SOX10	ILMN_13184_3400386	22	22	37605209	36698253	906956	0.189	0.167917	3.50377	2.76693
rs738307	ENSG00000183741_CBX6	ILMN_10597_1570746	22	22	37620441	37544403	76038	-0.189	0.168001	3.92672	2.84765
rs6001309	ENSG00000100321_SYNGR1	ILMN_19133_4260338	22	22	37630545	38075900	445355	0.189	0.168053	3.62474	2.89652
rs35853418	ENSG00000100201_DDX17	ILMN_28983_6220035	22	22	37630245	37209389	420856	-0.188	0.168501	3.53526	2.79065
rs132525	ENSG00000183741_CBX6	ILMN_20870_6130215	22	22	37629922	37544403	85519	-0.188	0.16901	3.92672	2.84765
rs4361209	ENSG00000183741_CBX6	ILMN_10597_1570746	22	22	37611582	37544403	67179	0.188	0.169428	3.92672	2.84765
rs469986	ENSG00000100246_DNAL4	ILMN_22246_4010424	22	22	37610623	37504468	106155	0.188	0.169432	3.75097	2.86464
rs5750691	ENSG00000183741_CBX6	ILMN_10597_1570746	22	22	37611720	37544403	67317	-0.188	0.169428	3.92672	2.84765
rs6519142	ENSG00000183741_CBX6	ILMN_10597_1570746	22	22	37611964	37544403	67561	0.188	0.169428	3.92672	2.84765
rs7292074	ENSG00000183741_CBX6	ILMN_10597_1570746	22	22	37596397	37544403	51994	-0.188	0.169428	3.92672	2.84765
rs469986	ENSG00000176177_ENTHD1	ILMN_12200_2690133	22	22	37610623	38468996	858373	0.188	0.169982	6.29128	6.29128
rs11089908	ENSG00000100351_GRAP2	ILMN_5990_4180255	22	22	37629259	38627080	997821	0.188	0.170188	3.38919	2.61277
rs2205967	ENSG00000183741_CBX6	ILMN_10597_1570746	22	22	37629441	37544403	85038	-0.187	0.170527	3.92672	2.84765
rs6001300	ENSG00000187051_RPS19BP1	ILMN_8107_5420189	22	22	37624018	38255048	631030	0.187	0.170625	3.94334	2.92053
rs5757342	ENSG00000183741_CBX6	ILMN_10597_1570746	22	22	37622175	37544403	77772	-0.187	0.170684	3.92672	2.84765
rs78808155	ENSG00000100324_MAP3K7IP1	ILMN_19146_940504	22	22	37629711	38125692	495981	-0.187	0.171015	3.54601	2.90657
rs78808155	ENSG00000100346_CACNA1I	ILMN_5699_6650735	22	22	37629711	38296704	666993	-0.187	0.171015	3.90109	2.8974
rs2205966	ENSG00000100351_GRAP2	ILMN_5990_4180255	22	22	37629418	38627080	997662	0.187	0.171071	3.38919	2.61277
rs117680537	ENSG00000100211_CBY1	ILMN_25634_4640039	22	22	37622702	37382604	240098	0.187	0.171248	3.84724	3.38
rs7289554	ENSG00000183741_CBX6	ILMN_10597_1570746	22	22	37620575	37544403	76172	-0.187	0.171364	3.92672	2.84765
rs4361209	ENSG00000198792_TMEM184B	ILMN_10219_240731	22	22	37611582	36945244	666338	-0.187	0.171962	3.4225	2.76692
rs5750691	ENSG00000198792_TMEM184B	ILMN_10219_240731	22	22	37611720	36945244	666476	0.187	0.171962	3.4225	2.76692
rs6519142	ENSG00000198792_TMEM184B	ILMN_10219_240731	22	22	37611964	36945244	666720	-0.187	0.171962	3.4225	2.76692
rs7292074	ENSG00000198792_TMEM184B	ILMN_10219_240731	22	22	37596397	36945244	651153	0.187	0.171962	3.4225	2.76692
rs5757355	ENSG00000168135_KCNJ4	ILMN_14221_360706	22	22	37630211	37152278	477933	0.187	0.172144	3.69304	2.78238
rs6001299	ENSG00000100324_MAP3K7IP1	ILMN_19146_940504	22	22	37624012	38125692	501680	0.187	0.172288	3.54601	2.90657
rs73159334	ENSG00000100246_DNAL4	ILMN_22246_4010424	22	22	37619597	37504468	115129	-0.187	0.172511	3.75097	2.86464
rs132502	ENSG00000168135_KCNJ4	ILMN_14221_3420129	22	22	37616154	37152278	463876	-0.186	0.172862	3.69304	2.78238
rs5757345	ENSG00000100246_DNAL4	ILMN_22246_4010424	22	22	37623453	37504468	118985	-0.186	0.173492	3.75097	2.86464
rs132511	ENSG00000100246_DNAL4	ILMN_22246_4010424	22	22	37621468	37504468	117000	-0.186	0.173821	3.75097	2.86464
rs132503	ENSG00000100311_PDGFB	ILMN_18749_5570463	22	22	37616345	37949665	333320	0.186	0.173864	3.89286	3.10806
rs8140019	ENSG00000100311_PDGFB	ILMN_18749_5570463	22	22	37615489	37949665	334176	-0.186	0.173864	3.89286	3.10806
rs6001309	ENSG00000198904_APOBEC3C	ILMN_9058_2900639	22	22	37630545	37740208	109663	0.186	0.173996	3.51041	2.85975
rs2899308	ENSG00000198792_TMEM184B	ILMN_10219_240731	22	22	37629298	36945244	684054	-0.186	0.174205	3.4225	2.76692
rs6001308	ENSG00000198792_TMEM184B	ILMN_10219_240731	22	22	37630529	36945244	685285	-0.186	0.174205	3.4225	2.76692
rs5750698	ENSG00000183741_CBX6	ILMN_10597_1570746	22	22	37628676	37544403	84273	0.186	0.174435	3.92672	2.84765
rs5757342	ENSG00000198904_APOBEC3C	ILMN_9058_2900639	22	22	37622175	37740208	118033	0.186	0.174435	3.51041	2.85975
rs4532056	ENSG00000168135_KCNJ4	ILMN_14221_360706	22	22	37629162	37152278	476884	-0.186	0.174718	3.69304	2.78238
rs4561752	ENSG00000168135_KCNJ4	ILMN_14221_360706	22	22	37628982	37152278	476704	-0.186	0.174718	3.69304	2.78238
rs4643638	ENSG00000168135_KCNJ4	ILMN_14221_360706	22	22	37628972	37152278	476694	-0.186	0.174718	3.69304	2.78238
rs35507274	ENSG00000168135_KCNJ4	ILMN_14221_3420129	22	22	37630256	37152278	477978	0.186	0.174861	3.69304	2.78238
rs5757362	ENSG00000100324_MAP3K7IP1	ILMN_19146_940504	22	22	37636026	38125692	489666	0.186	0.174998	3.54601	2.90657
rs6519155	ENSG00000100324_MAP3K7IP1	ILMN_19146_940504	22	22	37635304	38125692	490388	-0.186	0.174998	3.54601	2.90657
rs75180976	ENSG00000100139_MICALL1	ILMN_25073_770240	22	22	37618160	36632292	985868	0.185	0.175746	3.56152	2.73503
rs132507	ENSG00000100216_TOMM22	ILMN_20129_940113	22	22	37617381	37407900	209481	-0.185	0.175846	3.33529	2.63261
rs5750698	ENSG00000213923_CSNK1E	ILMN_24481_2630053	22	22	37628676	37016644	612032	-0.185	0.175857	3.51225	2.81162
rs117680537	ENSG00000128383_APOBEC3A	ILMN_12846_2810040	22	22	37622702	37683569	60867	0.185	0.176008	3.9224	2.87513
rs2899307	ENSG00000183741_CBX6	ILMN_10597_1570746	22	22	37601161	37544403	56758	0.185	0.175979	3.92672	2.84765
rs765080	ENSG00000183741_CBX6	ILMN_10597_1570746	22	22	37606416	37544403	62013	0.185	0.175979	3.92672	2.84765
rs4532056	ENSG00000184381_PLA2G6	ILMN_13517_70386	22	22	37629162	36837449	791713	-0.185	0.176224	3.40682	2.72685
rs4561752	ENSG00000184381_PLA2G6	ILMN_13517_70386	22	22	37628982	36837449	791533	-0.185	0.176224	3.40682	2.72685
rs4643638	ENSG00000184381_PLA2G6	ILMN_13517_70386	22	22	37628972	36837449	791523	-0.185	0.176224	3.40682	2.72685
rs6001312	ENSG00000184381_PLA2G6	ILMN_13517_70386	22	22	37631842	36837449	794393	0.185	0.176224	3.40682	2.72685
rs6001313	ENSG00000184381_PLA2G6	ILMN_13517_70386	22	22	37631847	36837449	794398	0.185	0.176224	3.40682	2.72685
rs2205966	ENSG00000100156_SLC16A8	ILMN_10997_5080441	22	22	37629418	36804093	825325	-0.185	0.176783	3.79011	3.20677
rs5750698	ENSG00000100216_TOMM22	ILMN_20129_940113	22	22	37628676	37407900	220776	-0.185	0.177287	3.33529	2.63261
rs6001291	ENSG00000100246_DNAL4	ILMN_22246_4010424	22	22	37620900	37504468	116432	0.185	0.177287	3.75097	2.86464
rs132526	ENSG00000100316_RPL3	ILMN_29090_1500437	22	22	37632729	38038836	406107	-0.185	0.177408	3.43138	2.78451
rs2899307	ENSG00000213923_CSNK1E	ILMN_24481_2630053	22	22	37601161	37016644	584517	-0.185	0.177413	3.51225	2.81162
rs765080	ENSG00000213923_CSNK1E	ILMN_24481_2630053	22	22	37606416	37016644	589772	-0.185	0.177413	3.51225	2.81162
rs5000623	ENSG00000100211_CBY1	ILMN_25634_4640039	22	22	37622956	37382604	240352	0.184	0.178474	3.84724	3.38
rs5750695	ENSG00000176177_ENTHD1	ILMN_12200_2690133	22	22	37621203	38468996	847793	0.184	0.178572	6.29128	6.29128
rs1122771	ENSG00000179750_APOBEC3B	ILMN_5305_1170471	22	22	37597258	37708351	111093	-0.184	0.178663	3.43603	2.68617
rs2235140	ENSG00000179750_APOBEC3B	ILMN_5305_1170471	22	22	37591081	37708351	117270	-0.184	0.178663	3.43603	2.68617
rs738143	ENSG00000179750_APOBEC3B	ILMN_5305_1170471	22	22	37594371	37708351	113980	-0.184	0.178663	3.43603	2.68617
rs760481	ENSG00000179750_APOBEC3B	ILMN_5305_1170471	22	22	37598731	37708351	109620	-0.184	0.178663	3.43603	2.68617
rs9611041	ENSG00000179750_APOBEC3B	ILMN_5305_1170471	22	22	37595018	37708351	113333	-0.184	0.178663	3.43603	2.68617
rs132507	ENSG00000198792_TMEM184B	ILMN_10219_240731	22	22	37617381	36945244	672137	-0.184	0.17867	3.4225	2.76692
rs5757361	ENSG00000100142_POLR2F	ILMN_6124_630324	22	22	37635158	36679665	955493	-0.184	0.17902	3.38725	2.68989
rs11089908	ENSG00000100346_CACNA1I	ILMN_5699_6650735	22	22	37629259	38296704	667445	-0.184	0.179138	3.90109	2.8974
rs5750698	ENSG00000184381_PLA2G6	ILMN_13517_70386	22	22	37628676	36837449	791227	-0.184	0.17969	3.40682	2.72685
rs117020625	ENSG00000128268_MGAT3	ILMN_84303_2480524	22	22	37627614	38183271	555657	0.184	0.179775	5.95268	5.95268
rs76276354	ENSG00000184949_ILMN_42370	ILMN_42370_1580349	22	22	37601183	37308300	292883	-0.184	0.179775	3.45728	2.83213
rs35507274	ENSG00000100142_POLR2F	ILMN_6124_630324	22	22	37630256	36679665	950591	0.183	0.180066	3.38725	2.68989
rs2142836	ENSG00000128394_APOBEC3F	ILMN_1659_2570753	22	22	37617065	37766619	149554	-0.183	0.180342	3.78875	2.90241
rs2899307	ENSG00000168135_KCNJ4	ILMN_14221_3420129	22	22	37601161	37152278	448883	-0.183	0.180402	3.69304	2.78238
rs765080	ENSG00000168135_KCNJ4	ILMN_14221_3420129	22	22	37606416	37152278	454138	-0.183	0.180402	3.69304	2.78238
rs78808155	ENSG00000100221_JOSD1	ILMN_21647_6510180	22	22	37629711	37411630	218081	-0.183	0.180469	3.78081	2.91374
rs113763135	ENSG00000183741_CBX6	ILMN_20870_6130215	22	22	37622183	37544403	77780	0.183	0.180613	3.92672	2.84765
rs113763135	ENSG00000213923_CSNK1E	ILMN_24481_2630053	22	22	37622183	37016644	605539	0.183	0.180909	3.51225	2.81162
rs4532056	ENSG00000198904_APOBEC3C	ILMN_9058_2900639	22	22	37629162	37740208	111046	-0.183	0.181184	3.51041	2.85975
rs4561752	ENSG00000198904_APOBEC3C	ILMN_9058_2900639	22	22	37628982	37740208	111226	-0.183	0.181184	3.51041	2.85975
rs4643638	ENSG00000198904_APOBEC3C	ILMN_9058_2900639	22	22	37628972	37740208	111236	-0.183	0.181184	3.51041	2.85975
rs11704203	ENSG00000128394_APOBEC3F	ILMN_15884_7610364	22	22	37624590	37766619	142029	-0.183	0.181385	3.78875	2.90241
rs2899307	ENSG00000100221_JOSD1	ILMN_21647_6510180	22	22	37601161	37411630	189531	-0.183	0.181471	3.78081	2.91374
rs765080	ENSG00000100221_JOSD1	ILMN_21647_6510180	22	22	37606416	37411630	194786	-0.183	0.181471	3.78081	2.91374
rs5000623	ENSG00000184381_PLA2G6	ILMN_13517_70386	22	22	37622956	36837449	785507	0.183	0.182321	3.40682	2.72685
rs35507274	ENSG00000100335_SMCR7L	ILMN_28305_5360068	22	22	37630256	38228230	597974	0.182	0.182612	3.77953	2.8184
rs118862	ENSG00000100324_MAP3K7IP1	ILMN_19146_940504	22	22	37610892	38125692	514800	-0.182	0.182743	3.54601	2.90657
rs5750695	ENSG00000100246_DNAL4	ILMN_22246_4010424	22	22	37621203	37504468	116735	0.182	0.182818	3.75097	2.86464
rs2205967	ENSG00000100216_TOMM22	ILMN_20129_940113	22	22	37629441	37407900	221541	0.182	0.182893	3.33529	2.63261
rs5750695	ENSG00000213923_CSNK1E	ILMN_15649_10296	22	22	37621203	37016644	604559	0.182	0.183117	3.51225	2.81162
rs2413550	ENSG00000198904_APOBEC3C	ILMN_9058_2900639	22	22	37630752	37740208	109456	-0.182	0.183532	3.51041	2.85975
rs132502	ENSG00000183741_CBX6	ILMN_20870_6130215	22	22	37616154	37544403	71751	-0.182	0.183716	3.92672	2.84765
rs132520	ENSG00000100221_JOSD1	ILMN_21647_6510180	22	22	37623763	37411630	212133	-0.182	0.184432	3.78081	2.91374
rs132521	ENSG00000100221_JOSD1	ILMN_21647_6510180	22	22	37623771	37411630	212141	-0.182	0.184432	3.78081	2.91374
rs132522	ENSG00000100221_JOSD1	ILMN_21647_6510180	22	22	37623795	37411630	212165	0.182	0.184432	3.78081	2.91374
rs117680537	ENSG00000185022_MAFF	ILMN_13774_3940086	22	22	37622702	36927944	694758	0.182	0.184566	3.95724	2.92724
rs132518	ENSG00000168135_KCNJ4	ILMN_14221_3420129	22	22	37623718	37152278	471440	0.182	0.184627	3.69304	2.78238
rs132519	ENSG00000168135_KCNJ4	ILMN_14221_3420129	22	22	37623750	37152278	471472	-0.182	0.184627	3.69304	2.78238
rs2899307	ENSG00000183741_CBX6	ILMN_20870_6130215	22	22	37601161	37544403	56758	-0.181	0.184805	3.92672	2.84765
rs765080	ENSG00000183741_CBX6	ILMN_20870_6130215	22	22	37606416	37544403	62013	-0.181	0.184805	3.92672	2.84765
rs2205967	ENSG00000100246_DNAL4	ILMN_22246_4010424	22	22	37629441	37504468	124973	0.181	0.184913	3.75097	2.86464
rs113763135	ENSG00000100324_MAP3K7IP1	ILMN_19146_940504	22	22	37622183	38125692	503509	0.181	0.18509	3.54601	2.90657
rs11913682	ENSG00000128394_APOBEC3F	ILMN_15884_7610364	22	22	37605946	37766619	160673	0.181	0.185722	3.78875	2.90241
rs2899308	ENSG00000183741_CBX6	ILMN_10597_1570746	22	22	37629298	37544403	84895	0.181	0.186429	3.92672	2.84765
rs6001308	ENSG00000183741_CBX6	ILMN_10597_1570746	22	22	37630529	37544403	86126	0.181	0.186429	3.92672	2.84765
rs73159327	ENSG00000100206_DMC1	ILMN_21290_3190603	22	22	37594954	37244900	350054	0.181	0.18644	3.4996	2.73504
rs73159329	ENSG00000100206_DMC1	ILMN_21290_3190603	22	22	37595549	37244900	350649	-0.181	0.18644	3.4996	2.73504
rs6519152	ENSG00000128394_APOBEC3F	ILMN_1659_2570753	22	22	37631878	37766619	134741	-0.181	0.186685	3.78875	2.90241
rs7287898	ENSG00000128394_APOBEC3F	ILMN_1659_2570753	22	22	37632140	37766619	134479	-0.181	0.18681	3.78875	2.90241
rs8137023	ENSG00000128394_APOBEC3F	ILMN_1659_2570753	22	22	37616723	37766619	149896	-0.181	0.18681	3.78875	2.90241
rs5000623	ENSG00000100156_SLC16A8	ILMN_10997_5080441	22	22	37622956	36804093	818863	0.181	0.186833	3.79011	3.20677
rs5757355	ENSG00000128268_MGAT3	ILMN_84303_2480524	22	22	37630211	38183271	553060	0.18	0.187412	5.95268	5.95268
rs132511	ENSG00000213923_CSNK1E	ILMN_15649_10296	22	22	37621468	37016644	604824	-0.18	0.187745	3.51225	2.81162
rs7289554	ENSG00000213923_CSNK1E	ILMN_24481_2630053	22	22	37620575	37016644	603931	0.18	0.18782	3.51225	2.81162
rs132518	ENSG00000100211_CBY1	ILMN_25634_4640039	22	22	37623718	37382604	241114	0.18	0.187875	3.84724	3.38
rs132519	ENSG00000100211_CBY1	ILMN_25634_4640039	22	22	37623750	37382604	241146	-0.18	0.187875	3.84724	3.38
rs11089908	ENSG00000183741_CBX6	ILMN_20870_6130215	22	22	37629259	37544403	84856	-0.18	0.188119	3.92672	2.84765
rs117088444	ENSG00000128394_APOBEC3F	ILMN_15884_7610364	22	22	37593846	37766619	172773	0.18	0.18845	3.78875	2.90241
rs117749565	ENSG00000100298_APOBEC3H	ILMN_18618_5820048	22	22	37611674	37823190	211516	0.18	0.18845	5.02704	5.02704
rs117871558	ENSG00000100298_APOBEC3H	ILMN_18618_5820048	22	22	37594663	37823190	228527	-0.18	0.18845	5.02704	5.02704
rs41280843	ENSG00000183741_CBX6	ILMN_10597_1570746	22	22	37590964	37544403	46561	0.18	0.18845	3.92672	2.84765
rs74434730	ENSG00000128383_APOBEC3A	ILMN_12846_2810040	22	22	37604062	37683569	79507	-0.18	0.18845	3.9224	2.87513
rs74434730	ENSG00000185022_MAFF	ILMN_13774_3940086	22	22	37604062	36927944	676118	-0.18	0.18845	3.95724	2.92724
rs74434730	ENSG00000209482_SNORD83A	ILMN_2936_3190544	22	22	37604062	38041164	437102	-0.18	0.18845	3.51266	2.8093
rs77047462	ENSG00000128383_APOBEC3A	ILMN_12846_2810040	22	22	37595355	37683569	88214	-0.18	0.18845	3.9224	2.87513
rs77047462	ENSG00000185022_MAFF	ILMN_13774_3940086	22	22	37595355	36927944	667411	-0.18	0.18845	3.95724	2.92724
rs77047462	ENSG00000209482_SNORD83A	ILMN_2936_3190544	22	22	37595355	38041164	445809	-0.18	0.18845	3.51266	2.8093
rs77061502	ENSG00000128394_APOBEC3F	ILMN_18531_4070132	22	22	37599456	37766619	167163	-0.18	0.18845	3.78875	2.90241
rs79579443	ENSG00000185022_MAFF	ILMN_13774_5560397	22	22	37601463	36927944	673519	0.18	0.18845	3.95724	2.92724
rs79579443	ENSG00000100142_POLR2F	ILMN_6124_630324	22	22	37601463	36679665	921798	-0.18	0.18845	3.38725	2.68989
rs5757345	ENSG00000168135_KCNJ4	ILMN_14221_360706	22	22	37623453	37152278	471175	-0.18	0.188533	3.69304	2.78238
rs5000623	ENSG00000100324_MAP3K7IP1	ILMN_24224_6400221	22	22	37622956	38125692	502736	0.18	0.188966	3.54601	2.90657
rs5000622	ENSG00000183741_CBX6	ILMN_10597_1570746	22	22	37622947	37544403	78544	0.18	0.189023	3.92672	2.84765
rs5000624	ENSG00000183741_CBX6	ILMN_10597_1570746	22	22	37622965	37544403	78562	-0.18	0.189023	3.92672	2.84765
rs5000625	ENSG00000183741_CBX6	ILMN_10597_1570746	22	22	37622969	37544403	78566	-0.18	0.189023	3.92672	2.84765
rs5000626	ENSG00000183741_CBX6	ILMN_10597_1570746	22	22	37622972	37544403	78569	-0.18	0.189023	3.92672	2.84765
rs9622868	ENSG00000100246_DNAL4	ILMN_22246_4010424	22	22	37630583	37504468	126115	0.18	0.189034	3.75097	2.86464
rs5750690	ENSG00000198904_APOBEC3C	ILMN_9058_2900639	22	22	37609010	37740208	131198	0.18	0.189442	3.51041	2.85975
rs73159330	ENSG00000100311_PDGFB	ILMN_30109_2370441	22	22	37601140	37949665	348525	0.18	0.189463	3.89286	3.10806
rs117680537	ENSG00000213923_CSNK1E	ILMN_24481_2630053	22	22	37622702	37016644	606058	0.18	0.189589	3.51225	2.81162
rs5757342	ENSG00000213923_CSNK1E	ILMN_15649_10296	22	22	37622175	37016644	605531	0.179	0.190037	3.51225	2.81162
rs5750695	ENSG00000213923_CSNK1E	ILMN_24481_2630053	22	22	37621203	37016644	604559	0.179	0.190193	3.51225	2.81162
rs132526	ENSG00000198904_APOBEC3C	ILMN_9058_2900639	22	22	37632729	37740208	107479	-0.179	0.190294	3.51041	2.85975
rs35853418	ENSG00000128394_APOBEC3F	ILMN_18531_4070132	22	22	37630245	37766619	136374	-0.179	0.190294	3.78875	2.90241
rs78808155	ENSG00000198792_TMEM184B	ILMN_10219_240731	22	22	37629711	36945244	684467	-0.179	0.190294	3.4225	2.76692
rs79887800	ENSG00000128394_APOBEC3F	ILMN_18531_2450110	22	22	37618800	37766619	147819	-0.179	0.190294	3.78875	2.90241
rs4361209	ENSG00000198904_APOBEC3C	ILMN_9058_2900639	22	22	37611582	37740208	128626	-0.179	0.190474	3.51041	2.85975
rs5000622	ENSG00000168135_KCNJ4	ILMN_14221_360706	22	22	37622947	37152278	470669	-0.179	0.190442	3.69304	2.78238
rs5000624	ENSG00000168135_KCNJ4	ILMN_14221_360706	22	22	37622965	37152278	470687	0.179	0.190442	3.69304	2.78238
rs5000625	ENSG00000168135_KCNJ4	ILMN_14221_360706	22	22	37622969	37152278	470691	0.179	0.190442	3.69304	2.78238
rs5000626	ENSG00000168135_KCNJ4	ILMN_14221_360706	22	22	37622972	37152278	470694	0.179	0.190442	3.69304	2.78238
rs5750691	ENSG00000198904_APOBEC3C	ILMN_9058_2900639	22	22	37611720	37740208	128488	0.179	0.190474	3.51041	2.85975
rs6519142	ENSG00000198904_APOBEC3C	ILMN_9058_2900639	22	22	37611964	37740208	128244	-0.179	0.190474	3.51041	2.85975
rs7292074	ENSG00000198904_APOBEC3C	ILMN_9058_2900639	22	22	37596397	37740208	143811	0.179	0.190474	3.51041	2.85975
rs132498	ENSG00000184381_PLA2G6	ILMN_13517_70386	22	22	37610688	36837449	773239	-0.179	0.190849	3.40682	2.72685
rs132498	ENSG00000213923_CSNK1E	ILMN_24481_2630053	22	22	37610688	37016644	594044	-0.179	0.190849	3.51225	2.81162
rs132499	ENSG00000184381_PLA2G6	ILMN_13517_70386	22	22	37612289	36837449	774840	0.179	0.190849	3.40682	2.72685
rs132499	ENSG00000213923_CSNK1E	ILMN_24481_2630053	22	22	37612289	37016644	595645	0.179	0.190849	3.51225	2.81162
rs132500	ENSG00000184381_PLA2G6	ILMN_13517_70386	22	22	37612591	36837449	775142	0.179	0.190849	3.40682	2.72685
rs132500	ENSG00000213923_CSNK1E	ILMN_24481_2630053	22	22	37612591	37016644	595947	0.179	0.190849	3.51225	2.81162
rs132501	ENSG00000184381_PLA2G6	ILMN_13517_70386	22	22	37612965	36837449	775516	-0.179	0.190849	3.40682	2.72685
rs132501	ENSG00000213923_CSNK1E	ILMN_24481_2630053	22	22	37612965	37016644	596321	-0.179	0.190849	3.51225	2.81162
rs132505	ENSG00000184381_PLA2G6	ILMN_13517_70386	22	22	37616498	36837449	779049	0.179	0.190849	3.40682	2.72685
rs132505	ENSG00000213923_CSNK1E	ILMN_24481_2630053	22	22	37616498	37016644	599854	0.179	0.190849	3.51225	2.81162
rs132506	ENSG00000184381_PLA2G6	ILMN_13517_70386	22	22	37617105	36837449	779656	0.179	0.190849	3.40682	2.72685
rs132506	ENSG00000213923_CSNK1E	ILMN_24481_2630053	22	22	37617105	37016644	600461	0.179	0.190849	3.51225	2.81162
rs132508	ENSG00000184381_PLA2G6	ILMN_13517_70386	22	22	37617856	36837449	780407	0.179	0.190849	3.40682	2.72685
rs132508	ENSG00000213923_CSNK1E	ILMN_24481_2630053	22	22	37617856	37016644	601212	0.179	0.190849	3.51225	2.81162
rs132509	ENSG00000184381_PLA2G6	ILMN_13517_70386	22	22	37618105	36837449	780656	0.179	0.190849	3.40682	2.72685
rs132509	ENSG00000213923_CSNK1E	ILMN_24481_2630053	22	22	37618105	37016644	601461	0.179	0.190849	3.51225	2.81162
rs132510	ENSG00000184381_PLA2G6	ILMN_13517_70386	22	22	37620506	36837449	783057	-0.179	0.190849	3.40682	2.72685
rs132510	ENSG00000213923_CSNK1E	ILMN_24481_2630053	22	22	37620506	37016644	603862	-0.179	0.190849	3.51225	2.81162
rs132513	ENSG00000184381_PLA2G6	ILMN_13517_70386	22	22	37621572	36837449	784123	-0.179	0.190849	3.40682	2.72685
rs132513	ENSG00000213923_CSNK1E	ILMN_24481_2630053	22	22	37621572	37016644	604928	-0.179	0.190849	3.51225	2.81162
rs132514	ENSG00000184381_PLA2G6	ILMN_13517_70386	22	22	37621804	36837449	784355	0.179	0.190849	3.40682	2.72685
rs132514	ENSG00000213923_CSNK1E	ILMN_24481_2630053	22	22	37621804	37016644	605160	0.179	0.190849	3.51225	2.81162
rs2015363	ENSG00000184381_PLA2G6	ILMN_13517_70386	22	22	37620084	36837449	782635	-0.179	0.190849	3.40682	2.72685
rs2015363	ENSG00000213923_CSNK1E	ILMN_24481_2630053	22	22	37620084	37016644	603440	-0.179	0.190849	3.51225	2.81162
rs2205964	ENSG00000184381_PLA2G6	ILMN_13517_70386	22	22	37629310	36837449	791861	0.179	0.190849	3.40682	2.72685
rs2205964	ENSG00000213923_CSNK1E	ILMN_24481_2630053	22	22	37629310	37016644	612666	0.179	0.190849	3.51225	2.81162
rs2205965	ENSG00000184381_PLA2G6	ILMN_13517_70386	22	22	37629364	36837449	791915	0.179	0.190849	3.40682	2.72685
rs2205965	ENSG00000213923_CSNK1E	ILMN_24481_2630053	22	22	37629364	37016644	612720	0.179	0.190849	3.51225	2.81162
rs2413551	ENSG00000184381_PLA2G6	ILMN_13517_70386	22	22	37630855	36837449	793406	-0.179	0.190849	3.40682	2.72685
rs2413551	ENSG00000213923_CSNK1E	ILMN_24481_2630053	22	22	37630855	37016644	614211	-0.179	0.190849	3.51225	2.81162
rs2413552	ENSG00000184381_PLA2G6	ILMN_13517_70386	22	22	37630882	36837449	793433	-0.179	0.190849	3.40682	2.72685
rs2413552	ENSG00000213923_CSNK1E	ILMN_24481_2630053	22	22	37630882	37016644	614238	-0.179	0.190849	3.51225	2.81162
rs2413553	ENSG00000184381_PLA2G6	ILMN_13517_70386	22	22	37631064	36837449	793615	0.179	0.190849	3.40682	2.72685
rs2413553	ENSG00000213923_CSNK1E	ILMN_24481_2630053	22	22	37631064	37016644	614420	0.179	0.190849	3.51225	2.81162
rs4296521	ENSG00000184381_PLA2G6	ILMN_13517_70386	22	22	37619311	36837449	781862	0.179	0.190849	3.40682	2.72685
rs4296521	ENSG00000213923_CSNK1E	ILMN_24481_2630053	22	22	37619311	37016644	602667	0.179	0.190849	3.51225	2.81162
rs4306795	ENSG00000184381_PLA2G6	ILMN_13517_70386	22	22	37630053	36837449	792604	-0.179	0.190849	3.40682	2.72685
rs4306795	ENSG00000213923_CSNK1E	ILMN_24481_2630053	22	22	37630053	37016644	613409	-0.179	0.190849	3.51225	2.81162
rs4308199	ENSG00000184381_PLA2G6	ILMN_13517_70386	22	22	37629760	36837449	792311	0.179	0.190849	3.40682	2.72685
rs4308199	ENSG00000213923_CSNK1E	ILMN_24481_2630053	22	22	37629760	37016644	613116	0.179	0.190849	3.51225	2.81162
rs4308202	ENSG00000184381_PLA2G6	ILMN_13517_70386	22	22	37619829	36837449	782380	-0.179	0.190849	3.40682	2.72685
rs4308202	ENSG00000213923_CSNK1E	ILMN_24481_2630053	22	22	37619829	37016644	603185	-0.179	0.190849	3.51225	2.81162
rs4420791	ENSG00000184381_PLA2G6	ILMN_13517_70386	22	22	37629782	36837449	792333	0.179	0.190849	3.40682	2.72685
rs4420791	ENSG00000213923_CSNK1E	ILMN_24481_2630053	22	22	37629782	37016644	613138	0.179	0.190849	3.51225	2.81162
rs4434085	ENSG00000184381_PLA2G6	ILMN_13517_70386	22	22	37630101	36837449	792652	0.179	0.190849	3.40682	2.72685
rs4434085	ENSG00000213923_CSNK1E	ILMN_24481_2630053	22	22	37630101	37016644	613457	0.179	0.190849	3.51225	2.81162
[truncated: 7,904 more rows]

## Sheet: Table_S8b_CHB.JHPT_CIS
Table S8b: cis association for CHBJPT population
Note:
r value means Spearman Rank Correlation.
SNP_label	SNP_ID	GENE_Label	GENE_ID	SNP_chromosome	GENE_chromosome	SNP_location	GENE_location	Distance	rvalue	pvalue	perm10-2	perm0.05
rs5757318	-	ENSG00000128272_ATF4	ILMN_10757_2900170	22	22	37605602	38246515	640913	0.44	0.000439384	3.98718	3.66116
rs73884576	-	ENSG00000213923_CSNK1E	ILMN_24481_2630053	22	22	37599634	37016644	582990	0.413	0.00102715	3.87284	2.92674
rs73884576	-	ENSG00000100196_KDELR3	ILMN_1919_7210424	22	22	37599634	37194029	405605	-0.411	0.00109251	3.54213	2.81803
rs73159334	-	ENSG00000183741_CBX6	ILMN_20870_6130215	22	22	37619597	37544403	75194	-0.401	0.00149768	3.69975	2.86474
rs5750690	-	ENSG00000100298_APOBEC3H	ILMN_18618_5820048	22	22	37609010	37823190	214180	-0.396	0.00171985	3.6375	2.87303
rs132498	-	ENSG00000184381_PLA2G6	ILMN_13517_70386	22	22	37610688	36837449	773239	0.392	0.00192907	4.7725	4.7725
rs5750695	-	ENSG00000184381_PLA2G6	ILMN_13517_70386	22	22	37621203	36837449	783754	-0.392	0.00195967	4.7725	4.7725
rs5757318	-	ENSG00000128394_APOBEC3F	ILMN_18531_4070132	22	22	37605602	37766619	161017	0.38	0.002781	3.63566	2.89595
rs73884576	-	ENSG00000100142_POLR2F	ILMN_6124_630324	22	22	37599634	36679665	919969	0.377	0.00294882	3.57111	2.86579
rs7286632	-	ENSG00000183741_CBX6	ILMN_20870_6130215	22	22	37628722	37544403	84319	0.364	0.0042225	3.69975	2.86474
rs5000622	-	ENSG00000184381_PLA2G6	ILMN_13517_70386	22	22	37622947	36837449	785498	0.364	0.00424983	4.7725	4.7725
rs5757357	-	ENSG00000100146_SOX10	ILMN_13184_3400386	22	22	37630679	36698253	932426	-0.363	0.00431548	3.67554	2.88602
rs73884576	-	ENSG00000184381_PLA2G6	ILMN_13517_70386	22	22	37599634	36837449	762185	-0.361	0.00454414	4.7725	4.7725
rs7291047	-	ENSG00000184381_PLA2G6	ILMN_13517_70386	22	22	37622263	36837449	784814	0.36	0.00475555	4.7725	4.7725
rs5757328	-	ENSG00000184381_PLA2G6	ILMN_13517_70386	22	22	37615915	36837449	778466	0.359	0.00486249	4.7725	4.7725
rs5757357	-	ENSG00000209482_SNORD83A	ILMN_2936_3190544	22	22	37630679	38041164	410485	0.356	0.00525282	4.34223	4.22534
rs1122771	-	ENSG00000100298_APOBEC3H	ILMN_18618_5820048	22	22	37597258	37823190	225932	0.356	0.00526474	3.6375	2.87303
rs132499	-	ENSG00000184381_PLA2G6	ILMN_13517_70386	22	22	37612289	36837449	774840	-0.353	0.00572899	4.7725	4.7725
rs132500	-	ENSG00000184381_PLA2G6	ILMN_13517_70386	22	22	37612591	36837449	775142	-0.353	0.00572899	4.7725	4.7725
rs132501	-	ENSG00000184381_PLA2G6	ILMN_13517_70386	22	22	37612965	36837449	775516	0.353	0.00572899	4.7725	4.7725
rs713836	-	ENSG00000184381_PLA2G6	ILMN_13517_70386	22	22	37613040	36837449	775591	-0.353	0.00572899	4.7725	4.7725
rs713950	-	ENSG00000184381_PLA2G6	ILMN_13517_70386	22	22	37612951	36837449	775502	-0.353	0.00572899	4.7725	4.7725
rs735306	-	ENSG00000100311_PDGFB	ILMN_30109_2370441	22	22	37589978	37949665	359687	-0.351	0.00601435	4.42106	3.3175
rs5000625	-	ENSG00000184381_PLA2G6	ILMN_13517_70386	22	22	37622969	36837449	785520	-0.348	0.00646115	4.7725	4.7725
rs5000626	-	ENSG00000184381_PLA2G6	ILMN_13517_70386	22	22	37622972	36837449	785523	-0.348	0.00646115	4.7725	4.7725
rs469987	-	ENSG00000184381_PLA2G6	ILMN_13517_70386	22	22	37617301	36837449	779852	0.347	0.00665638	4.7725	4.7725
rs5000623	-	ENSG00000184381_PLA2G6	ILMN_13517_70386	22	22	37622956	36837449	785507	-0.345	0.00692436	4.7725	4.7725
rs5000624	-	ENSG00000184381_PLA2G6	ILMN_13517_70386	22	22	37622965	36837449	785516	-0.345	0.00692436	4.7725	4.7725
rs5750691	-	ENSG00000168135_KCNJ4	ILMN_14221_360706	22	22	37611720	37152278	459442	-0.339	0.00809026	3.72974	2.88871
rs77065598	-	ENSG00000100298_APOBEC3H	ILMN_18618_5820048	22	22	37617414	37823190	205776	0.336	0.00860814	3.6375	2.87303
rs117420195	-	ENSG00000100298_APOBEC3H	ILMN_18618_5820048	22	22	37628733	37823190	194457	0.336	0.00866948	3.6375	2.87303
rs117274633	-	ENSG00000100324_MAP3K7IP1	ILMN_24224_6400221	22	22	37629263	38125692	496429	0.333	0.00924087	3.57825	2.81578
rs132510	-	ENSG00000184381_PLA2G6	ILMN_13517_70386	22	22	37620506	36837449	783057	0.33	0.00997033	4.7725	4.7725
rs5757318	-	ENSG00000168135_KCNJ4	ILMN_14221_360706	22	22	37605602	37152278	453324	0.328	0.0104023	3.72974	2.88871
rs77065598	-	ENSG00000100242_UNC84B	ILMN_28554_5570750	22	22	37617414	37460681	156733	0.327	0.0108047	3.49781	2.81052
rs77065598	-	ENSG00000100151_PICK1	ILMN_138706_2900239	22	22	37617414	36783208	834206	0.327	0.010887	3.68912	2.85622
rs5757331	-	ENSG00000184381_PLA2G6	ILMN_13517_70386	22	22	37618776	36837449	781327	-0.323	0.0117454	4.7725	4.7725
rs73884576	-	ENSG00000100216_TOMM22	ILMN_20129_940113	22	22	37599634	37407900	191734	0.322	0.0122423	3.77917	2.92281
rs77065598	-	ENSG00000100139_MICALL1	ILMN_25073_770240	22	22	37617414	36632292	985122	0.321	0.0123401	3.62147	2.8125
rs738307	-	ENSG00000184381_PLA2G6	ILMN_13517_70386	22	22	37620441	36837449	782992	-0.321	0.0123692	4.7725	4.7725
rs117420195	-	ENSG00000100151_PICK1	ILMN_138706_2900239	22	22	37628733	36783208	845525	0.319	0.0131005	3.68912	2.85622
rs2899307	-	ENSG00000184381_PLA2G6	ILMN_13517_70386	22	22	37601161	36837449	763712	0.319	0.0131083	4.7725	4.7725
rs1122771	-	ENSG00000128394_APOBEC3F	ILMN_15884_7610364	22	22	37597258	37766619	169361	0.317	0.0134561	3.63566	2.89595
rs7292074	-	ENSG00000184381_PLA2G6	ILMN_13517_70386	22	22	37596397	36837449	758948	-0.317	0.0135798	4.7725	4.7725
rs2205964	-	ENSG00000184381_PLA2G6	ILMN_13517_70386	22	22	37629310	36837449	791861	-0.314	0.0145226	4.7725	4.7725
rs73884576	-	ENSG00000100311_PDGFB	ILMN_30109_2370441	22	22	37599634	37949665	350031	0.314	0.0147093	4.42106	3.3175
rs5750691	-	ENSG00000184381_PLA2G6	ILMN_13517_70386	22	22	37611720	36837449	774271	-0.313	0.0148233	4.7725	4.7725
rs11089908	-	ENSG00000184381_PLA2G6	ILMN_13517_70386	22	22	37629259	36837449	791810	0.311	0.0156681	4.7725	4.7725
rs118862	-	ENSG00000184381_PLA2G6	ILMN_13517_70386	22	22	37610892	36837449	773443	0.311	0.0156681	4.7725	4.7725
rs132509	-	ENSG00000184381_PLA2G6	ILMN_13517_70386	22	22	37618105	36837449	780656	-0.311	0.0156681	4.7725	4.7725
rs132511	-	ENSG00000184381_PLA2G6	ILMN_13517_70386	22	22	37621468	36837449	784019	0.311	0.0156681	4.7725	4.7725
rs132525	-	ENSG00000184381_PLA2G6	ILMN_13517_70386	22	22	37629922	36837449	792473	0.311	0.0156681	4.7725	4.7725
rs2205967	-	ENSG00000184381_PLA2G6	ILMN_13517_70386	22	22	37629441	36837449	791992	-0.311	0.0156681	4.7725	4.7725
rs4296521	-	ENSG00000184381_PLA2G6	ILMN_13517_70386	22	22	37619311	36837449	781862	-0.311	0.0156681	4.7725	4.7725
rs4306795	-	ENSG00000184381_PLA2G6	ILMN_13517_70386	22	22	37630053	36837449	792604	0.311	0.0156681	4.7725	4.7725
rs4308202	-	ENSG00000184381_PLA2G6	ILMN_13517_70386	22	22	37619829	36837449	782380	0.311	0.0156681	4.7725	4.7725
rs4434085	-	ENSG00000184381_PLA2G6	ILMN_13517_70386	22	22	37630101	36837449	792652	-0.311	0.0156681	4.7725	4.7725
rs4522710	-	ENSG00000184381_PLA2G6	ILMN_13517_70386	22	22	37619748	36837449	782299	0.311	0.0156681	4.7725	4.7725
rs5750701	-	ENSG00000184381_PLA2G6	ILMN_13517_70386	22	22	37630179	36837449	792730	0.311	0.0156681	4.7725	4.7725
rs5757325	-	ENSG00000184381_PLA2G6	ILMN_13517_70386	22	22	37614892	36837449	777443	-0.311	0.0156681	4.7725	4.7725
rs5757334	-	ENSG00000184381_PLA2G6	ILMN_13517_70386	22	22	37621239	36837449	783790	0.311	0.0156681	4.7725	4.7725
rs5757358	-	ENSG00000184381_PLA2G6	ILMN_13517_70386	22	22	37630723	36837449	793274	-0.311	0.0156681	4.7725	4.7725
rs5995632	-	ENSG00000184381_PLA2G6	ILMN_13517_70386	22	22	37614397	36837449	776948	-0.311	0.0156681	4.7725	4.7725
rs5995634	-	ENSG00000184381_PLA2G6	ILMN_13517_70386	22	22	37620994	36837449	783545	0.311	0.0156681	4.7725	4.7725
rs6001293	-	ENSG00000184381_PLA2G6	ILMN_13517_70386	22	22	37620973	36837449	783524	0.311	0.0156681	4.7725	4.7725
rs6001309	-	ENSG00000184381_PLA2G6	ILMN_13517_70386	22	22	37630545	36837449	793096	-0.311	0.0156681	4.7725	4.7725
rs6001312	-	ENSG00000184381_PLA2G6	ILMN_13517_70386	22	22	37631842	36837449	794393	-0.311	0.0156681	4.7725	4.7725
rs6001313	-	ENSG00000184381_PLA2G6	ILMN_13517_70386	22	22	37631847	36837449	794398	-0.311	0.0156681	4.7725	4.7725
rs713858	-	ENSG00000184381_PLA2G6	ILMN_13517_70386	22	22	37632030	36837449	794581	0.311	0.0156681	4.7725	4.7725
rs738306	-	ENSG00000184381_PLA2G6	ILMN_13517_70386	22	22	37620180	36837449	782731	-0.311	0.0156681	4.7725	4.7725
rs9622863	-	ENSG00000184381_PLA2G6	ILMN_13517_70386	22	22	37620574	36837449	783125	0.311	0.0156681	4.7725	4.7725
rs9622868	-	ENSG00000184381_PLA2G6	ILMN_13517_70386	22	22	37630583	36837449	793134	-0.311	0.0156681	4.7725	4.7725
rs11913682	-	ENSG00000100242_UNC84B	ILMN_28554_5570750	22	22	37605946	37460681	145265	-0.31	0.0158079	3.49781	2.81052
rs73159330	-	ENSG00000100242_UNC84B	ILMN_28554_5570750	22	22	37601140	37460681	140459	-0.31	0.0158079	3.49781	2.81052
rs73884576	-	ENSG00000100246_DNAL4	ILMN_22246_4010424	22	22	37599634	37504468	95166	0.31	0.0160952	3.54371	2.80508
rs11913682	-	ENSG00000100151_PICK1	ILMN_138706_2900239	22	22	37605946	36783208	822738	-0.308	0.0165932	3.68912	2.85622
rs73159330	-	ENSG00000100151_PICK1	ILMN_138706_2900239	22	22	37601140	36783208	817932	-0.308	0.0165932	3.68912	2.85622
rs9611041	-	ENSG00000100298_APOBEC3H	ILMN_18618_5820048	22	22	37595018	37823190	228172	0.308	0.0166964	3.6375	2.87303
rs5757361	-	ENSG00000128394_APOBEC3F	ILMN_18531_4070132	22	22	37635158	37766619	131461	-0.307	0.0170741	3.63566	2.89595
rs738143	-	ENSG00000100298_APOBEC3H	ILMN_18618_5820048	22	22	37594371	37823190	228819	0.306	0.0175278	3.6375	2.87303
rs73884576	-	ENSG00000209482_SNORD83A	ILMN_2936_3190544	22	22	37599634	38041164	441530	-0.306	0.0175914	4.34223	4.22534
rs5757326	-	ENSG00000184381_PLA2G6	ILMN_13517_70386	22	22	37614902	36837449	777453	0.304	0.0180382	4.7725	4.7725
rs118182892	-	ENSG00000209482_SNORD83A	ILMN_2936_3190544	22	22	37601901	38041164	439263	-0.302	0.0188236	4.34223	4.22534
rs132505	-	ENSG00000100146_SOX10	ILMN_13184_3400386	22	22	37616498	36698253	918245	-0.302	0.0191598	3.67554	2.88602
rs9611041	-	ENSG00000100321_SYNGR1	ILMN_19133_3890220	22	22	37595018	38075900	480882	-0.302	0.0191862	3.86212	2.93008
rs132505	-	ENSG00000128268_MGAT3	ILMN_20796_5870471	22	22	37616498	38183271	566773	-0.301	0.019486	3.72232	2.90871
rs4420791	-	ENSG00000184381_PLA2G6	ILMN_13517_70386	22	22	37629782	36837449	792333	-0.301	0.0195277	4.7725	4.7725
rs5757356	-	ENSG00000185022_MAFF	ILMN_13774_3940086	22	22	37630666	36927944	702722	-0.3	0.0200716	4.13017	3.07505
rs5750696	-	ENSG00000184381_PLA2G6	ILMN_13517_70386	22	22	37621311	36837449	783862	-0.299	0.0201595	4.7725	4.7725
rs5750698	-	ENSG00000184381_PLA2G6	ILMN_13517_70386	22	22	37628676	36837449	791227	0.299	0.0202002	4.7725	4.7725
rs132515	-	ENSG00000100146_SOX10	ILMN_13184_3400386	22	22	37623131	36698253	924878	0.298	0.0207097	3.67554	2.88602
rs6001296	-	ENSG00000185022_MAFF	ILMN_13774_3940086	22	22	37622442	36927944	694498	0.298	0.0207989	4.13017	3.07505
rs4532056	-	ENSG00000184381_PLA2G6	ILMN_13517_70386	22	22	37629162	36837449	791713	0.298	0.0209217	4.7725	4.7725
rs6001304	-	ENSG00000185022_MAFF	ILMN_13774_3940086	22	22	37629341	36927944	701397	-0.297	0.0209758	4.13017	3.07505
rs132523	-	ENSG00000100316_RPL3	ILMN_29090_1500437	22	22	37623814	38038836	415022	0.297	0.0210288	3.78436	2.90804
rs6001299	-	ENSG00000184381_PLA2G6	ILMN_13517_70386	22	22	37624012	36837449	786563	-0.297	0.021389	4.7725	4.7725
rs8137023	-	ENSG00000183741_CBX6	ILMN_20870_6130215	22	22	37616723	37544403	72320	-0.294	0.0223969	3.69975	2.86474
rs5750698	-	ENSG00000100211_CBY1	ILMN_25634_4640039	22	22	37628676	37382604	246072	-0.293	0.0229069	4.03973	3.04788
rs4589863	-	ENSG00000184381_PLA2G6	ILMN_13517_70386	22	22	37630736	36837449	793287	-0.293	0.0230223	4.7725	4.7725
rs5750698	-	ENSG00000128268_MGAT3	ILMN_20796_5870471	22	22	37628676	38183271	554595	0.293	0.0231628	3.72232	2.90871
rs7286632	-	ENSG00000184949_ILMN_42370	ILMN_42370_1580349	22	22	37628722	37308300	320422	-0.292	0.0234393	3.68767	2.86204
rs132519	-	ENSG00000184381_PLA2G6	ILMN_13517_70386	22	22	37623750	36837449	786301	0.291	0.0238767	4.7725	4.7725
rs132517	-	ENSG00000184381_PLA2G6	ILMN_13517_70386	22	22	37623516	36837449	786067	0.291	0.0240945	4.7725	4.7725
rs5750697	-	ENSG00000184381_PLA2G6	ILMN_13517_70386	22	22	37623169	36837449	785720	-0.291	0.0240945	4.7725	4.7725
rs5757345	-	ENSG00000184381_PLA2G6	ILMN_13517_70386	22	22	37623453	36837449	786004	0.291	0.0240945	4.7725	4.7725
rs11704203	-	ENSG00000128394_APOBEC3F	ILMN_15884_7610364	22	22	37624590	37766619	142029	0.29	0.0243875	3.63566	2.89595
rs713859	-	ENSG00000184381_PLA2G6	ILMN_13517_70386	22	22	37632120	36837449	794671	-0.29	0.0244527	4.7725	4.7725
rs2205965	-	ENSG00000100335_SMCR7L	ILMN_28305_5360068	22	22	37629364	38228230	598866	0.29	0.0245533	3.66369	2.85984
rs73884576	-	ENSG00000100242_UNC84B	ILMN_28554_5570750	22	22	37599634	37460681	138953	0.29	0.02482	3.49781	2.81052
rs116970774	-	ENSG00000100201_DDX17	ILMN_28983_6220035	22	22	37592024	37209389	382635	0.29	0.0248548	3.54176	2.79571
rs132514	-	ENSG00000184381_PLA2G6	ILMN_13517_70386	22	22	37621804	36837449	784355	-0.289	0.0251513	4.7725	4.7725
rs5757361	-	ENSG00000100206_DMC1	ILMN_21290_3190603	22	22	37635158	37244900	390258	-0.289	0.0252629	3.50081	2.77925
rs73159334	-	ENSG00000100335_SMCR7L	ILMN_28305_5360068	22	22	37619597	38228230	608633	-0.289	0.0252726	3.66369	2.85984
rs5757355	-	ENSG00000198904_APOBEC3C	ILMN_2064_6660441	22	22	37630211	37740208	109997	0.288	0.0254216	3.85219	3.10698
rs6519155	-	ENSG00000184381_PLA2G6	ILMN_13517_70386	22	22	37635304	36837449	797855	0.287	0.0260565	4.7725	4.7725
rs6001294	-	ENSG00000184381_PLA2G6	ILMN_13517_70386	22	22	37621023	36837449	783574	-0.287	0.0262554	4.7725	4.7725
rs4561752	-	ENSG00000184381_PLA2G6	ILMN_13517_70386	22	22	37628982	36837449	791533	0.287	0.0263764	4.7725	4.7725
rs132513	-	ENSG00000184381_PLA2G6	ILMN_13517_70386	22	22	37621572	36837449	784123	0.287	0.0264197	4.7725	4.7725
rs4308199	-	ENSG00000184381_PLA2G6	ILMN_13517_70386	22	22	37629760	36837449	792311	-0.286	0.0265492	4.7725	4.7725
rs4494857	-	ENSG00000184381_PLA2G6	ILMN_13517_70386	22	22	37629759	36837449	792310	-0.286	0.0265492	4.7725	4.7725
rs8137023	-	ENSG00000100211_CBY1	ILMN_25634_5910717	22	22	37616723	37382604	234119	-0.286	0.026777	4.03973	3.04788
rs77065598	-	ENSG00000128394_APOBEC3F	ILMN_18531_4070132	22	22	37617414	37766619	149205	-0.286	0.026813	3.63566	2.89595
rs117274633	-	ENSG00000100151_PICK1	ILMN_138706_2900239	22	22	37629263	36783208	846055	-0.285	0.0274083	3.68912	2.85622
rs118182892	-	ENSG00000128272_ATF4	ILMN_10757_2900170	22	22	37601901	38246515	644614	-0.285	0.0274083	3.98718	3.66116
rs118182892	-	ENSG00000128298_BAIAP2L2	ILMN_21982_160424	22	22	37601901	36810843	791058	-0.285	0.0274083	3.86223	2.90628
rs5750690	-	ENSG00000128394_APOBEC3F	ILMN_15884_7610364	22	22	37609010	37766619	157609	-0.284	0.0275982	3.63566	2.89595
rs116970774	-	ENSG00000128394_APOBEC3F	ILMN_18531_4070132	22	22	37592024	37766619	174595	0.284	0.0277869	3.63566	2.89595
rs2205965	-	ENSG00000128394_APOBEC3F	ILMN_18531_4070132	22	22	37629364	37766619	137255	0.284	0.0280356	3.63566	2.89595
rs5000627	-	ENSG00000184381_PLA2G6	ILMN_13517_70386	22	22	37623021	36837449	785572	0.283	0.0282398	4.7725	4.7725
rs7286632	-	ENSG00000100324_MAP3K7IP1	ILMN_24224_5490187	22	22	37628722	38125692	496970	-0.283	0.0282778	3.57825	2.81578
rs6001296	-	ENSG00000184381_PLA2G6	ILMN_13517_70386	22	22	37622442	36837449	784993	-0.283	0.0286525	4.7725	4.7725
rs735306	-	ENSG00000100211_CBY1	ILMN_25634_5910717	22	22	37589978	37382604	207374	0.283	0.0286588	4.03973	3.04788
rs2142836	-	ENSG00000128394_APOBEC3F	ILMN_15884_7610364	22	22	37617065	37766619	149554	0.282	0.0287524	3.63566	2.89595
rs73159334	-	ENSG00000100298_APOBEC3H	ILMN_18618_5820048	22	22	37619597	37823190	203593	-0.282	0.0288638	3.6375	2.87303
rs760481	-	ENSG00000100321_SYNGR1	ILMN_19133_3890220	22	22	37598731	38075900	477169	-0.282	0.029194	3.86212	2.93008
rs132526	-	ENSG00000179750_APOBEC3B	ILMN_5305_1170471	22	22	37632729	37708351	75622	-0.281	0.029383	4.22923	2.99467
rs5750698	-	ENSG00000100216_TOMM22	ILMN_20129_940113	22	22	37628676	37407900	220776	-0.281	0.029794	3.77917	2.92281
rs132506	-	ENSG00000184381_PLA2G6	ILMN_13517_70386	22	22	37617105	36837449	779656	-0.281	0.0298909	4.7725	4.7725
rs132507	-	ENSG00000184381_PLA2G6	ILMN_13517_70386	22	22	37617381	36837449	779932	0.281	0.0298909	4.7725	4.7725
rs11704203	-	ENSG00000184381_PLA2G6	ILMN_13517_6760360	22	22	37624590	36837449	787141	-0.28	0.0300153	4.7725	4.7725
rs132520	-	ENSG00000184381_PLA2G6	ILMN_13517_70386	22	22	37623763	36837449	786314	0.28	0.0300688	4.7725	4.7725
rs132521	-	ENSG00000184381_PLA2G6	ILMN_13517_70386	22	22	37623771	36837449	786322	0.28	0.0300688	4.7725	4.7725
rs5750690	-	ENSG00000100321_SYNGR1	ILMN_19133_3890220	22	22	37609010	38075900	466890	0.28	0.030236	3.86212	2.93008
rs73884576	-	ENSG00000168135_KCNJ4	ILMN_14221_3420129	22	22	37599634	37152278	447356	0.28	0.0305027	3.72974	2.88871
rs73159334	-	ENSG00000184949_ILMN_42370	ILMN_42370_1580349	22	22	37619597	37308300	311297	0.279	0.030814	3.68767	2.86204
rs4643638	-	ENSG00000184381_PLA2G6	ILMN_13517_70386	22	22	37628972	36837449	791523	0.279	0.0308607	4.7725	4.7725
rs4361209	-	ENSG00000184381_PLA2G6	ILMN_13517_70386	22	22	37611582	36837449	774133	0.279	0.0310293	4.7725	4.7725
rs11704203	-	ENSG00000128394_APOBEC3F	ILMN_18531_4070132	22	22	37624590	37766619	142029	0.279	0.0311087	3.63566	2.89595
rs4361209	-	ENSG00000128394_APOBEC3F	ILMN_18531_4070132	22	22	37611582	37766619	155037	0.278	0.0312763	3.63566	2.89595
rs132499	-	ENSG00000100146_SOX10	ILMN_13184_3400386	22	22	37612289	36698253	914036	-0.278	0.031689	3.67554	2.88602
rs132500	-	ENSG00000100146_SOX10	ILMN_13184_3400386	22	22	37612591	36698253	914338	-0.278	0.031689	3.67554	2.88602
rs132501	-	ENSG00000100146_SOX10	ILMN_13184_3400386	22	22	37612965	36698253	914712	0.278	0.031689	3.67554	2.88602
rs713836	-	ENSG00000100146_SOX10	ILMN_13184_3400386	22	22	37613040	36698253	914787	-0.278	0.031689	3.67554	2.88602
rs713950	-	ENSG00000100146_SOX10	ILMN_13184_3400386	22	22	37612951	36698253	914698	-0.278	0.031689	3.67554	2.88602
rs7289554	-	ENSG00000184381_PLA2G6	ILMN_13517_70386	22	22	37620575	36837449	783126	-0.277	0.0320919	4.7725	4.7725
rs117420195	-	ENSG00000100139_MICALL1	ILMN_25073_770240	22	22	37628733	36632292	996441	0.277	0.0322593	3.62147	2.8125
rs117420195	-	ENSG00000100242_UNC84B	ILMN_28554_5570750	22	22	37628733	37460681	168052	0.277	0.0322593	3.49781	2.81052
rs765080	-	ENSG00000184381_PLA2G6	ILMN_13517_70386	22	22	37606416	36837449	768967	0.276	0.0325405	4.7725	4.7725
rs132508	-	ENSG00000128268_MGAT3	ILMN_20796_5870471	22	22	37617856	38183271	565415	-0.276	0.0326234	3.72232	2.90871
rs469986	-	ENSG00000184381_PLA2G6	ILMN_13517_70386	22	22	37610623	36837449	773174	-0.276	0.0327134	4.7725	4.7725
rs132510	-	ENSG00000100146_SOX10	ILMN_13184_3400386	22	22	37620506	36698253	922253	0.276	0.0327299	3.67554	2.88602
rs73159334	-	ENSG00000100211_CBY1	ILMN_25634_5910717	22	22	37619597	37382604	236993	-0.276	0.0328733	4.03973	3.04788
rs5757355	-	ENSG00000100346_CACNA1I	ILMN_5699_6650735	22	22	37630211	38296704	666493	0.276	0.0330258	3.53934	2.77659
rs5757355	-	ENSG00000168135_KCNJ4	ILMN_14221_360706	22	22	37630211	37152278	477933	-0.275	0.0335568	3.72974	2.88871
rs11913682	-	ENSG00000100139_MICALL1	ILMN_25073_770240	22	22	37605946	36632292	973654	-0.275	0.0335658	3.62147	2.8125
rs73159330	-	ENSG00000100139_MICALL1	ILMN_25073_770240	22	22	37601140	36632292	968848	-0.275	0.0335658	3.62147	2.8125
rs5995636	-	ENSG00000198792_TMEM184B	ILMN_10219_240731	22	22	37631909	36945244	686665	0.275	0.0337114	3.54725	2.78312
rs11704203	-	ENSG00000100206_DMC1	ILMN_21290_3190603	22	22	37624590	37244900	379690	0.274	0.0338475	3.50081	2.77925
rs738143	-	ENSG00000128394_APOBEC3F	ILMN_15884_7610364	22	22	37594371	37766619	172248	0.274	0.0339404	3.63566	2.89595
rs5757344	-	ENSG00000184381_PLA2G6	ILMN_13517_70386	22	22	37623151	36837449	785702	0.274	0.034257	4.7725	4.7725
rs73884576	-	ENSG00000128394_APOBEC3F	ILMN_18531_4070132	22	22	37599634	37766619	166985	-0.274	0.0344075	3.63566	2.89595
rs73884576	-	ENSG00000100324_MAP3K7IP1	ILMN_19146_940504	22	22	37599634	38125692	526058	0.274	0.0344075	3.57825	2.81578
rs116970774	-	ENSG00000100324_MAP3K7IP1	ILMN_24224_5490187	22	22	37592024	38125692	533668	-0.273	0.0345268	3.57825	2.81578
rs132515	-	ENSG00000209482_SNORD83A	ILMN_2936_3190544	22	22	37623131	38041164	418033	-0.273	0.035037	4.34223	4.22534
rs2142836	-	ENSG00000100196_KDELR3	ILMN_1919_7210424	22	22	37617065	37194029	423036	0.273	0.0351389	3.54213	2.81803
rs5757361	-	ENSG00000184381_PLA2G6	ILMN_13517_6760360	22	22	37635158	36837449	797709	0.273	0.0351595	4.7725	4.7725
rs132518	-	ENSG00000184381_PLA2G6	ILMN_13517_70386	22	22	37623718	36837449	786269	-0.272	0.0356553	4.7725	4.7725
rs8137023	-	ENSG00000184949_ILMN_42370	ILMN_42370_1580349	22	22	37616723	37308300	308423	0.272	0.0356704	3.68767	2.86204
rs73884576	-	ENSG00000100139_MICALL1	ILMN_25073_770240	22	22	37599634	36632292	967342	0.272	0.0357981	3.62147	2.8125
rs117849871	-	ENSG00000128268_MGAT3	ILMN_20796_5870471	22	22	37628781	38183271	554490	0.272	0.0358241	3.72232	2.90871
rs132508	-	ENSG00000184381_PLA2G6	ILMN_13517_70386	22	22	37617856	36837449	780407	-0.271	0.0358942	4.7725	4.7725
rs132499	-	ENSG00000128268_MGAT3	ILMN_20796_5870471	22	22	37612289	38183271	570982	-0.271	0.0362056	3.72232	2.90871
rs132500	-	ENSG00000128268_MGAT3	ILMN_20796_5870471	22	22	37612591	38183271	570680	-0.271	0.0362056	3.72232	2.90871
rs132501	-	ENSG00000128268_MGAT3	ILMN_20796_5870471	22	22	37612965	38183271	570306	0.271	0.0362056	3.72232	2.90871
rs713836	-	ENSG00000128268_MGAT3	ILMN_20796_5870471	22	22	37613040	38183271	570231	-0.271	0.0362056	3.72232	2.90871
rs713950	-	ENSG00000128268_MGAT3	ILMN_20796_5870471	22	22	37612951	38183271	570320	-0.271	0.0362056	3.72232	2.90871
rs469987	-	ENSG00000100196_KDELR3	ILMN_1919_7210424	22	22	37617301	37194029	423272	0.27	0.0371599	3.54213	2.81803
rs132526	-	ENSG00000100298_APOBEC3H	ILMN_18618_5820048	22	22	37632729	37823190	190461	0.269	0.0374247	3.6375	2.87303
rs8137023	-	ENSG00000128272_ATF4	ILMN_10757_2900170	22	22	37616723	38246515	629792	-0.269	0.0377154	3.98718	3.66116
rs5000623	-	ENSG00000185022_MAFF	ILMN_13774_3940086	22	22	37622956	36927944	695012	0.269	0.037822	4.13017	3.07505
rs5000624	-	ENSG00000185022_MAFF	ILMN_13774_3940086	22	22	37622965	36927944	695021	0.269	0.037822	4.13017	3.07505
rs117274633	-	ENSG00000100324_MAP3K7IP1	ILMN_19146_940504	22	22	37629263	38125692	496429	-0.267	0.0390669	3.57825	2.81578
rs118182892	-	ENSG00000183741_CBX6	ILMN_20870_6130215	22	22	37601901	37544403	57498	0.267	0.0390669	3.69975	2.86474
rs6001291	-	ENSG00000184381_PLA2G6	ILMN_13517_70386	22	22	37620900	36837449	783451	-0.267	0.0393019	4.7725	4.7725
rs5757355	-	ENSG00000184381_PLA2G6	ILMN_13517_70386	22	22	37630211	36837449	792762	-0.267	0.0394637	4.7725	4.7725
rs73159334	-	ENSG00000168135_KCNJ4	ILMN_14221_3420129	22	22	37619597	37152278	467319	-0.266	0.0397503	3.72974	2.88871
rs5757328	-	ENSG00000100211_CBY1	ILMN_25634_4640039	22	22	37615915	37382604	233311	-0.266	0.0399259	4.03973	3.04788
rs8140019	-	ENSG00000100321_SYNGR1	ILMN_19133_3890220	22	22	37615489	38075900	460411	0.265	0.040396	3.86212	2.93008
rs77065598	-	ENSG00000100311_PDGFB	ILMN_18749_5570463	22	22	37617414	37949665	332251	-0.265	0.0407016	4.42106	3.3175
rs132506	-	ENSG00000128268_MGAT3	ILMN_20796_5870471	22	22	37617105	38183271	566166	-0.265	0.0407076	3.72232	2.90871
rs132507	-	ENSG00000128268_MGAT3	ILMN_20796_5870471	22	22	37617381	38183271	565890	0.265	0.0407076	3.72232	2.90871
rs132508	-	ENSG00000100211_CBY1	ILMN_25634_4640039	22	22	37617856	37382604	235252	0.265	0.0408522	4.03973	3.04788
rs8137023	-	ENSG00000100311_PDGFB	ILMN_18749_5570463	22	22	37616723	37949665	332942	0.263	0.0420972	4.42106	3.3175
rs132499	-	ENSG00000100211_CBY1	ILMN_25634_4640039	22	22	37612289	37382604	229685	0.263	0.0423899	4.03973	3.04788
rs132500	-	ENSG00000100211_CBY1	ILMN_25634_4640039	22	22	37612591	37382604	229987	0.263	0.0423899	4.03973	3.04788
rs132501	-	ENSG00000100211_CBY1	ILMN_25634_4640039	22	22	37612965	37382604	230361	-0.263	0.0423899	4.03973	3.04788
rs713836	-	ENSG00000100211_CBY1	ILMN_25634_4640039	22	22	37613040	37382604	230436	0.263	0.0423899	4.03973	3.04788
rs713950	-	ENSG00000100211_CBY1	ILMN_25634_4640039	22	22	37612951	37382604	230347	0.263	0.0423899	4.03973	3.04788
rs117274633	-	ENSG00000100311_PDGFB	ILMN_18749_5570463	22	22	37629263	37949665	320402	0.263	0.0425489	4.42106	3.3175
rs117274633	-	ENSG00000128298_BAIAP2L2	ILMN_21982_160424	22	22	37629263	36810843	818420	-0.263	0.0425489	3.86223	2.90628
rs4619721	-	ENSG00000176177_ENTHD1	ILMN_12200_2690133	22	22	37628376	38468996	840620	-0.263	0.042644	99	99
rs2142836	-	ENSG00000183741_CBX6	ILMN_10597_1570746	22	22	37617065	37544403	72662	-0.263	0.0426628	3.69975	2.86474
rs132503	-	ENSG00000100298_APOBEC3H	ILMN_18618_5820048	22	22	37616345	37823190	206845	0.262	0.0427901	3.6375	2.87303
rs4361209	-	ENSG00000168135_KCNJ4	ILMN_14221_360706	22	22	37611582	37152278	459304	0.262	0.0428115	3.72974	2.88871
rs7286632	-	ENSG00000100211_CBY1	ILMN_25634_5910717	22	22	37628722	37382604	246118	0.262	0.0428945	4.03973	3.04788
rs5000622	-	ENSG00000185022_MAFF	ILMN_13774_3940086	22	22	37622947	36927944	695003	-0.262	0.0430447	4.13017	3.07505
rs132519	-	ENSG00000128268_MGAT3	ILMN_20796_5870471	22	22	37623750	38183271	559521	0.262	0.0430824	3.72232	2.90871
rs11913682	-	ENSG00000100298_APOBEC3H	ILMN_18618_5820048	22	22	37605946	37823190	217244	-0.261	0.0436732	3.6375	2.87303
rs73159330	-	ENSG00000100298_APOBEC3H	ILMN_18618_5820048	22	22	37601140	37823190	222050	-0.261	0.0436732	3.6375	2.87303
rs2235140	-	ENSG00000128394_APOBEC3F	ILMN_15884_7610364	22	22	37591081	37766619	175538	0.261	0.0437329	3.63566	2.89595
rs7292074	-	ENSG00000128394_APOBEC3F	ILMN_1659_2570753	22	22	37596397	37766619	170222	-0.261	0.0442769	3.63566	2.89595
rs2235140	-	ENSG00000100298_APOBEC3H	ILMN_18618_5820048	22	22	37591081	37823190	232109	0.26	0.0446512	3.6375	2.87303
rs5000625	-	ENSG00000185022_MAFF	ILMN_13774_3940086	22	22	37622969	36927944	695025	0.26	0.0448023	4.13017	3.07505
rs5000626	-	ENSG00000185022_MAFF	ILMN_13774_3940086	22	22	37622972	36927944	695028	0.26	0.0448023	4.13017	3.07505
rs5757328	-	ENSG00000176177_ENTHD1	ILMN_12200_2690133	22	22	37615915	38468996	853081	-0.26	0.0448312	99	99
rs5995636	-	ENSG00000100181_ILMN_138769	ILMN_138769_2320639	22	22	37631909	37061698	570211	-0.259	0.0455824	3.59199	2.82942
rs738143	-	ENSG00000100321_SYNGR1	ILMN_19133_3890220	22	22	37594371	38075900	481529	-0.258	0.0462979	3.86212	2.93008
rs5757357	-	ENSG00000100246_DNAL4	ILMN_22246_4010424	22	22	37630679	37504468	126211	-0.258	0.0468261	3.54371	2.80508
rs116970774	-	ENSG00000128268_MGAT3	ILMN_20796_5870471	22	22	37592024	38183271	591247	0.257	0.0471438	3.72232	2.90871
rs117260164	-	ENSG00000100139_MICALL1	ILMN_25073_770240	22	22	37618849	36632292	986557	0.257	0.0471438	3.62147	2.8125
rs132506	-	ENSG00000100211_CBY1	ILMN_25634_4640039	22	22	37617105	37382604	234501	0.257	0.0475101	4.03973	3.04788
rs132507	-	ENSG00000100211_CBY1	ILMN_25634_4640039	22	22	37617381	37382604	234777	-0.257	0.0475101	4.03973	3.04788
rs735306	-	ENSG00000100311_PDGFB	ILMN_18749_5570463	22	22	37589978	37949665	359687	-0.257	0.0475579	4.42106	3.3175
rs2899307	-	ENSG00000198904_APOBEC3C	ILMN_2064_6660441	22	22	37601161	37740208	139047	-0.257	0.0476011	3.85219	3.10698
rs5757318	-	ENSG00000100324_MAP3K7IP1	ILMN_19146_940504	22	22	37605602	38125692	520090	-0.257	0.0477181	3.57825	2.81578
rs2205966	-	ENSG00000100201_DDX17	ILMN_28983_6220035	22	22	37629418	37209389	420029	-0.257	0.0477603	3.54176	2.79571
rs5750691	-	ENSG00000128394_APOBEC3F	ILMN_18531_4070132						-0.256	0.0481071	3.63566	2.89595
rs132515	-	ENSG00000198792_TMEM184B	ILMN_10219_240731	22	22	37623131	36945244	677887	0.256	0.0482224	3.54725	2.78312
rs2413553	-	ENSG00000184381_PLA2G6	ILMN_13517_70386	22	22	37631064	36837449	793615	-0.256	0.0482398	4.7725	4.7725
rs117420195	-	ENSG00000100324_MAP3K7IP1	ILMN_24224_6400221	22	22	37628733	38125692	496959	-0.256	0.0484128	3.57825	2.81578
rs132498	-	ENSG00000100196_KDELR3	ILMN_1919_7210424	22	22	37610688	37194029	416659	0.256	0.0486806	3.54213	2.81803
rs132498	-	ENSG00000100216_TOMM22	ILMN_20129_940113	22	22	37610688	37407900	202788	-0.256	0.0487777	3.77917	2.92281
rs5750696	-	ENSG00000176177_ENTHD1	ILMN_12200_2690133	22	22	37621311	38468996	847685	0.255	0.0496967	99	99
rs8140019	-	ENSG00000100324_MAP3K7IP1	ILMN_24224_5490187	22	22	37615489	38125692	510203	-0.254	0.0501557	3.57825	2.81578
rs4561752	-	ENSG00000100146_SOX10	ILMN_13184_3400386	22	22	37628982	36698253	930729	0.254	0.0505958	3.67554	2.88602
rs6001298	-	ENSG00000184381_PLA2G6	ILMN_13517_70386	22	22	37623964	36837449	786515	-0.254	0.0506399	4.7725	4.7725
rs2142836	-	ENSG00000100321_SYNGR1	ILMN_20235_1240014	22	22	37617065	38075900	458835	0.254	0.0506554	3.86212	2.93008
rs73159334	-	ENSG00000200465_SNORD43	ILMN_20347_6450435	22	22	37619597	38045001	425404	-0.253	0.050728	3.63875	2.81155
rs2142836	-	ENSG00000168135_KCNJ4	ILMN_14221_360706	22	22	37617065	37152278	464787	0.253	0.0509489	3.72974	2.88871
rs5750690	-	ENSG00000185022_MAFF	ILMN_13774_5560397	22	22	37609010	36927944	681066	-0.253	0.0512876	4.13017	3.07505
rs11704203	-	ENSG00000100346_CACNA1I	ILMN_5699_6650735	22	22	37624590	38296704	672114	-0.253	0.0515118	3.53934	2.77659
rs5757318	-	ENSG00000100211_CBY1	ILMN_25634_5910717	22	22	37605602	37382604	222998	0.252	0.0523751	4.03973	3.04788
rs765080	-	ENSG00000198904_APOBEC3C	ILMN_2064_6660441	22	22	37606416	37740208	133792	-0.252	0.05249	3.85219	3.10698
rs5757355	-	ENSG00000179750_APOBEC3B	ILMN_5305_1170471	22	22	37630211	37708351	78140	0.251	0.0526122	4.22923	2.99467
rs5757331	-	ENSG00000100211_CBY1	ILMN_25634_4640039	22	22	37618776	37382604	236172	0.251	0.0526924	4.03973	3.04788
rs5757356	-	ENSG00000198792_TMEM184B	ILMN_10219_240731	22	22	37630666	36945244	685422	0.251	0.0529344	3.54725	2.78312
rs77065598	-	ENSG00000100324_MAP3K7IP1	ILMN_24224_5490187	22	22	37617414	38125692	508278	0.251	0.0529669	3.57825	2.81578
rs11704203	-	ENSG00000128394_APOBEC3F	ILMN_1659_2570753	22	22	37624590	37766619	142029	0.249	0.0545507	3.63566	2.89595
rs7291047	-	ENSG00000185022_MAFF	ILMN_13774_3940086	22	22	37622263	36927944	694319	-0.249	0.0548777	4.13017	3.07505
rs4619721	-	ENSG00000100298_APOBEC3H	ILMN_18618_5820048	22	22	37628376	37823190	194814	0.249	0.0549062	3.6375	2.87303
rs117420195	-	ENSG00000187051_RPS19BP1	ILMN_8107_5420189	22	22	37628733	38255048	626315	0.249	0.0550811	3.62142	2.83691
rs2205966	-	ENSG00000100146_SOX10	ILMN_13184_3400386	22	22	37629418	36698253	931165	0.248	0.0558689	3.67554	2.88602
rs7289554	-	ENSG00000100146_SOX10	ILMN_13184_3400386	22	22	37620575	36698253	922322	-0.248	0.0561069	3.67554	2.88602
rs5757318	-	ENSG00000100201_DDX17	ILMN_28983_6220035	22	22	37605602	37209389	396213	0.248	0.056486	3.54176	2.79571
rs5757361	-	ENSG00000100321_SYNGR1	ILMN_19133_4260338	22	22	37635158	38075900	440742	-0.247	0.0568772	3.86212	2.93008
rs5995635	-	ENSG00000185022_MAFF	ILMN_13774_3940086	22	22	37622486	36927944	694542	-0.247	0.0569044	4.13017	3.07505
rs73159334	-	ENSG00000100221_JOSD1	ILMN_21647_6510180	22	22	37619597	37411630	207967	-0.247	0.0570802	3.62723	2.8723
rs11913682	-	ENSG00000168135_KCNJ4	ILMN_14221_360706	22	22	37605946	37152278	453668	0.247	0.0572295	3.72974	2.88871
rs73159330	-	ENSG00000168135_KCNJ4	ILMN_14221_360706	22	22	37601140	37152278	448862	0.247	0.0572295	3.72974	2.88871
rs5750698	-	ENSG00000100221_JOSD1	ILMN_21647_6510180	22	22	37628676	37411630	217046	-0.246	0.0580989	3.62723	2.8723
rs5757357	-	ENSG00000168135_KCNJ4	ILMN_14221_3420129	22	22	37630679	37152278	478401	-0.246	0.058233	3.72974	2.88871
rs765080	-	ENSG00000100146_SOX10	ILMN_13184_3400386	22	22	37606416	36698253	908163	0.246	0.0584076	3.67554	2.88602
rs1122771	-	ENSG00000100321_SYNGR1	ILMN_20235_1240014	22	22	37597258	38075900	478642	0.245	0.0587527	3.86212	2.93008
rs117849871	-	ENSG00000100216_TOMM22	ILMN_20129_940113	22	22	37628781	37407900	220881	-0.245	0.0591224	3.77917	2.92281
rs2413551	-	ENSG00000184381_PLA2G6	ILMN_13517_70386	22	22	37630855	36837449	793406	0.245	0.0592181	4.7725	4.7725
rs469987	-	ENSG00000100211_CBY1	ILMN_25634_4640039	22	22	37617301	37382604	234697	-0.245	0.0596977	4.03973	3.04788
rs2413550	-	ENSG00000100316_RPL3	ILMN_29090_1500437	22	22	37630752	38038836	408084	0.244	0.0605567	3.78436	2.90804
rs5757318	-	ENSG00000183741_CBX6	ILMN_10597_1570746	22	22	37605602	37544403	61199	-0.243	0.0608547	3.69975	2.86474
rs8137023	-	ENSG00000209482_SNORD83A	ILMN_2936_3190544	22	22	37616723	38041164	424441	-0.243	0.0608504	4.34223	4.22534
rs5757318	-	ENSG00000100139_MICALL1	ILMN_25073_770240	22	22	37605602	36632292	973310	-0.243	0.0610204	3.62147	2.8125
rs132515	-	ENSG00000198904_APOBEC3C	ILMN_2064_6660441	22	22	37623131	37740208	117077	-0.243	0.0615707	3.85219	3.10698
rs132522	-	ENSG00000100316_RPL3	ILMN_29090_1500437	22	22	37623795	38038836	415041	-0.243	0.0618528	3.78436	2.90804
rs132524	-	ENSG00000100316_RPL3	ILMN_29090_1500437	22	22	37623815	38038836	415021	0.243	0.0618528	3.78436	2.90804
rs132505	-	ENSG00000100211_CBY1	ILMN_25634_4640039	22	22	37616498	37382604	233894	0.242	0.0619234	4.03973	3.04788
rs735306	-	ENSG00000179750_APOBEC3B	ILMN_5305_1170471	22	22	37589978	37708351	118373	0.242	0.0624074	4.22923	2.99467
rs2205965	-	ENSG00000100146_SOX10	ILMN_13184_3400386	22	22	37629364	36698253	931111	-0.242	0.0627716	3.67554	2.88602
rs6001300	-	ENSG00000184381_PLA2G6	ILMN_13517_70386	22	22	37624018	36837449	786569	-0.242	0.062918	4.7725	4.7725
rs5757356	-	ENSG00000100201_DDX17	ILMN_28983_6220035	22	22	37630666	37209389	421277	-0.241	0.0631846	3.54176	2.79571
rs2899307	-	ENSG00000100221_JOSD1	ILMN_21647_6510180	22	22	37601161	37411630	189531	-0.241	0.0636768	3.62723	2.8723
rs117849871	-	ENSG00000179750_APOBEC3B	ILMN_5305_1170471	22	22	37628781	37708351	79570	0.241	0.0639927	4.22923	2.99467
rs132519	-	ENSG00000100146_SOX10	ILMN_13184_3400386	22	22	37623750	36698253	925497	0.24	0.0644598	3.67554	2.88602
rs5757328	-	ENSG00000100142_POLR2F	ILMN_6124_630324	22	22	37615915	36679665	936250	-0.24	0.0647188	3.57111	2.86579
rs35507274	-	ENSG00000185022_MAFF	ILMN_13774_3940086	22	22	37630256	36927944	702312	0.24	0.064739	4.13017	3.07505
rs35507274	-	ENSG00000100146_SOX10	ILMN_13184_3400386	22	22	37630256	36698253	932003	-0.24	0.0649656	3.67554	2.88602
rs713859	-	ENSG00000100146_SOX10	ILMN_13184_3400386	22	22	37632120	36698253	933867	-0.24	0.0652645	3.67554	2.88602
rs2413550	-	ENSG00000179750_APOBEC3B	ILMN_5305_1170471	22	22	37630752	37708351	77599	-0.239	0.065448	4.22923	2.99467
rs469987	-	ENSG00000100142_POLR2F	ILMN_6124_630324	22	22	37617301	36679665	937636	-0.239	0.0655622	3.57111	2.86579
rs6001298	-	ENSG00000185022_MAFF	ILMN_13774_3940086	22	22	37623964	36927944	696020	0.239	0.0657766	4.13017	3.07505
rs35507274	-	ENSG00000184381_PLA2G6	ILMN_13517_70386	22	22	37630256	36837449	792807	-0.239	0.0663004	4.7725	4.7725
rs117420195	-	ENSG00000128394_APOBEC3F	ILMN_18531_4070132	22	22	37628733	37766619	137886	-0.239	0.0664633	3.63566	2.89595
rs2205965	-	ENSG00000100221_JOSD1	ILMN_21647_6510180	22	22	37629364	37411630	217734	0.238	0.0665393	3.62723	2.8723
rs7292074	-	ENSG00000100211_CBY1	ILMN_25634_4640039	22	22	37596397	37382604	213793	0.238	0.0669742	4.03973	3.04788
rs73159334	-	ENSG00000100246_DNAL4	ILMN_22246_4010424	22	22	37619597	37504468	115129	-0.237	0.0678018	3.54371	2.80508
rs7292074	-	ENSG00000100196_KDELR3	ILMN_1919_7210424	22	22	37596397	37194029	402368	-0.237	0.0681252	3.54213	2.81803
rs9611041	-	ENSG00000128394_APOBEC3F	ILMN_15884_7610364	22	22	37595018	37766619	171601	0.237	0.0688671	3.63566	2.89595
rs132523	-	ENSG00000198904_APOBEC3C	ILMN_9058_2900639	22	22	37623814	37740208	116394	0.236	0.069252	3.85219	3.10698
rs2205964	-	ENSG00000100146_SOX10	ILMN_13184_3400386	22	22	37629310	36698253	931057	-0.236	0.0694176	3.67554	2.88602
rs132518	-	ENSG00000100146_SOX10	ILMN_13184_3400386	22	22	37623718	36698253	925465	-0.236	0.0694658	3.67554	2.88602
rs2413552	-	ENSG00000198792_TMEM184B	ILMN_10219_240731	22	22	37630882	36945244	685638	0.236	0.069479	3.54725	2.78312
rs6001294	-	ENSG00000100324_MAP3K7IP1	ILMN_24224_5490187	22	22	37621023	38125692	504669	0.236	0.0694843	3.57825	2.81578
rs132515	-	ENSG00000100246_DNAL4	ILMN_22246_4010424	22	22	37623131	37504468	118663	0.236	0.0695361	3.54371	2.80508
rs116970774	-	ENSG00000100321_SYNGR1	ILMN_9418_1230187	22	22	37592024	38075900	483876	0.236	0.069598	3.86212	2.93008
rs73884576	-	ENSG00000184949_ILMN_42370	ILMN_42370_1580349	22	22	37599634	37308300	291334	-0.236	0.0698925	3.68767	2.86204
rs132510	-	ENSG00000198904_APOBEC3C	ILMN_2064_6660441	22	22	37620506	37740208	119702	-0.235	0.0706315	3.85219	3.10698
rs132520	-	ENSG00000128268_MGAT3	ILMN_20796_5870471	22	22	37623763	38183271	559508	0.235	0.0707521	3.72232	2.90871
rs132521	-	ENSG00000128268_MGAT3	ILMN_20796_5870471	22	22	37623771	38183271	559500	0.235	0.0707521	3.72232	2.90871
rs5757318	-	ENSG00000100242_UNC84B	ILMN_28554_5570750	22	22	37605602	37460681	144921	-0.235	0.0712313	3.49781	2.81052
rs469987	-	ENSG00000176177_ENTHD1	ILMN_12200_2690133	22	22	37617301	38468996	851695	-0.234	0.0713399	99	99
rs132514	-	ENSG00000100196_KDELR3	ILMN_1919_7210424	22	22	37621804	37194029	427775	-0.234	0.0716314	3.54213	2.81803
rs8140019	-	ENSG00000100298_APOBEC3H	ILMN_18618_5820048	22	22	37615489	37823190	207701	-0.234	0.0716847	3.6375	2.87303
rs73884576	-	ENSG00000176177_ENTHD1	ILMN_12200_2690133	22	22	37599634	38468996	869362	0.234	0.0723668	99	99
rs73884576	-	ENSG00000100298_APOBEC3H	ILMN_18618_5820048	22	22	37599634	37823190	223556	0.234	0.0723668	3.6375	2.87303
rs5757318	-	ENSG00000184949_ILMN_42370	ILMN_42370_1580349	22	22	37605602	37308300	297302	-0.233	0.0726698	3.68767	2.86204
rs5757361	-	ENSG00000100321_SYNGR1	ILMN_20235_1240014	22	22	37635158	38075900	440742	-0.233	0.073283	3.86212	2.93008
rs5995636	-	ENSG00000100146_SOX10	ILMN_13184_3400386	22	22	37631909	36698253	933656	0.233	0.0733241	3.67554	2.88602
rs132523	-	ENSG00000100324_MAP3K7IP1	ILMN_24224_6400221	22	22	37623814	38125692	501878	0.233	0.0734642	3.57825	2.81578
rs4643638	-	ENSG00000100311_PDGFB	ILMN_18749_5570463	22	22	37628972	37949665	320693	-0.233	0.0735065	4.42106	3.3175
rs2413551	-	ENSG00000198904_APOBEC3C	ILMN_2064_6660441	22	22	37630855	37740208	109353	-0.233	0.0735364	3.85219	3.10698
rs132523	-	ENSG00000184381_PLA2G6	ILMN_13517_70386	22	22	37623814	36837449	786365	0.233	0.073556	4.7725	4.7725
rs11913682	-	ENSG00000176177_ENTHD1	ILMN_12200_2690133	22	22	37605946	38468996	863050	0.232	0.0741298	99	99
rs73159330	-	ENSG00000176177_ENTHD1	ILMN_12200_2690133	22	22	37601140	38468996	867856	0.232	0.0741298	99	99
rs738143	-	ENSG00000100321_SYNGR1	ILMN_20235_1240014	22	22	37594371	38075900	481529	0.232	0.0741623	3.86212	2.93008
rs8137023	-	ENSG00000185022_MAFF	ILMN_13774_3940086	22	22	37616723	36927944	688779	-0.232	0.0742835	4.13017	3.07505
rs735306	-	ENSG00000100196_KDELR3	ILMN_1919_7210424	22	22	37589978	37194029	395949	0.232	0.0743116	3.54213	2.81803
rs118182892	-	ENSG00000184381_PLA2G6	ILMN_13517_70386	22	22	37601901	36837449	764452	-0.232	0.0746996	4.7725	4.7725
rs2142836	-	ENSG00000128394_APOBEC3F	ILMN_18531_4070132	22	22	37617065	37766619	149554	0.232	0.074699	3.63566	2.89595
rs2205966	-	ENSG00000100221_JOSD1	ILMN_21647_6510180	22	22	37629418	37411630	217788	-0.232	0.0748196	3.62723	2.8723
rs132514	-	ENSG00000185022_MAFF	ILMN_13774_3940086	22	22	37621804	36927944	693860	0.232	0.074951	4.13017	3.07505
rs5750695	-	ENSG00000100211_CBY1	ILMN_25634_4640039	22	22	37621203	37382604	238599	0.232	0.074951	4.03973	3.04788
rs132498	-	ENSG00000198904_APOBEC3C	ILMN_2064_6660441	22	22	37610688	37740208	129520	-0.231	0.0753886	3.85219	3.10698
rs5757362	-	ENSG00000184381_PLA2G6	ILMN_13517_70386	22	22	37636026	36837449	798577	-0.231	0.0755268	4.7725	4.7725
rs35853418	-	ENSG00000100146_SOX10	ILMN_13184_3400386	22	22	37630245	36698253	931992	0.231	0.0757935	3.67554	2.88602
rs73159334	-	ENSG00000128394_APOBEC3F	ILMN_18531_2450110	22	22	37619597	37766619	147022	-0.231	0.0758052	3.63566	2.89595
rs73159334	-	ENSG00000100324_MAP3K7IP1	ILMN_24224_5490187	22	22	37619597	38125692	506095	0.231	0.0758052	3.57825	2.81578
rs735306	-	ENSG00000100211_CBY1	ILMN_25634_4640039	22	22	37589978	37382604	207374	-0.231	0.0758993	4.03973	3.04788
rs2205965	-	ENSG00000128394_APOBEC3F	ILMN_15884_7610364	22	22	37629364	37766619	137255	0.231	0.076107	3.63566	2.89595
rs5995635	-	ENSG00000184381_PLA2G6	ILMN_13517_70386	22	22	37622486	36837449	785037	0.231	0.0762378	4.7725	4.7725
rs116970774	-	ENSG00000100321_SYNGR1	ILMN_19133_4260338	22	22	37592024	38075900	483876	0.231	0.0763752	3.86212	2.93008
rs117260164	-	ENSG00000100321_SYNGR1	ILMN_19133_3890220	22	22	37618849	38075900	457051	-0.231	0.0763752	3.86212	2.93008
rs5757318	-	ENSG00000168135_KCNJ4	ILMN_14221_3420129	22	22	37605602	37152278	453324	0.23	0.0765662	3.72974	2.88871
rs7511336	-	ENSG00000100146_SOX10	ILMN_13184_3400386	22	22	37629194	36698253	930941	-0.23	0.0775086	3.67554	2.88602
rs6519155	-	ENSG00000100211_CBY1	ILMN_25634_4640039	22	22	37635304	37382604	252700	-0.23	0.0776265	4.03973	3.04788
rs5757318	-	ENSG00000198792_TMEM184B	ILMN_10219_240731	22	22	37605602	36945244	660358	-0.229	0.078454	3.54725	2.78312
rs760481	-	ENSG00000100298_APOBEC3H	ILMN_18618_5820048	22	22	37598731	37823190	224459	0.229	0.0784923	3.6375	2.87303
rs132520	-	ENSG00000100146_SOX10	ILMN_13184_3400386	22	22	37623763	36698253	925510	0.229	0.0785062	3.67554	2.88602
rs132521	-	ENSG00000100146_SOX10	ILMN_13184_3400386	22	22	37623771	36698253	925518	0.229	0.0785062	3.67554	2.88602
rs760481	-	ENSG00000100211_CBY1	ILMN_25634_4640039	22	22	37598731	37382604	216127	0.228	0.0792978	4.03973	3.04788
rs5757328	-	ENSG00000100216_TOMM22	ILMN_20129_940113	22	22	37615915	37407900	208015	-0.228	0.0793366	3.77917	2.92281
rs117420195	-	ENSG00000100311_PDGFB	ILMN_18749_5570463	22	22	37628733	37949665	320932	-0.228	0.0796593	4.42106	3.3175
rs117420195	-	ENSG00000100216_TOMM22	ILMN_20129_940113	22	22	37628733	37407900	220833	0.228	0.0796593	3.77917	2.92281
rs2142836	-	ENSG00000100321_SYNGR1	ILMN_9418_1230187	22	22	37617065	38075900	458835	0.228	0.0800507	3.86212	2.93008
rs4619721	-	ENSG00000185022_MAFF	ILMN_13774_3940086	22	22	37628376	36927944	700432	-0.228	0.0802388	4.13017	3.07505
rs765080	-	ENSG00000100335_SMCR7L	ILMN_28305_5360068	22	22	37606416	38228230	621814	-0.228	0.080249	3.66369	2.85984
rs132498	-	ENSG00000128268_MGAT3	ILMN_20796_5870471	22	22	37610688	38183271	572583	0.227	0.0804457	3.72232	2.90871
rs118182892	-	ENSG00000100196_KDELR3	ILMN_1919_7210424	22	22	37601901	37194029	407872	-0.227	0.0805632	3.54213	2.81803
rs9611041	-	ENSG00000100321_SYNGR1	ILMN_20235_1240014	22	22	37595018	38075900	480882	0.227	0.0807574	3.86212	2.93008
rs5757331	-	ENSG00000213923_CSNK1E	ILMN_24481_2630053	22	22	37618776	37016644	602132	0.227	0.0809317	3.87284	2.92674
rs5750695	-	ENSG00000128268_MGAT3	ILMN_20796_5870471	22	22	37621203	38183271	562068	-0.227	0.0811377	3.72232	2.90871
rs6001294	-	ENSG00000128268_MGAT3	ILMN_20796_5870471	22	22	37621023	38183271	562248	-0.227	0.0811377	3.72232	2.90871
rs132499	-	ENSG00000198904_APOBEC3C	ILMN_2064_6660441	22	22	37612289	37740208	127919	0.227	0.081351	3.85219	3.10698
rs132500	-	ENSG00000198904_APOBEC3C	ILMN_2064_6660441	22	22	37612591	37740208	127617	0.227	0.081351	3.85219	3.10698
rs132501	-	ENSG00000198904_APOBEC3C	ILMN_2064_6660441	22	22	37612965	37740208	127243	-0.227	0.081351	3.85219	3.10698
rs713836	-	ENSG00000198904_APOBEC3C	ILMN_2064_6660441	22	22	37613040	37740208	127168	0.227	0.081351	3.85219	3.10698
rs713950	-	ENSG00000198904_APOBEC3C	ILMN_2064_6660441	22	22	37612951	37740208	127257	0.227	0.081351	3.85219	3.10698
rs132523	-	ENSG00000198792_TMEM184B	ILMN_10219_240731	22	22	37623814	36945244	678570	0.227	0.0817977	3.54725	2.78312
rs8137023	-	ENSG00000100201_DDX17	ILMN_28983_6220035	22	22	37616723	37209389	407334	-0.226	0.0818334	3.54176	2.79571
rs11089908	-	ENSG00000100146_SOX10	ILMN_13184_3400386	22	22	37629259	36698253	931006	0.226	0.0821448	3.67554	2.88602
rs118862	-	ENSG00000100146_SOX10	ILMN_13184_3400386	22	22	37610892	36698253	912639	0.226	0.0821448	3.67554	2.88602
rs132509	-	ENSG00000100146_SOX10	ILMN_13184_3400386	22	22	37618105	36698253	919852	-0.226	0.0821448	3.67554	2.88602
rs132511	-	ENSG00000100146_SOX10	ILMN_13184_3400386	22	22	37621468	36698253	923215	0.226	0.0821448	3.67554	2.88602
rs132525	-	ENSG00000100146_SOX10	ILMN_13184_3400386	22	22	37629922	36698253	931669	0.226	0.0821448	3.67554	2.88602
rs2205967	-	ENSG00000100146_SOX10	ILMN_13184_3400386	22	22	37629441	36698253	931188	-0.226	0.0821448	3.67554	2.88602
rs4296521	-	ENSG00000100146_SOX10	ILMN_13184_3400386	22	22	37619311	36698253	921058	-0.226	0.0821448	3.67554	2.88602
rs4306795	-	ENSG00000100146_SOX10	ILMN_13184_3400386	22	22	37630053	36698253	931800	0.226	0.0821448	3.67554	2.88602
rs4308202	-	ENSG00000100146_SOX10	ILMN_13184_3400386	22	22	37619829	36698253	921576	0.226	0.0821448	3.67554	2.88602
rs4434085	-	ENSG00000100146_SOX10	ILMN_13184_3400386	22	22	37630101	36698253	931848	-0.226	0.0821448	3.67554	2.88602
rs4522710	-	ENSG00000100146_SOX10	ILMN_13184_3400386	22	22	37619748	36698253	921495	0.226	0.0821448	3.67554	2.88602
rs5750701	-	ENSG00000100146_SOX10	ILMN_13184_3400386	22	22	37630179	36698253	931926	0.226	0.0821448	3.67554	2.88602
rs5757325	-	ENSG00000100146_SOX10	ILMN_13184_3400386	22	22	37614892	36698253	916639	-0.226	0.0821448	3.67554	2.88602
rs5757334	-	ENSG00000100146_SOX10	ILMN_13184_3400386	22	22	37621239	36698253	922986	0.226	0.0821448	3.67554	2.88602
rs5757358	-	ENSG00000100146_SOX10	ILMN_13184_3400386	22	22	37630723	36698253	932470	-0.226	0.0821448	3.67554	2.88602
rs5995632	-	ENSG00000100146_SOX10	ILMN_13184_3400386	22	22	37614397	36698253	916144	-0.226	0.0821448	3.67554	2.88602
rs5995634	-	ENSG00000100146_SOX10	ILMN_13184_3400386	22	22	37620994	36698253	922741	0.226	0.0821448	3.67554	2.88602
rs6001293	-	ENSG00000100146_SOX10	ILMN_13184_3400386	22	22	37620973	36698253	922720	0.226	0.0821448	3.67554	2.88602
rs6001309	-	ENSG00000100146_SOX10	ILMN_13184_3400386	22	22	37630545	36698253	932292	-0.226	0.0821448	3.67554	2.88602
rs6001312	-	ENSG00000100146_SOX10	ILMN_13184_3400386	22	22	37631842	36698253	933589	-0.226	0.0821448	3.67554	2.88602
rs6001313	-	ENSG00000100146_SOX10	ILMN_13184_3400386	22	22	37631847	36698253	933594	-0.226	0.0821448	3.67554	2.88602
rs713858	-	ENSG00000100146_SOX10	ILMN_13184_3400386	22	22	37632030	36698253	933777	0.226	0.0821448	3.67554	2.88602
rs738306	-	ENSG00000100146_SOX10	ILMN_13184_3400386	22	22	37620180	36698253	921927	-0.226	0.0821448	3.67554	2.88602
rs9622863	-	ENSG00000100146_SOX10	ILMN_13184_3400386	22	22	37620574	36698253	922321	0.226	0.0821448	3.67554	2.88602
rs9622868	-	ENSG00000100146_SOX10	ILMN_13184_3400386	22	22	37630583	36698253	932330	-0.226	0.0821448	3.67554	2.88602
rs2235140	-	ENSG00000128394_APOBEC3F	ILMN_1659_2570753	22	22	37591081	37766619	175538	0.226	0.0824048	3.63566	2.89595
rs132510	-	ENSG00000100196_KDELR3	ILMN_1919_7210424	22	22	37620506	37194029	426477	0.226	0.0825073	3.54213	2.81803
rs1122771	-	ENSG00000100324_MAP3K7IP1	ILMN_24224_5490187	22	22	37597258	38125692	528434	0.226	0.0825702	3.57825	2.81578
rs132515	-	ENSG00000185022_MAFF	ILMN_13774_3940086	22	22	37623131	36927944	695187	-0.226	0.0825702	4.13017	3.07505
rs132522	-	ENSG00000184381_PLA2G6	ILMN_13517_70386	22	22	37623795	36837449	786346	-0.225	0.0832526	4.7725	4.7725
rs132524	-	ENSG00000184381_PLA2G6	ILMN_13517_70386	22	22	37623815	36837449	786366	0.225	0.0832526	4.7725	4.7725
rs117260164	-	ENSG00000100324_MAP3K7IP1	ILMN_24224_5490187	22	22	37618849	38125692	506843	0.225	0.0836664	3.57825	2.81578
rs117260164	-	ENSG00000198904_APOBEC3C	ILMN_9058_2900639	22	22	37618849	37740208	121359	0.225	0.0836664	3.85219	3.10698
rs4532056	-	ENSG00000100146_SOX10	ILMN_13184_3400386	22	22	37629162	36698253	930909	0.225	0.0839497	3.67554	2.88602
rs1122771	-	ENSG00000128268_MGAT3	ILMN_20796_5870471	22	22	37597258	38183271	586013	-0.225	0.0843269	3.72232	2.90871
rs469986	-	ENSG00000128268_MGAT3	ILMN_20796_5870471	22	22	37610623	38183271	572648	-0.224	0.0847549	3.72232	2.90871
rs35507274	-	ENSG00000198792_TMEM184B	ILMN_10219_240731	22	22	37630256	36945244	685012	-0.224	0.0848886	3.54725	2.78312
rs5750690	-	ENSG00000128268_MGAT3	ILMN_20796_5870471	22	22	37609010	38183271	574261	0.224	0.0850272	3.72232	2.90871
rs2413550	-	ENSG00000184381_PLA2G6	ILMN_13517_70386	22	22	37630752	36837449	793303	0.224	0.085112	4.7725	4.7725
rs11913682	-	ENSG00000100324_MAP3K7IP1	ILMN_24224_5490187	22	22	37605946	38125692	519746	-0.224	0.0854982	3.57825	2.81578
rs73159330	-	ENSG00000100324_MAP3K7IP1	ILMN_24224_5490187	22	22	37601140	38125692	524552	-0.224	0.0854982	3.57825	2.81578
rs2142836	-	ENSG00000100321_SYNGR1	ILMN_19133_4260338	22	22	37617065	38075900	458835	0.224	0.0857013	3.86212	2.93008
rs2235140	-	ENSG00000100324_MAP3K7IP1	ILMN_24224_5490187	22	22	37591081	38125692	534611	0.224	0.085975	3.57825	2.81578
rs5750698	-	ENSG00000100146_SOX10	ILMN_13184_3400386	22	22	37628676	36698253	930423	0.224	0.0860498	3.67554	2.88602
rs4420791	-	ENSG00000100146_SOX10	ILMN_13184_3400386	22	22	37629782	36698253	931529	-0.223	0.0861453	3.67554	2.88602
rs7511336	-	ENSG00000185022_MAFF	ILMN_13774_3940086	22	22	37629194	36927944	701250	0.223	0.0862007	4.13017	3.07505
rs5757331	-	ENSG00000100142_POLR2F	ILMN_6124_630324	22	22	37618776	36679665	939111	0.223	0.0863811	3.57111	2.86579
rs132520	-	ENSG00000100316_RPL3	ILMN_29090_1500437	22	22	37623763	38038836	415073	0.223	0.0866705	3.78436	2.90804
rs132521	-	ENSG00000100316_RPL3	ILMN_29090_1500437	22	22	37623771	38038836	415065	0.223	0.0866705	3.78436	2.90804
rs2899307	-	ENSG00000128268_MGAT3	ILMN_20796_5870471	22	22	37601161	38183271	582110	0.223	0.086718	3.72232	2.90871
rs4308199	-	ENSG00000100146_SOX10	ILMN_13184_3400386	22	22	37629760	36698253	931507	-0.223	0.0867742	3.67554	2.88602
rs4494857	-	ENSG00000100146_SOX10	ILMN_13184_3400386	22	22	37629759	36698253	931506	-0.223	0.0867742	3.67554	2.88602
rs4589863	-	ENSG00000100146_SOX10	ILMN_13184_3400386	22	22	37630736	36698253	932483	-0.223	0.0870357	3.67554	2.88602
rs7292074	-	ENSG00000128268_MGAT3	ILMN_84303_2480524	22	22	37596397	38183271	586874	0.223	0.087099	3.72232	2.90871
rs4420791	-	ENSG00000128268_MGAT3	ILMN_20796_5870471	22	22	37629782	38183271	553489	-0.223	0.0872574	3.72232	2.90871
rs132503	-	ENSG00000100311_PDGFB	ILMN_18749_5570463	22	22	37616345	37949665	333320	-0.222	0.0876152	4.42106	3.3175
rs5995636	-	ENSG00000185022_MAFF	ILMN_13774_3940086	22	22	37631909	36927944	703965	-0.222	0.0878715	4.13017	3.07505
rs77065598	-	ENSG00000100321_SYNGR1	ILMN_19133_3890220	22	22	37617414	38075900	458486	-0.222	0.0879533	3.86212	2.93008
rs132498	-	ENSG00000100211_CBY1	ILMN_25634_4640039	22	22	37610688	37382604	228084	-0.222	0.0881387	4.03973	3.04788
rs5757361	-	ENSG00000198792_TMEM184B	ILMN_10219_240731	22	22	37635158	36945244	689914	0.222	0.0883789	3.54725	2.78312
rs738143	-	ENSG00000128394_APOBEC3F	ILMN_1659_2570753	22	22	37594371	37766619	172248	0.222	0.0883822	3.63566	2.89595
rs5750698	-	ENSG00000198904_APOBEC3C	ILMN_2064_6660441	22	22	37628676	37740208	111532	-0.222	0.0884379	3.85219	3.10698
rs9611041	-	ENSG00000179750_APOBEC3B	ILMN_5305_1170471	22	22	37595018	37708351	113333	-0.222	0.0885558	4.22923	2.99467
rs113298321	-	ENSG00000168135_KCNJ4	ILMN_14221_3420129	22	22	37606337	37152278	454059	-0.222	0.0885801	3.72974	2.88871
rs117258859	-	ENSG00000128383_APOBEC3A	ILMN_12846_2810040	22	22	37594118	37683569	89451	-0.222	0.0885801	3.59123	2.81279
rs117258859	-	ENSG00000100151_PICK1	ILMN_138706_2900239	22	22	37594118	36783208	810910	0.222	0.0885801	3.68912	2.85622
rs117258859	-	ENSG00000187051_RPS19BP1	ILMN_8107_5420189	22	22	37594118	38255048	660930	0.222	0.0885801	3.62142	2.83691
rs5000625	-	ENSG00000128268_MGAT3	ILMN_20796_5870471	22	22	37622969	38183271	560302	-0.222	0.0886163	3.72232	2.90871
rs5000626	-	ENSG00000128268_MGAT3	ILMN_20796_5870471	22	22	37622972	38183271	560299	-0.222	0.0886163	3.72232	2.90871
rs5757357	-	ENSG00000198904_APOBEC3C	ILMN_9058_2900639	22	22	37630679	37740208	109529	-0.222	0.0886046	3.85219	3.10698
rs4619721	-	ENSG00000100242_UNC84B	ILMN_28554_5570750	22	22	37628376	37460681	167695	0.221	0.089223	3.49781	2.81052
rs5757318	-	ENSG00000200465_SNORD43	ILMN_20347_6450435	22	22	37605602	38045001	439399	0.221	0.0893473	3.63875	2.81155
rs738307	-	ENSG00000100146_SOX10	ILMN_13184_3400386	22	22	37620441	36698253	922188	-0.221	0.0893798	3.67554	2.88602
rs117420195	-	ENSG00000100142_POLR2F	ILMN_6124_630324	22	22	37628733	36679665	949068	0.221	0.0895528	3.57111	2.86579
rs7291047	-	ENSG00000128268_MGAT3	ILMN_20796_5870471	22	22	37622263	38183271	561008	0.221	0.0896375	3.72232	2.90871
rs132526	-	ENSG00000100324_MAP3K7IP1	ILMN_24224_5490187	22	22	37632729	38125692	492963	0.221	0.0896763	3.57825	2.81578
rs2205965	-	ENSG00000184381_PLA2G6	ILMN_13517_70386	22	22	37629364	36837449	791915	-0.22	0.0906876	4.7725	4.7725
rs5757326	-	ENSG00000128268_MGAT3	ILMN_20796_5870471	22	22	37614902	38183271	568369	0.22	0.0907596	3.72232	2.90871
rs5750696	-	ENSG00000100316_RPL3	ILMN_29090_1500437	22	22	37621311	38038836	417525	-0.22	0.0908587	3.78436	2.90804
rs4361209	-	ENSG00000128394_APOBEC3F	ILMN_15884_7610364	22	22	37611582	37766619	155037	0.22	0.0910101	3.63566	2.89595
rs4619721	-	ENSG00000100321_SYNGR1	ILMN_20235_1240014	22	22	37628376	38075900	447524	-0.22	0.0914098	3.86212	2.93008
rs116970774	-	ENSG00000100156_SLC16A8	ILMN_10997_5080441	22	22	37592024	36804093	787931	-0.22	0.0914956	3.59418	2.83348
rs117260164	-	ENSG00000128268_MGAT3	ILMN_20796_5870471	22	22	37618849	38183271	564422	-0.22	0.0914956	3.72232	2.90871
rs5757362	-	ENSG00000100211_CBY1	ILMN_25634_5910717	22	22	37636026	37382604	253422	-0.22	0.0919534	4.03973	3.04788
rs5757362	-	ENSG00000198904_APOBEC3C	ILMN_9058_2900639	22	22	37636026	37740208	104182	-0.22	0.0919534	3.85219	3.10698
rs2205964	-	ENSG00000128268_MGAT3	ILMN_20796_5870471	22	22	37629310	38183271	553961	-0.219	0.0924784	3.72232	2.90871
rs735306	-	ENSG00000184381_PLA2G6	ILMN_13517_70386	22	22	37589978	36837449	752529	0.219	0.0931164	4.7725	4.7725
rs469987	-	ENSG00000128272_ATF4	ILMN_10757_2900170	22	22	37617301	38246515	629214	0.219	0.0932848	3.98718	3.66116
rs738307	-	ENSG00000128268_MGAT3	ILMN_20796_5870471	22	22	37620441	38183271	562830	-0.219	0.0934341	3.72232	2.90871
rs4619721	-	ENSG00000168135_KCNJ4	ILMN_14221_360706	22	22	37628376	37152278	476098	-0.218	0.0935657	3.72974	2.88871
rs5750691	-	ENSG00000179750_APOBEC3B	ILMN_5305_1170471	22	22	37611720	37708351	96631	0.218	0.0938532	4.22923	2.99467
rs73159334	-	ENSG00000128272_ATF4	ILMN_10757_1170743	22	22	37619597	38246515	626918	-0.218	0.094053	3.98718	3.66116
rs5757331	-	ENSG00000176177_ENTHD1	ILMN_12200_2690133	22	22	37618776	38468996	850220	0.218	0.0940729	99	99
rs1122771	-	ENSG00000100321_SYNGR1	ILMN_19133_4260338	22	22	37597258	38075900	478642	0.218	0.0945204	3.86212	2.93008
rs5750698	-	ENSG00000100335_SMCR7L	ILMN_28305_5360068	22	22	37628676	38228230	599554	-0.218	0.0947714	3.66369	2.85984
rs2899307	-	ENSG00000100335_SMCR7L	ILMN_28305_5360068	22	22	37601161	38228230	627069	-0.218	0.0948109	3.66369	2.85984
rs117420195	-	ENSG00000185022_MAFF	ILMN_13774_3940086	22	22	37628733	36927944	700789	-0.218	0.0948484	4.13017	3.07505
rs738143	-	ENSG00000100324_MAP3K7IP1	ILMN_24224_5490187	22	22	37594371	38125692	531321	0.218	0.094887	3.57825	2.81578
rs5757362	-	ENSG00000100242_UNC84B	ILMN_28554_5570750	22	22	37636026	37460681	175345	-0.217	0.0954515	3.49781	2.81052
rs5750696	-	ENSG00000100146_SOX10	ILMN_13184_3400386	22	22	37621311	36698253	923058	-0.217	0.0955534	3.67554	2.88602
rs2413552	-	ENSG00000128268_MGAT3	ILMN_20796_5870471	22	22	37630882	38183271	552389	0.217	0.0961827	3.72232	2.90871
rs5000622	-	ENSG00000128268_MGAT3	ILMN_20796_5870471	22	22	37622947	38183271	560324	0.217	0.0962796	3.72232	2.90871
rs132505	-	ENSG00000184381_PLA2G6	ILMN_13517_70386	22	22	37616498	36837449	779049	-0.217	0.0966003	4.7725	4.7725
rs9611041	-	ENSG00000187051_RPS19BP1	ILMN_8107_5420189	22	22	37595018	38255048	660030	0.216	0.0970951	3.62142	2.83691
rs132523	-	ENSG00000179750_APOBEC3B	ILMN_5305_1170471	22	22	37623814	37708351	84537	-0.216	0.0975564	4.22923	2.99467
rs2235140	-	ENSG00000100321_SYNGR1	ILMN_19133_3890220	22	22	37591081	38075900	484819	-0.216	0.0977985	3.86212	2.93008
rs132526	-	ENSG00000128268_MGAT3	ILMN_84303_2480524	22	22	37632729	38183271	550542	-0.216	0.0980982	3.72232	2.90871
rs132503	-	ENSG00000179750_APOBEC3B	ILMN_5305_1170471	22	22	37616345	37708351	92006	-0.215	0.098375	4.22923	2.99467
rs5757318	-	ENSG00000100324_MAP3K7IP1	ILMN_24224_5490187	22	22	37605602	38125692	520090	-0.215	0.0991315	3.57825	2.81578
rs5750690	-	ENSG00000198792_TMEM184B	ILMN_10219_240731	22	22	37609010	36945244	663766	0.214	0.0998526	3.54725	2.78312
rs116970774	-	ENSG00000184381_PLA2G6	ILMN_13517_70386	22	22	37592024	36837449	754575	0.214	0.099887	4.7725	4.7725
rs738143	-	ENSG00000179750_APOBEC3B	ILMN_5305_1170471	22	22	37594371	37708351	113980	-0.214	0.100006	4.22923	2.99467
rs77065598	-	ENSG00000184381_PLA2G6	ILMN_13517_6760360	22	22	37617414	36837449	779965	0.214	0.10007	4.7725	4.7725
rs117375462	-	ENSG00000183741_CBX6	ILMN_10597_1570746	22	22	37599049	37544403	54646	-0.214	0.100217	3.69975	2.86474
rs117375462	-	ENSG00000100321_SYNGR1	ILMN_9418_1230187	22	22	37599049	38075900	476851	-0.214	0.100217	3.86212	2.93008
rs117954082	-	ENSG00000100242_UNC84B	ILMN_28554_5570750	22	22	37628788	37460681	168107	-0.214	0.100217	3.49781	2.81052
rs118182892	-	ENSG00000100335_SMCR7L	ILMN_28305_5360068	22	22	37601901	38228230	626329	0.214	0.100357	3.66369	2.85984
rs469986	-	ENSG00000100211_CBY1	ILMN_25634_4640039	22	22	37610623	37382604	228019	0.214	0.100725	4.03973	3.04788
rs132505	-	ENSG00000100142_POLR2F	ILMN_6124_630324	22	22	37616498	36679665	936833	0.214	0.100919	3.57111	2.86579
rs5757355	-	ENSG00000168135_KCNJ4	ILMN_14221_3420129	22	22	37630211	37152278	477933	-0.214	0.101339	3.72974	2.88871
rs5757318	-	ENSG00000184381_PLA2G6	ILMN_13517_70386	22	22	37605602	36837449	768153	0.213	0.10184	4.7725	4.7725
rs6001304	-	ENSG00000198792_TMEM184B	ILMN_10219_240731	22	22	37629341	36945244	684097	0.213	0.101911	3.54725	2.78312
rs5995636	-	ENSG00000209482_SNORD83A	ILMN_2936_3190544	22	22	37631909	38041164	409255	-0.213	0.102007	4.34223	4.22534
rs5995635	-	ENSG00000100316_RPL3	ILMN_29090_1500437	22	22	37622486	38038836	416350	0.213	0.102026	3.78436	2.90804
rs11913682	-	ENSG00000100324_MAP3K7IP1	ILMN_19146_940504	22	22	37605946	38125692	519746	-0.213	0.102481	3.57825	2.81578
rs5000623	-	ENSG00000128268_MGAT3	ILMN_20796_5870471	22	22	37622956	38183271	560315	-0.213	0.102461	3.72232	2.90871
rs5000624	-	ENSG00000128268_MGAT3	ILMN_20796_5870471	22	22	37622965	38183271	560306	-0.213	0.102461	3.72232	2.90871
rs73159330	-	ENSG00000100324_MAP3K7IP1	ILMN_19146_940504	22	22	37601140	38125692	524552	-0.213	0.102481	3.57825	2.81578
rs7511336	-	ENSG00000184381_PLA2G6	ILMN_13517_70386	22	22	37629194	36837449	791745	-0.213	0.102602	4.7725	4.7725
rs77065598	-	ENSG00000100324_MAP3K7IP1	ILMN_19146_940504	22	22	37617414	38125692	508278	0.213	0.102695	3.57825	2.81578
rs6001291	-	ENSG00000100146_SOX10	ILMN_13184_3400386	22	22	37620900	36698253	922647	-0.213	0.102947	3.67554	2.88602
rs2413552	-	ENSG00000100146_SOX10	ILMN_13184_3400386	22	22	37630882	36698253	932629	0.213	0.103083	3.67554	2.88602
rs2413551	-	ENSG00000100211_CBY1	ILMN_25634_4640039	22	22	37630855	37382604	248251	-0.212	0.103388	4.03973	3.04788
rs5750698	-	ENSG00000100142_POLR2F	ILMN_6124_630324	22	22	37628676	36679665	949011	-0.212	0.103411	3.57111	2.86579
rs132503	-	ENSG00000128268_MGAT3	ILMN_20796_5870471	22	22	37616345	38183271	566926	-0.212	0.103641	3.72232	2.90871
rs5757356	-	ENSG00000128394_APOBEC3F	ILMN_18531_4070132	22	22	37630666	37766619	135953	-0.212	0.10382	3.63566	2.89595
rs73159334	-	ENSG00000100242_UNC84B	ILMN_28554_5570750	22	22	37619597	37460681	158916	-0.212	0.10438	3.49781	2.81052
rs4643638	-	ENSG00000100211_CBY1	ILMN_25634_4640039	22	22	37628972	37382604	246368	-0.212	0.104571	4.03973	3.04788
rs5757356	-	ENSG00000209482_SNORD83A	ILMN_2936_3190544	22	22	37630666	38041164	410498	-0.212	0.104711	4.34223	4.22534
rs4561752	-	ENSG00000128268_MGAT3	ILMN_20796_5870471	22	22	37628982	38183271	554289	0.211	0.104778	3.72232	2.90871
rs2235140	-	ENSG00000128383_APOBEC3A	ILMN_12846_2810040	22	22	37591081	37683569	92488	0.211	0.104823	3.59123	2.81279
rs5757362	-	ENSG00000128394_APOBEC3F	ILMN_1659_2570753	22	22	37636026	37766619	130593	-0.211	0.105368	3.63566	2.89595
rs4619721	-	ENSG00000128298_BAIAP2L2	ILMN_21982_160424	22	22	37628376	36810843	817533	0.211	0.105662	3.86223	2.90628
rs2899307	-	ENSG00000185022_MAFF	ILMN_13774_3940086	22	22	37601161	36927944	673217	-0.211	0.105699	4.13017	3.07505
rs4420791	-	ENSG00000100211_CBY1	ILMN_25634_4640039	22	22	37629782	37382604	247178	0.211	0.105723	4.03973	3.04788
rs11704203	-	ENSG00000100242_UNC84B	ILMN_28554_5570750	22	22	37624590	37460681	163909	-0.211	0.106018	3.49781	2.81052
rs132505	-	ENSG00000198904_APOBEC3C	ILMN_2064_6660441	22	22	37616498	37740208	123710	0.21	0.106573	3.85219	3.10698
rs4561752	-	ENSG00000198792_TMEM184B	ILMN_10219_240731	22	22	37628982	36945244	683738	0.21	0.106606	3.54725	2.78312
rs5757362	-	ENSG00000213923_CSNK1E	ILMN_24481_2630053	22	22	37636026	37016644	619382	0.21	0.106631	3.87284	2.92674
rs2413551	-	ENSG00000100146_SOX10	ILMN_13184_3400386	22	22	37630855	36698253	932602	0.21	0.106826	3.67554	2.88602
rs5757362	-	ENSG00000100246_DNAL4	ILMN_22246_4010424	22	22	37636026	37504468	131558	-0.21	0.107055	3.54371	2.80508
rs5750695	-	ENSG00000128394_APOBEC3F	ILMN_15884_7610364	22	22	37621203	37766619	145416	0.21	0.107655	3.63566	2.89595
rs735306	-	ENSG00000209482_SNORD83A	ILMN_2936_3190544	22	22	37589978	38041164	451186	0.21	0.107693	4.34223	4.22534
rs11089908	-	ENSG00000128268_MGAT3	ILMN_20796_5870471	22	22	37629259	38183271	554012	0.21	0.107722	3.72232	2.90871
rs118862	-	ENSG00000128268_MGAT3	ILMN_20796_5870471	22	22	37610892	38183271	572379	0.21	0.107722	3.72232	2.90871
rs132509	-	ENSG00000128268_MGAT3	ILMN_20796_5870471	22	22	37618105	38183271	565166	-0.21	0.107722	3.72232	2.90871
rs132511	-	ENSG00000128268_MGAT3	ILMN_20796_5870471	22	22	37621468	38183271	561803	0.21	0.107722	3.72232	2.90871
rs132525	-	ENSG00000128268_MGAT3	ILMN_20796_5870471	22	22	37629922	38183271	553349	0.21	0.107722	3.72232	2.90871
rs2205967	-	ENSG00000128268_MGAT3	ILMN_20796_5870471	22	22	37629441	38183271	553830	-0.21	0.107722	3.72232	2.90871
rs4296521	-	ENSG00000128268_MGAT3	ILMN_20796_5870471	22	22	37619311	38183271	563960	-0.21	0.107722	3.72232	2.90871
rs4306795	-	ENSG00000128268_MGAT3	ILMN_20796_5870471	22	22	37630053	38183271	553218	0.21	0.107722	3.72232	2.90871
rs4308202	-	ENSG00000128268_MGAT3	ILMN_20796_5870471	22	22	37619829	38183271	563442	0.21	0.107722	3.72232	2.90871
rs4434085	-	ENSG00000128268_MGAT3	ILMN_20796_5870471	22	22	37630101	38183271	553170	-0.21	0.107722	3.72232	2.90871
rs4522710	-	ENSG00000128268_MGAT3	ILMN_20796_5870471	22	22	37619748	38183271	563523	0.21	0.107722	3.72232	2.90871
rs5750701	-	ENSG00000128268_MGAT3	ILMN_20796_5870471	22	22	37630179	38183271	553092	0.21	0.107722	3.72232	2.90871
rs5757325	-	ENSG00000128268_MGAT3	ILMN_20796_5870471	22	22	37614892	38183271	568379	-0.21	0.107722	3.72232	2.90871
rs5757334	-	ENSG00000128268_MGAT3	ILMN_20796_5870471	22	22	37621239	38183271	562032	0.21	0.107722	3.72232	2.90871
rs5757358	-	ENSG00000128268_MGAT3	ILMN_20796_5870471	22	22	37630723	38183271	552548	-0.21	0.107722	3.72232	2.90871
rs5995632	-	ENSG00000128268_MGAT3	ILMN_20796_5870471	22	22	37614397	38183271	568874	-0.21	0.107722	3.72232	2.90871
rs5995634	-	ENSG00000128268_MGAT3	ILMN_20796_5870471	22	22	37620994	38183271	562277	0.21	0.107722	3.72232	2.90871
rs6001293	-	ENSG00000128268_MGAT3	ILMN_20796_5870471	22	22	37620973	38183271	562298	0.21	0.107722	3.72232	2.90871
rs6001309	-	ENSG00000128268_MGAT3	ILMN_20796_5870471	22	22	37630545	38183271	552726	-0.21	0.107722	3.72232	2.90871
rs6001312	-	ENSG00000128268_MGAT3	ILMN_20796_5870471	22	22	37631842	38183271	551429	-0.21	0.107722	3.72232	2.90871
rs6001313	-	ENSG00000128268_MGAT3	ILMN_20796_5870471	22	22	37631847	38183271	551424	-0.21	0.107722	3.72232	2.90871
rs713858	-	ENSG00000128268_MGAT3	ILMN_20796_5870471	22	22	37632030	38183271	551241	0.21	0.107722	3.72232	2.90871
rs738306	-	ENSG00000128268_MGAT3	ILMN_20796_5870471	22	22	37620180	38183271	563091	-0.21	0.107722	3.72232	2.90871
rs9622863	-	ENSG00000128268_MGAT3	ILMN_20796_5870471	22	22	37620574	38183271	562697	0.21	0.107722	3.72232	2.90871
rs9622868	-	ENSG00000128268_MGAT3	ILMN_20796_5870471	22	22	37630583	38183271	552688	-0.21	0.107722	3.72232	2.90871
rs118182892	-	ENSG00000100211_CBY1	ILMN_25634_4640039	22	22	37601901	37382604	219297	0.21	0.107734	4.03973	3.04788
rs132506	-	ENSG00000100146_SOX10	ILMN_13184_3400386	22	22	37617105	36698253	918852	-0.21	0.107779	3.67554	2.88602
rs132507	-	ENSG00000100146_SOX10	ILMN_13184_3400386	22	22	37617381	36698253	919128	0.21	0.107779	3.67554	2.88602
rs735306	-	ENSG00000100321_SYNGR1	ILMN_19133_3890220	22	22	37589978	38075900	485922	-0.21	0.10795	3.86212	2.93008
rs6001300	-	ENSG00000100196_KDELR3	ILMN_1919_7210424	22	22	37624018	37194029	429989	-0.21	0.108074	3.54213	2.81803
rs116970774	-	ENSG00000128272_ATF4	ILMN_10757_2900170	22	22	37592024	38246515	654491	0.209	0.108864	3.98718	3.66116
rs116970774	-	ENSG00000185022_MAFF	ILMN_13774_5560397	22	22	37592024	36927944	664080	0.209	0.108864	4.13017	3.07505
rs116970774	-	ENSG00000100151_PICK1	ILMN_138706_2900239	22	22	37592024	36783208	808816	0.209	0.108864	3.68912	2.85622
rs116970774	-	ENSG00000100324_MAP3K7IP1	ILMN_19146_940504	22	22	37592024	38125692	533668	-0.209	0.108864	3.57825	2.81578
rs7511336	-	ENSG00000198792_TMEM184B	ILMN_10219_240731	22	22	37629194	36945244	683950	-0.209	0.108857	3.54725	2.78312
rs7289554	-	ENSG00000198904_APOBEC3C	ILMN_2064_6660441	22	22	37620575	37740208	119633	0.209	0.108923	3.85219	3.10698
rs132513	-	ENSG00000198904_APOBEC3C	ILMN_2064_6660441	22	22	37621572	37740208	118636	-0.209	0.1093	3.85219	3.10698
rs4532056	-	ENSG00000198904_APOBEC3C	ILMN_2064_6660441	22	22	37629162	37740208	111046	-0.209	0.109312	3.85219	3.10698
rs4532056	-	ENSG00000128268_MGAT3	ILMN_20796_5870471	22	22	37629162	38183271	554109	0.209	0.109312	3.72232	2.90871
rs35853418	-	ENSG00000198792_TMEM184B	ILMN_10219_240731	22	22	37630245	36945244	685001	0.209	0.10966	3.54725	2.78312
rs77065598	-	ENSG00000168135_KCNJ4	ILMN_14221_360706	22	22	37617414	37152278	465136	-0.209	0.109769	3.72974	2.88871
rs132519	-	ENSG00000100316_RPL3	ILMN_29090_1500437	22	22	37623750	38038836	415086	0.209	0.109838	3.78436	2.90804
rs73159334	-	ENSG00000213923_CSNK1E	ILMN_24481_2630053	22	22	37619597	37016644	602953	-0.209	0.109862	3.87284	2.92674
rs11913682	-	ENSG00000128383_APOBEC3A	ILMN_12846_2810040	22	22	37605946	37683569	77623	-0.208	0.109996	3.59123	2.81279
rs73159330	-	ENSG00000128383_APOBEC3A	ILMN_12846_2810040	22	22	37601140	37683569	82429	-0.208	0.109996	3.59123	2.81279
rs2205964	-	ENSG00000100211_CBY1	ILMN_25634_4640039	22	22	37629310	37382604	246706	0.208	0.110546	4.03973	3.04788
rs5995635	-	ENSG00000198792_TMEM184B	ILMN_10219_240731	22	22	37622486	36945244	677242	0.208	0.110756	3.54725	2.78312
rs5757362	-	ENSG00000100311_PDGFB	ILMN_18749_5570463	22	22	37636026	37949665	313639	0.208	0.110927	4.42106	3.3175
rs5757318	-	ENSG00000100181_ILMN_138769	ILMN_138769_2320639	22	22	37605602	37061698	543904	-0.208	0.111426	3.59199	2.82942
rs132520	-	ENSG00000100311_PDGFB	ILMN_18749_5570463	22	22	37623763	37949665	325902	-0.208	0.111478	4.42106	3.3175
rs132521	-	ENSG00000100311_PDGFB	ILMN_18749_5570463	22	22	37623771	37949665	325894	-0.208	0.111478	4.42106	3.3175
rs5757331	-	ENSG00000100216_TOMM22	ILMN_20129_940113	22	22	37618776	37407900	210876	0.207	0.111864	3.77917	2.92281
rs469987	-	ENSG00000100311_PDGFB	ILMN_18749_5570463	22	22	37617301	37949665	332364	-0.207	0.111901	4.42106	3.3175
rs132505	-	ENSG00000128272_ATF4	ILMN_10757_1170743	22	22	37616498	38246515	630017	-0.207	0.112076	3.98718	3.66116
rs132508	-	ENSG00000100146_SOX10	ILMN_13184_3400386	22	22	37617856	36698253	919603	-0.207	0.112119	3.67554	2.88602
rs5757356	-	ENSG00000100181_ILMN_138769	ILMN_138769_2320639	22	22	37630666	37061698	568968	-0.207	0.112367	3.59199	2.82942
rs4619721	-	ENSG00000100151_PICK1	ILMN_138706_2900239						0.207	0.11244	3.68912	2.85622
rs6001294	-	ENSG00000198792_TMEM184B	ILMN_10219_240731	22	22	37621023	36945244	675779	-0.207	0.112463	3.54725	2.78312
rs4308199	-	ENSG00000198792_TMEM184B	ILMN_10219_240731	22	22	37629760	36945244	684516	-0.207	0.112547	3.54725	2.78312
rs4494857	-	ENSG00000198792_TMEM184B	ILMN_10219_240731	22	22	37629759	36945244	684515	-0.207	0.112547	3.54725	2.78312
rs4589863	-	ENSG00000128268_MGAT3	ILMN_20796_5870471	22	22	37630736	38183271	552535	-0.207	0.112596	3.72232	2.90871
rs6001300	-	ENSG00000100211_CBY1	ILMN_25634_4640039	22	22	37624018	37382604	241414	0.207	0.112649	4.03973	3.04788
rs4532056	-	ENSG00000100211_CBY1	ILMN_25634_4640039	22	22	37629162	37382604	246558	-0.207	0.112858	4.03973	3.04788
rs113298321	-	ENSG00000100226_GTPBP1	ILMN_137322_7050332	22	22	37606337	37431753	174584	-0.207	0.113007	3.70638	2.8474
rs113298321	-	ENSG00000100216_TOMM22	ILMN_20129_940113	22	22	37606337	37407900	198437	-0.207	0.113007	3.77917	2.92281
rs113298321	-	ENSG00000100246_DNAL4	ILMN_22246_4010424	22	22	37606337	37504468	101869	-0.207	0.113007	3.54371	2.80508
rs113298321	-	ENSG00000100211_CBY1	ILMN_25634_4640039	22	22	37606337	37382604	223733	-0.207	0.113007	4.03973	3.04788
rs113298321	-	ENSG00000198904_APOBEC3C	ILMN_9058_2900639	22	22	37606337	37740208	133871	-0.207	0.113007	3.85219	3.10698
rs117258859	-	ENSG00000100139_MICALL1	ILMN_25073_770240	22	22	37594118	36632292	961826	0.207	0.113007	3.62147	2.8125
rs117375462	-	ENSG00000100311_PDGFB	ILMN_18749_5570463	22	22	37599049	37949665	350616	0.207	0.113007	4.42106	3.3175
rs117375462	-	ENSG00000100321_SYNGR1	ILMN_19133_4260338	22	22	37599049	38075900	476851	-0.207	0.113007	3.86212	2.93008
rs117375462	-	ENSG00000100321_SYNGR1	ILMN_20235_1240014	22	22	37599049	38075900	476851	-0.207	0.113007	3.86212	2.93008
rs713859	-	ENSG00000198904_APOBEC3C	ILMN_2064_6660441	22	22	37632120	37740208	108088	0.207	0.113318	3.85219	3.10698
rs6001304	-	ENSG00000209482_SNORD83A	ILMN_2936_3190544	22	22	37629341	38041164	411823	-0.206	0.113644	4.34223	4.22534
rs2142836	-	ENSG00000176177_ENTHD1	ILMN_12200_2690133	22	22	37617065	38468996	851931	-0.206	0.113776	99	99
rs5757355	-	ENSG00000128394_APOBEC3F	ILMN_1659_2570753	22	22	37630211	37766619	136408	-0.206	0.113789	3.63566	2.89595
rs5995635	-	ENSG00000100196_KDELR3	ILMN_1919_7210424	22	22	37622486	37194029	428457	0.206	0.11379	3.54213	2.81803
rs4561752	-	ENSG00000100311_PDGFB	ILMN_18749_5570463	22	22	37628982	37949665	320683	-0.206	0.113802	4.42106	3.3175
rs6519155	-	ENSG00000176177_ENTHD1	ILMN_12200_2690133	22	22	37635304	38468996	833692	-0.206	0.114144	99	99
rs132514	-	ENSG00000100316_RPL3	ILMN_29090_1500437	22	22	37621804	38038836	417032	-0.206	0.114395	3.78436	2.90804
rs6001298	-	ENSG00000100196_KDELR3	ILMN_1919_7210424	22	22	37623964	37194029	429935	-0.206	0.114842	3.54213	2.81803
rs132518	-	ENSG00000100311_PDGFB	ILMN_18749_5570463	22	22	37623718	37949665	325947	0.206	0.115017	4.42106	3.3175
rs5757328	-	ENSG00000100196_KDELR3	ILMN_1919_7210424	22	22	37615915	37194029	421886	0.205	0.115418	3.54213	2.81803
rs117274633	-	ENSG00000100216_TOMM22	ILMN_20129_940113	22	22	37629263	37407900	221363	-0.205	0.115522	3.77917	2.92281
rs2205966	-	ENSG00000198904_APOBEC3C	ILMN_2064_6660441	22	22	37629418	37740208	110790	-0.205	0.115788	3.85219	3.10698
rs4643638	-	ENSG00000176177_ENTHD1	ILMN_12200_2690133	22	22	37628972	38468996	840024	-0.205	0.116246	99	99
rs5750695	-	ENSG00000185022_MAFF	ILMN_13774_3940086	22	22	37621203	36927944	693259	0.205	0.116351	4.13017	3.07505
rs760481	-	ENSG00000168135_KCNJ4	ILMN_14221_3420129	22	22	37598731	37152278	446453	0.205	0.116793	3.72974	2.88871
rs132517	-	ENSG00000100146_SOX10	ILMN_13184_3400386	22	22	37623516	36698253	925263	0.205	0.116995	3.67554	2.88602
rs5750697	-	ENSG00000100146_SOX10	ILMN_13184_3400386	22	22	37623169	36698253	924916	-0.205	0.116995	3.67554	2.88602
rs5757345	-	ENSG00000100146_SOX10	ILMN_13184_3400386	22	22	37623453	36698253	925200	0.205	0.116995	3.67554	2.88602
rs132519	-	ENSG00000198904_APOBEC3C	ILMN_2064_6660441	22	22	37623750	37740208	116458	-0.204	0.117078	3.85219	3.10698
rs5750696	-	ENSG00000100211_CBY1	ILMN_25634_4640039	22	22	37621311	37382604	238707	0.204	0.117135	4.03973	3.04788
rs6001304	-	ENSG00000100201_DDX17	ILMN_28983_6220035	22	22	37629341	37209389	419952	-0.204	0.117243	3.54176	2.79571
rs4361209	-	ENSG00000179750_APOBEC3B	ILMN_5305_1170471	22	22	37611582	37708351	96769	-0.204	0.117374	4.22923	2.99467
rs77065598	-	ENSG00000100216_TOMM22	ILMN_20129_940113	22	22	37617414	37407900	209514	0.204	0.117507	3.77917	2.92281
rs2413551	-	ENSG00000100311_PDGFB	ILMN_18749_5570463	22	22	37630855	37949665	318810	-0.204	0.117672	4.42106	3.3175
rs5757356	-	ENSG00000179750_APOBEC3B	ILMN_5305_1170471	22	22	37630666	37708351	77685	-0.204	0.117683	4.22923	2.99467
rs2205965	-	ENSG00000100201_DDX17	ILMN_28983_6220035	22	22	37629364	37209389	419975	0.204	0.117721	3.54176	2.79571
rs5000627	-	ENSG00000100146_SOX10	ILMN_13184_3400386	22	22	37623021	36698253	924768	0.204	0.118007	3.67554	2.88602
rs132519	-	ENSG00000100311_PDGFB	ILMN_18749_5570463	22	22	37623750	37949665	325915	-0.204	0.118204	4.42106	3.3175
rs2142836	-	ENSG00000100156_SLC16A8	ILMN_10997_5080441	22	22	37617065	36804093	812972	-0.204	0.118223	3.59418	2.83348
rs8137023	-	ENSG00000100324_MAP3K7IP1	ILMN_24224_5490187	22	22	37616723	38125692	508969	0.204	0.11825	3.57825	2.81578
rs6001294	-	ENSG00000168135_KCNJ4	ILMN_14221_3420129	22	22	37621023	37152278	468745	-0.204	0.118334	3.72974	2.88871
rs116970774	-	ENSG00000184381_PLA2G6	ILMN_13517_6760360	22	22	37592024	36837449	754575	0.204	0.11845	4.7725	4.7725
rs116970774	-	ENSG00000179750_APOBEC3B	ILMN_5305_1170471	22	22	37592024	37708351	116327	0.204	0.11845	4.22923	2.99467
rs132510	-	ENSG00000100324_MAP3K7IP1	ILMN_24224_6400221	22	22	37620506	38125692	505186	0.204	0.118462	3.57825	2.81578
rs117420195	-	ENSG00000100321_SYNGR1	ILMN_19133_4260338	22	22	37628733	38075900	447167	-0.204	0.118507	3.86212	2.93008
rs117420195	-	ENSG00000100321_SYNGR1	ILMN_20235_1240014	22	22	37628733	38075900	447167	-0.204	0.118507	3.86212	2.93008
rs132526	-	ENSG00000100321_SYNGR1	ILMN_19133_3890220	22	22	37632729	38075900	443171	-0.204	0.118502	3.86212	2.93008
rs73884576	-	ENSG00000100211_CBY1	ILMN_25634_4640039	22	22	37599634	37382604	217030	0.204	0.1185	4.03973	3.04788
rs5757355	-	ENSG00000100206_DMC1	ILMN_21290_3190603	22	22	37630211	37244900	385311	-0.203	0.119133	3.50081	2.77925
rs2205966	-	ENSG00000100311_PDGFB	ILMN_18749_5570463	22	22	37629418	37949665	320247	-0.203	0.119642	4.42106	3.3175
rs5757361	-	ENSG00000128272_ATF4	ILMN_10757_1170743	22	22	37635158	38246515	611357	0.203	0.119642	3.98718	3.66116
rs11913682	-	ENSG00000128394_APOBEC3F	ILMN_18531_4070132	22	22	37605946	37766619	160673	0.203	0.119672	3.63566	2.89595
rs132503	-	ENSG00000198792_TMEM184B	ILMN_10219_240731	22	22	37616345	36945244	671101	-0.203	0.119662	3.54725	2.78312
rs73159330	-	ENSG00000128394_APOBEC3F	ILMN_18531_4070132	22	22	37601140	37766619	165479	0.203	0.119672	3.63566	2.89595
rs7289554	-	ENSG00000100211_CBY1	ILMN_25634_4640039	22	22	37620575	37382604	237971	0.203	0.119854	4.03973	3.04788
rs6001294	-	ENSG00000100146_SOX10	ILMN_13184_3400386	22	22	37621023	36698253	922770	-0.203	0.119951	3.67554	2.88602
rs8140019	-	ENSG00000183741_CBX6	ILMN_20870_6130215	22	22	37615489	37544403	71086	0.203	0.119979	3.69975	2.86474
rs2235140	-	ENSG00000187051_RPS19BP1	ILMN_8107_5420189	22	22	37591081	38255048	663967	0.203	0.1201	3.62142	2.83691
rs6001304	-	ENSG00000184381_PLA2G6	ILMN_13517_70386	22	22	37629341	36837449	791892	0.203	0.120733	4.7725	4.7725
rs7286632	-	ENSG00000128272_ATF4	ILMN_10757_2900170	22	22	37628722	38246515	617793	0.202	0.121007	3.98718	3.66116
rs11913682	-	ENSG00000185022_MAFF	ILMN_13774_3940086	22	22	37605946	36927944	678002	0.202	0.12108	4.13017	3.07505
rs73159330	-	ENSG00000185022_MAFF	ILMN_13774_3940086	22	22	37601140	36927944	673196	0.202	0.12108	4.13017	3.07505
rs738307	-	ENSG00000100211_CBY1	ILMN_25634_4640039	22	22	37620441	37382604	237837	0.202	0.121286	4.03973	3.04788
rs73159334	-	ENSG00000213923_CSNK1E	ILMN_15649_10296	22	22	37619597	37016644	602953	-0.202	0.121487	3.87284	2.92674
rs5757362	-	ENSG00000100351_GRAP2	ILMN_5990_4180255	22	22	37636026	38627080	991054	-0.202	0.121577	4.97103	3.0528
rs4308199	-	ENSG00000198904_APOBEC3C	ILMN_2064_6660441	22	22	37629760	37740208	110448	0.202	0.121894	3.85219	3.10698
rs4494857	-	ENSG00000198904_APOBEC3C	ILMN_2064_6660441	22	22	37629759	37740208	110449	0.202	0.121894	3.85219	3.10698
rs4361209	-	ENSG00000100196_KDELR3	ILMN_1919_7210424	22	22	37611582	37194029	417553	0.202	0.121972	3.54213	2.81803
rs2413552	-	ENSG00000198904_APOBEC3C	ILMN_2064_6660441	22	22	37630882	37740208	109326	-0.202	0.122009	3.85219	3.10698
rs6519155	-	ENSG00000100351_GRAP2	ILMN_5990_4180255	22	22	37635304	38627080	991776	-0.202	0.122009	4.97103	3.0528
rs132513	-	ENSG00000198792_TMEM184B	ILMN_10219_240731	22	22	37621572	36945244	676328	0.202	0.122201	3.54725	2.78312
rs738307	-	ENSG00000198904_APOBEC3C	ILMN_2064_6660441	22	22	37620441	37740208	119767	0.202	0.122599	3.85219	3.10698
rs11089908	-	ENSG00000100211_CBY1	ILMN_25634_4640039	22	22	37629259	37382604	246655	-0.201	0.122717	4.03973	3.04788
rs118862	-	ENSG00000100211_CBY1	ILMN_25634_4640039	22	22	37610892	37382604	228288	-0.201	0.122717	4.03973	3.04788
rs132509	-	ENSG00000100211_CBY1	ILMN_25634_4640039	22	22	37618105	37382604	235501	0.201	0.122717	4.03973	3.04788
rs132511	-	ENSG00000100211_CBY1	ILMN_25634_4640039	22	22	37621468	37382604	238864	-0.201	0.122717	4.03973	3.04788
rs132525	-	ENSG00000100211_CBY1	ILMN_25634_4640039	22	22	37629922	37382604	247318	-0.201	0.122717	4.03973	3.04788
rs2205967	-	ENSG00000100211_CBY1	ILMN_25634_4640039	22	22	37629441	37382604	246837	0.201	0.122717	4.03973	3.04788
rs4296521	-	ENSG00000100211_CBY1	ILMN_25634_4640039	22	22	37619311	37382604	236707	0.201	0.122717	4.03973	3.04788
rs4306795	-	ENSG00000100211_CBY1	ILMN_25634_4640039	22	22	37630053	37382604	247449	-0.201	0.122717	4.03973	3.04788
rs4308202	-	ENSG00000100211_CBY1	ILMN_25634_4640039	22	22	37619829	37382604	237225	-0.201	0.122717	4.03973	3.04788
rs4434085	-	ENSG00000100211_CBY1	ILMN_25634_4640039	22	22	37630101	37382604	247497	0.201	0.122717	4.03973	3.04788
rs4522710	-	ENSG00000100211_CBY1	ILMN_25634_4640039	22	22	37619748	37382604	237144	-0.201	0.122717	4.03973	3.04788
rs5750701	-	ENSG00000100211_CBY1	ILMN_25634_4640039	22	22	37630179	37382604	247575	-0.201	0.122717	4.03973	3.04788
rs5757325	-	ENSG00000100211_CBY1	ILMN_25634_4640039	22	22	37614892	37382604	232288	0.201	0.122717	4.03973	3.04788
rs5757334	-	ENSG00000100211_CBY1	ILMN_25634_4640039	22	22	37621239	37382604	238635	-0.201	0.122717	4.03973	3.04788
rs5757358	-	ENSG00000100211_CBY1	ILMN_25634_4640039	22	22	37630723	37382604	248119	0.201	0.122717	4.03973	3.04788
rs5995632	-	ENSG00000100211_CBY1	ILMN_25634_4640039	22	22	37614397	37382604	231793	0.201	0.122717	4.03973	3.04788
rs5995634	-	ENSG00000100211_CBY1	ILMN_25634_4640039	22	22	37620994	37382604	238390	-0.201	0.122717	4.03973	3.04788
rs6001293	-	ENSG00000100211_CBY1	ILMN_25634_4640039	22	22	37620973	37382604	238369	-0.201	0.122717	4.03973	3.04788
rs6001309	-	ENSG00000100211_CBY1	ILMN_25634_4640039	22	22	37630545	37382604	247941	0.201	0.122717	4.03973	3.04788
rs6001312	-	ENSG00000100211_CBY1	ILMN_25634_4640039	22	22	37631842	37382604	249238	0.201	0.122717	4.03973	3.04788
rs6001313	-	ENSG00000100211_CBY1	ILMN_25634_4640039	22	22	37631847	37382604	249243	0.201	0.122717	4.03973	3.04788
rs713858	-	ENSG00000100211_CBY1	ILMN_25634_4640039	22	22	37632030	37382604	249426	-0.201	0.122717	4.03973	3.04788
rs738306	-	ENSG00000100211_CBY1	ILMN_25634_4640039	22	22	37620180	37382604	237576	0.201	0.122717	4.03973	3.04788
rs9622863	-	ENSG00000100211_CBY1	ILMN_25634_4640039	22	22	37620574	37382604	237970	-0.201	0.122717	4.03973	3.04788
rs9622868	-	ENSG00000100211_CBY1	ILMN_25634_4640039	22	22	37630583	37382604	247979	0.201	0.122717	4.03973	3.04788
rs5757344	-	ENSG00000198792_TMEM184B	ILMN_10219_240731	22	22	37623151	36945244	677907	0.201	0.122772	3.54725	2.78312
rs5757344	-	ENSG00000100146_SOX10	ILMN_13184_3400386	22	22	37623151	36698253	924898	0.201	0.122772	3.67554	2.88602
rs738143	-	ENSG00000100321_SYNGR1	ILMN_19133_4260338	22	22	37594371	38075900	481529	0.201	0.122907	3.86212	2.93008
rs5757357	-	ENSG00000198792_TMEM184B	ILMN_10219_240731	22	22	37630679	36945244	685435	-0.201	0.123111	3.54725	2.78312
rs8140019	-	ENSG00000128394_APOBEC3F	ILMN_15884_7610364	22	22	37615489	37766619	151130	-0.201	0.123173	3.63566	2.89595
rs5757331	-	ENSG00000100196_KDELR3	ILMN_1919_7210424	22	22	37618776	37194029	424747	-0.201	0.123189	3.54213	2.81803
rs7292074	-	ENSG00000100216_TOMM22	ILMN_20129_940113	22	22	37596397	37407900	188497	0.201	0.123234	3.77917	2.92281
rs8137023	-	ENSG00000100346_CACNA1I	ILMN_5699_6650735	22	22	37616723	38296704	679981	-0.201	0.123559	3.53934	2.77659
rs6001299	-	ENSG00000185022_MAFF	ILMN_13774_3940086	22	22	37624012	36927944	696068	0.201	0.123681	4.13017	3.07505
rs117274633	-	ENSG00000100142_POLR2F	ILMN_6124_630324	22	22	37629263	36679665	949598	-0.201	0.123734	3.57111	2.86579
rs117849871	-	ENSG00000100206_DMC1	ILMN_21290_3190603	22	22	37628781	37244900	383881	-0.201	0.123734	3.50081	2.77925
rs117849871	-	ENSG00000128298_BAIAP2L2	ILMN_21982_160424	22	22	37628781	36810843	817938	-0.201	0.123734	3.86223	2.90628
rs118182892	-	ENSG00000100139_MICALL1	ILMN_25073_770240	22	22	37601901	36632292	969609	0.201	0.123734	3.62147	2.8125
rs118182892	-	ENSG00000100142_POLR2F	ILMN_6124_630324	22	22	37601901	36679665	922236	0.201	0.123734	3.57111	2.86579
rs132503	-	ENSG00000100321_SYNGR1	ILMN_19133_3890220	22	22	37616345	38075900	459555	-0.201	0.124134	3.86212	2.93008
rs5750695	-	ENSG00000100311_PDGFB	ILMN_30109_2370441	22	22	37621203	37949665	328462	0.201	0.124368	4.42106	3.3175
rs132514	-	ENSG00000100311_PDGFB	ILMN_18749_5570463	22	22	37621804	37949665	327861	0.201	0.124435	4.42106	3.3175
rs132508	-	ENSG00000100221_JOSD1	ILMN_21647_6510180	22	22	37617856	37411630	206226	0.2	0.124962	3.62723	2.8723
rs1122771	-	ENSG00000100321_SYNGR1	ILMN_19133_3890220	22	22	37597258	38075900	478642	-0.2	0.125011	3.86212	2.93008
rs2413550	-	ENSG00000100196_KDELR3	ILMN_1919_7210424	22	22	37630752	37194029	436723	0.2	0.125072	3.54213	2.81803
rs2205966	-	ENSG00000185022_MAFF	ILMN_13774_3940086	22	22	37629418	36927944	701474	-0.2	0.126025	4.13017	3.07505
rs5757326	-	ENSG00000100146_SOX10	ILMN_13184_3400386	22	22	37614902	36698253	916649	0.2	0.126378	3.67554	2.88602
rs117258859	-	ENSG00000100321_SYNGR1	ILMN_19133_3890220	22	22	37594118	38075900	481782	-0.199	0.127014	3.86212	2.93008
rs117258859	-	ENSG00000100324_MAP3K7IP1	ILMN_24224_6400221	22	22	37594118	38125692	531574	-0.199	0.127014	3.57825	2.81578
rs117375462	-	ENSG00000128383_APOBEC3A	ILMN_12846_2810040	22	22	37599049	37683569	84520	0.199	0.127014	3.59123	2.81279
rs117375462	-	ENSG00000100211_CBY1	ILMN_25634_4640039	22	22	37599049	37382604	216445	-0.199	0.127014	4.03973	3.04788
rs117954082	-	ENSG00000100146_SOX10	ILMN_13184_3400386	22	22	37628788	36698253	930535	-0.199	0.127014	3.67554	2.88602
rs117954082	-	ENSG00000179750_APOBEC3B	ILMN_5305_1170471	22	22	37628788	37708351	79563	-0.199	0.127014	4.22923	2.99467
rs2413553	-	ENSG00000198792_TMEM184B	ILMN_10219_240731	22	22	37631064	36945244	685820	-0.199	0.127188	3.54725	2.78312
rs4420791	-	ENSG00000198792_TMEM184B	ILMN_10219_240731	22	22	37629782	36945244	684538	-0.199	0.127201	3.54725	2.78312
rs35853418	-	ENSG00000184381_PLA2G6	ILMN_13517_70386	22	22	37630245	36837449	792796	0.199	0.127381	4.7725	4.7725
rs132518	-	ENSG00000198792_TMEM184B	ILMN_10219_240731	22	22	37623718	36945244	678474	-0.199	0.12758	3.54725	2.78312
rs73159334	-	ENSG00000100181_ILMN_138769	ILMN_138769_2320639	22	22	37619597	37061698	557899	0.199	0.12764	3.59199	2.82942
rs73159334	-	ENSG00000198904_APOBEC3C	ILMN_9058_2900639	22	22	37619597	37740208	120611	-0.199	0.12764	3.85219	3.10698
rs5757355	-	ENSG00000128394_APOBEC3F	ILMN_18531_4070132	22	22	37630211	37766619	136408	-0.199	0.127692	3.63566	2.89595
rs132518	-	ENSG00000128268_MGAT3	ILMN_20796_5870471	22	22	37623718	38183271	559553	-0.199	0.128109	3.72232	2.90871
rs2235140	-	ENSG00000100321_SYNGR1	ILMN_20235_1240014	22	22	37591081	38075900	484819	0.199	0.128114	3.86212	2.93008
rs5757361	-	ENSG00000128383_APOBEC3A	ILMN_12846_2810040	22	22	37635158	37683569	48411	-0.199	0.128322	3.59123	2.81279
rs5757326	-	ENSG00000198904_APOBEC3C	ILMN_2064_6660441	22	22	37614902	37740208	125306	-0.199	0.128404	3.85219	3.10698
rs116970774	-	ENSG00000100211_CBY1	ILMN_25634_5910717	22	22	37592024	37382604	209420	0.198	0.128668	4.03973	3.04788
rs1122771	-	ENSG00000128394_APOBEC3F	ILMN_1659_2570753	22	22	37597258	37766619	169361	0.198	0.128859	3.63566	2.89595
rs5000625	-	ENSG00000198792_TMEM184B	ILMN_10219_240731	22	22	37622969	36945244	677725	-0.198	0.129235	3.54725	2.78312
rs5000626	-	ENSG00000198792_TMEM184B	ILMN_10219_240731	22	22	37622972	36945244	677728	-0.198	0.129235	3.54725	2.78312
rs9611041	-	ENSG00000100321_SYNGR1	ILMN_9418_1230187	22	22	37595018	38075900	480882	0.198	0.129589	3.86212	2.93008
rs4589863	-	ENSG00000198792_TMEM184B	ILMN_10219_240731	22	22	37630736	36945244	685492	-0.198	0.129816	3.54725	2.78312
rs5750696	-	ENSG00000198904_APOBEC3C	ILMN_2064_6660441	22	22	37621311	37740208	118897	0.198	0.129992	3.85219	3.10698
rs6519155	-	ENSG00000168135_KCNJ4	ILMN_14221_360706	22	22	37635304	37152278	483026	0.198	0.13028	3.72974	2.88871
rs132510	-	ENSG00000168135_KCNJ4	ILMN_14221_360706	22	22	37620506	37152278	468228	0.197	0.130499	3.72974	2.88871
rs35507274	-	ENSG00000100316_RPL3	ILMN_29090_1500437	22	22	37630256	38038836	408580	-0.197	0.130791	3.78436	2.90804
rs5757344	-	ENSG00000185022_MAFF	ILMN_13774_3940086	22	22	37623151	36927944	695207	-0.197	0.130894	4.13017	3.07505
rs738143	-	ENSG00000185022_MAFF	ILMN_13774_5560397	22	22	37594371	36927944	666427	0.197	0.13101	4.13017	3.07505
rs2235140	-	ENSG00000100206_DMC1	ILMN_21290_3190603	22	22	37591081	37244900	346181	0.197	0.131077	3.50081	2.77925
rs11089908	-	ENSG00000198904_APOBEC3C	ILMN_2064_6660441	22	22	37629259	37740208	110949	-0.197	0.131187	3.85219	3.10698
rs118862	-	ENSG00000198904_APOBEC3C	ILMN_2064_6660441	22	22	37610892	37740208	129316	-0.197	0.131187	3.85219	3.10698
rs132509	-	ENSG00000198904_APOBEC3C	ILMN_2064_6660441	22	22	37618105	37740208	122103	0.197	0.131187	3.85219	3.10698
rs132511	-	ENSG00000198904_APOBEC3C	ILMN_2064_6660441	22	22	37621468	37740208	118740	-0.197	0.131187	3.85219	3.10698
rs132525	-	ENSG00000198904_APOBEC3C	ILMN_2064_6660441	22	22	37629922	37740208	110286	-0.197	0.131187	3.85219	3.10698
rs2205967	-	ENSG00000198904_APOBEC3C	ILMN_2064_6660441	22	22	37629441	37740208	110767	0.197	0.131187	3.85219	3.10698
rs4296521	-	ENSG00000198904_APOBEC3C	ILMN_2064_6660441	22	22	37619311	37740208	120897	0.197	0.131187	3.85219	3.10698
rs4306795	-	ENSG00000198904_APOBEC3C	ILMN_2064_6660441	22	22	37630053	37740208	110155	-0.197	0.131187	3.85219	3.10698
rs4308202	-	ENSG00000198904_APOBEC3C	ILMN_2064_6660441	22	22	37619829	37740208	120379	-0.197	0.131187	3.85219	3.10698
rs4434085	-	ENSG00000198904_APOBEC3C	ILMN_2064_6660441	22	22	37630101	37740208	110107	0.197	0.131187	3.85219	3.10698
rs4522710	-	ENSG00000198904_APOBEC3C	ILMN_2064_6660441	22	22	37619748	37740208	120460	-0.197	0.131187	3.85219	3.10698
rs5750701	-	ENSG00000198904_APOBEC3C	ILMN_2064_6660441	22	22	37630179	37740208	110029	-0.197	0.131187	3.85219	3.10698
rs5757325	-	ENSG00000198904_APOBEC3C	ILMN_2064_6660441	22	22	37614892	37740208	125316	0.197	0.131187	3.85219	3.10698
rs5757334	-	ENSG00000198904_APOBEC3C	ILMN_2064_6660441	22	22	37621239	37740208	118969	-0.197	0.131187	3.85219	3.10698
rs5757358	-	ENSG00000198904_APOBEC3C	ILMN_2064_6660441	22	22	37630723	37740208	109485	0.197	0.131187	3.85219	3.10698
rs5995632	-	ENSG00000198904_APOBEC3C	ILMN_2064_6660441	22	22	37614397	37740208	125811	0.197	0.131187	3.85219	3.10698
rs5995634	-	ENSG00000198904_APOBEC3C	ILMN_2064_6660441	22	22	37620994	37740208	119214	-0.197	0.131187	3.85219	3.10698
rs6001293	-	ENSG00000198904_APOBEC3C	ILMN_2064_6660441	22	22	37620973	37740208	119235	-0.197	0.131187	3.85219	3.10698
rs6001309	-	ENSG00000198904_APOBEC3C	ILMN_2064_6660441	22	22	37630545	37740208	109663	0.197	0.131187	3.85219	3.10698
rs6001312	-	ENSG00000198904_APOBEC3C	ILMN_2064_6660441	22	22	37631842	37740208	108366	0.197	0.131187	3.85219	3.10698
rs6001313	-	ENSG00000198904_APOBEC3C	ILMN_2064_6660441	22	22	37631847	37740208	108361	0.197	0.131187	3.85219	3.10698
rs713858	-	ENSG00000198904_APOBEC3C	ILMN_2064_6660441	22	22	37632030	37740208	108178	-0.197	0.131187	3.85219	3.10698
rs738306	-	ENSG00000198904_APOBEC3C	ILMN_2064_6660441	22	22	37620180	37740208	120028	0.197	0.131187	3.85219	3.10698
rs9622863	-	ENSG00000198904_APOBEC3C	ILMN_2064_6660441	22	22	37620574	37740208	119634	-0.197	0.131187	3.85219	3.10698
rs9622868	-	ENSG00000198904_APOBEC3C	ILMN_2064_6660441	22	22	37630583	37740208	109625	0.197	0.131187	3.85219	3.10698
rs5757355	-	ENSG00000213923_CSNK1E	ILMN_15649_10296	22	22	37630211	37016644	613567	-0.197	0.131345	3.87284	2.92674
rs2413553	-	ENSG00000198904_APOBEC3C	ILMN_2064_6660441	22	22	37631064	37740208	109144	0.197	0.131665	3.85219	3.10698
rs735306	-	ENSG00000128272_ATF4	ILMN_10757_2900170	22	22	37589978	38246515	656537	0.197	0.131757	3.98718	3.66116
rs117420195	-	ENSG00000176177_ENTHD1	ILMN_12200_2690133	22	22	37628733	38468996	840263	-0.197	0.13191	99	99
rs5757356	-	ENSG00000100146_SOX10	ILMN_13184_3400386	22	22	37630666	36698253	932413	0.197	0.131991	3.67554	2.88602
rs7511336	-	ENSG00000100211_CBY1	ILMN_25634_4640039	22	22	37629194	37382604	246590	0.197	0.132097	4.03973	3.04788
rs117849871	-	ENSG00000185022_MAFF	ILMN_13774_3940086	22	22	37628781	36927944	700837	0.196	0.132382	4.13017	3.07505
rs117849871	-	ENSG00000213923_CSNK1E	ILMN_24481_2630053	22	22	37628781	37016644	612137	-0.196	0.132382	3.87284	2.92674
rs735306	-	ENSG00000184949_ILMN_42370	ILMN_42370_1580349	22	22	37589978	37308300	281678	-0.196	0.132417	3.68767	2.86204
rs760481	-	ENSG00000100324_MAP3K7IP1	ILMN_19146_940504	22	22	37598731	38125692	526961	0.196	0.132401	3.57825	2.81578
rs6001299	-	ENSG00000100196_KDELR3	ILMN_1919_7210424	22	22	37624012	37194029	429983	-0.196	0.132511	3.54213	2.81803
rs7286632	-	ENSG00000209482_SNORD83A	ILMN_2936_3190544	22	22	37628722	38041164	412442	0.196	0.132662	4.34223	4.22534
rs6001299	-	ENSG00000100316_RPL3	ILMN_29090_1500437	22	22	37624012	38038836	414824	-0.196	0.132716	3.78436	2.90804
rs4420791	-	ENSG00000185022_MAFF	ILMN_13774_3940086	22	22	37629782	36927944	701838	0.196	0.132752	4.13017	3.07505
rs1122771	-	ENSG00000185022_MAFF	ILMN_13774_5560397	22	22	37597258	36927944	669314	0.196	0.133005	4.13017	3.07505
rs738143	-	ENSG00000187051_RPS19BP1	ILMN_8107_5420189	22	22	37594371	38255048	660677	0.196	0.133165	3.62142	2.83691
rs9611041	-	ENSG00000100321_SYNGR1	ILMN_19133_4260338	22	22	37595018	38075900	480882	0.196	0.133264	3.86212	2.93008
rs2413551	-	ENSG00000128268_MGAT3	ILMN_20796_5870471	22	22	37630855	38183271	552416	0.196	0.133416	3.72232	2.90871
rs132520	-	ENSG00000198904_APOBEC3C	ILMN_2064_6660441	22	22	37623763	37740208	116445	-0.196	0.133557	3.85219	3.10698
rs132521	-	ENSG00000198904_APOBEC3C	ILMN_2064_6660441	22	22	37623771	37740208	116437	-0.196	0.133557	3.85219	3.10698
rs2413550	-	ENSG00000100324_MAP3K7IP1	ILMN_24224_6400221	22	22	37630752	38125692	494940	0.196	0.133662	3.57825	2.81578
rs4643638	-	ENSG00000100196_KDELR3	ILMN_1919_7210424	22	22	37628972	37194029	434943	0.196	0.133754	3.54213	2.81803
rs2899307	-	ENSG00000100146_SOX10	ILMN_13184_3400386	22	22	37601161	36698253	902908	0.196	0.133948	3.67554	2.88602
rs73159334	-	ENSG00000100307_CBX7	ILMN_22413_670196	22	22	37619597	37856736	237139	-0.196	0.134027	3.62867	2.82898
rs73159334	-	ENSG00000179750_APOBEC3B	ILMN_5305_1170471	22	22	37619597	37708351	88754	-0.196	0.134027	4.22923	2.99467
rs8137023	-	ENSG00000168135_KCNJ4	ILMN_14221_3420129	22	22	37616723	37152278	464445	-0.195	0.134717	3.72974	2.88871
rs4361209	-	ENSG00000100139_MICALL1	ILMN_25073_770240	22	22	37611582	36632292	979290	-0.195	0.134861	3.62147	2.8125
rs5995636	-	ENSG00000128394_APOBEC3F	ILMN_1659_2570753	22	22	37631909	37766619	134710	0.195	0.134991	3.63566	2.89595
rs4361209	-	ENSG00000198904_APOBEC3C	ILMN_9058_2900639	22	22	37611582	37740208	128626	0.195	0.135168	3.85219	3.10698
rs5757326	-	ENSG00000100211_CBY1	ILMN_25634_4640039	22	22	37614902	37382604	232298	-0.195	0.135174	4.03973	3.04788
rs132499	-	ENSG00000100221_JOSD1	ILMN_21647_6510180	22	22	37612289	37411630	200659	0.195	0.135535	3.62723	2.8723
rs132500	-	ENSG00000100221_JOSD1	ILMN_21647_6510180	22	22	37612591	37411630	200961	0.195	0.135535	3.62723	2.8723
rs132501	-	ENSG00000100221_JOSD1	ILMN_21647_6510180	22	22	37612965	37411630	201335	-0.195	0.135535	3.62723	2.8723
rs713836	-	ENSG00000100221_JOSD1	ILMN_21647_6510180	22	22	37613040	37411630	201410	0.195	0.135535	3.62723	2.8723
rs713950	-	ENSG00000100221_JOSD1	ILMN_21647_6510180	22	22	37612951	37411630	201321	0.195	0.135535	3.62723	2.8723
rs6001299	-	ENSG00000198904_APOBEC3C	ILMN_2064_6660441	22	22	37624012	37740208	116196	0.195	0.135743	3.85219	3.10698
rs4589863	-	ENSG00000100211_CBY1	ILMN_25634_4640039	22	22	37630736	37382604	248132	0.195	0.136251	4.03973	3.04788
rs8140019	-	ENSG00000176177_ENTHD1	ILMN_12200_2690133	22	22	37615489	38468996	853507	0.195	0.136369	99	99
rs760481	-	ENSG00000128268_MGAT3	ILMN_20796_5870471	22	22	37598731	38183271	584540	-0.194	0.136785	3.72232	2.90871
rs5750691	-	ENSG00000183741_CBX6	ILMN_10597_1570746	22	22	37611720	37544403	67317	0.194	0.137002	3.69975	2.86474
rs132517	-	ENSG00000198792_TMEM184B	ILMN_10219_240731	22	22	37623516	36945244	678272	0.194	0.137034	3.54725	2.78312
rs5750697	-	ENSG00000198792_TMEM184B	ILMN_10219_240731	22	22	37623169	36945244	677925	-0.194	0.137034	3.54725	2.78312
rs5757345	-	ENSG00000198792_TMEM184B	ILMN_10219_240731	22	22	37623453	36945244	678209	0.194	0.137034	3.54725	2.78312
rs132520	-	ENSG00000198792_TMEM184B	ILMN_10219_240731	22	22	37623763	36945244	678519	0.194	0.137266	3.54725	2.78312
rs132521	-	ENSG00000198792_TMEM184B	ILMN_10219_240731	22	22	37623771	36945244	678527	0.194	0.137266	3.54725	2.78312
rs11704203	-	ENSG00000128268_MGAT3	ILMN_20796_5870471	22	22	37624590	38183271	558681	-0.194	0.137356	3.72232	2.90871
rs5000622	-	ENSG00000100316_RPL3	ILMN_29090_1500437	22	22	37622947	38038836	415889	0.194	0.13747	3.78436	2.90804
rs5750696	-	ENSG00000100216_TOMM22	ILMN_20129_940113	22	22	37621311	37407900	213411	0.194	0.137453	3.77917	2.92281
rs5757357	-	ENSG00000128394_APOBEC3F	ILMN_1659_2570753	22	22	37630679	37766619	135940	-0.194	0.137458	3.63566	2.89595
rs2413551	-	ENSG00000185022_MAFF	ILMN_13774_3940086	22	22	37630855	36927944	702911	-0.194	0.13759	4.13017	3.07505
rs5750690	-	ENSG00000128394_APOBEC3F	ILMN_1659_2570753	22	22	37609010	37766619	157609	-0.194	0.138241	3.63566	2.89595
rs4589863	-	ENSG00000185022_MAFF	ILMN_13774_3940086	22	22	37630736	36927944	702792	0.194	0.13831	4.13017	3.07505
rs7289554	-	ENSG00000198792_TMEM184B	ILMN_10219_240731	22	22	37620575	36945244	675331	-0.194	0.13831	3.54725	2.78312
rs469987	-	ENSG00000100216_TOMM22	ILMN_20129_940113	22	22	37617301	37407900	209401	-0.194	0.138432	3.77917	2.92281
rs5757326	-	ENSG00000185022_MAFF	ILMN_13774_3940086	22	22	37614902	36927944	686958	-0.194	0.138484	4.13017	3.07505
rs5750691	-	ENSG00000128394_APOBEC3F	ILMN_1659_2570753	22	22	37611720	37766619	154899	-0.193	0.138529	3.63566	2.89595
rs5750696	-	ENSG00000179750_APOBEC3B	ILMN_5305_1170471	22	22	37621311	37708351	87040	0.193	0.138896	4.22923	2.99467
rs713859	-	ENSG00000128268_MGAT3	ILMN_20796_5870471	22	22	37632120	38183271	551151	-0.193	0.139039	3.72232	2.90871
rs5995636	-	ENSG00000198904_APOBEC3C	ILMN_2064_6660441	22	22	37631909	37740208	108299	-0.193	0.139076	3.85219	3.10698
rs132522	-	ENSG00000100196_KDELR3	ILMN_1919_7210424	22	22	37623795	37194029	429766	-0.193	0.13952	3.54213	2.81803
rs132524	-	ENSG00000100196_KDELR3	ILMN_1919_7210424	22	22	37623815	37194029	429786	0.193	0.13952	3.54213	2.81803
rs5750690	-	ENSG00000187051_RPS19BP1	ILMN_8107_5420189	22	22	37609010	38255048	646038	-0.193	0.139657	3.62142	2.83691
rs5000627	-	ENSG00000198792_TMEM184B	ILMN_10219_240731	22	22	37623021	36945244	677777	0.193	0.139765	3.54725	2.78312
rs35853418	-	ENSG00000168135_KCNJ4	ILMN_14221_3420129	22	22	37630245	37152278	477967	0.193	0.14042	3.72974	2.88871
rs73159334	-	ENSG00000209482_SNORD83A	ILMN_2936_3190544	22	22	37619597	38041164	421567	-0.192	0.140651	4.34223	4.22534
rs738143	-	ENSG00000128383_APOBEC3A	ILMN_12846_2810040	22	22	37594371	37683569	89198	0.192	0.140635	3.59123	2.81279
rs4361209	-	ENSG00000183741_CBX6	ILMN_20870_6130215	22	22	37611582	37544403	67179	-0.192	0.140662	3.69975	2.86474
rs738307	-	ENSG00000100221_JOSD1	ILMN_21647_6510180	22	22	37620441	37411630	208811	0.192	0.140742	3.62723	2.8723
rs2142836	-	ENSG00000128394_APOBEC3F	ILMN_1659_2570753	22	22	37617065	37766619	149554	0.192	0.140912	3.63566	2.89595
rs11704203	-	ENSG00000176177_ENTHD1	ILMN_12200_2690133	22	22	37624590	38468996	844406	-0.192	0.140965	99	99
rs5750690	-	ENSG00000100321_SYNGR1	ILMN_20235_1240014	22	22	37609010	38075900	466890	-0.192	0.141562	3.86212	2.93008
rs2235140	-	ENSG00000168135_KCNJ4	ILMN_14221_360706	22	22	37591081	37152278	438803	0.192	0.14164	3.72974	2.88871
rs132510	-	ENSG00000198904_APOBEC3C	ILMN_9058_2900639	22	22	37620506	37740208	119702	0.192	0.142102	3.85219	3.10698
rs132523	-	ENSG00000100196_KDELR3	ILMN_1919_7210424	22	22	37623814	37194029	429785	0.192	0.142225	3.54213	2.81803
rs6001296	-	ENSG00000100321_SYNGR1	ILMN_19133_4260338	22	22	37622442	38075900	453458	0.192	0.142228	3.86212	2.93008
rs113298321	-	ENSG00000128383_APOBEC3A	ILMN_12846_2810040	22	22	37606337	37683569	77232	0.192	0.142299	3.59123	2.81279
rs113298321	-	ENSG00000100181_ILMN_138769	ILMN_138769_2320639	22	22	37606337	37061698	544639	0.192	0.142299	3.59199	2.82942
rs117258859	-	ENSG00000198792_TMEM184B	ILMN_10219_240731	22	22	37594118	36945244	648874	0.192	0.142299	3.54725	2.78312
rs117258859	-	ENSG00000100324_MAP3K7IP1	ILMN_24224_5490187	22	22	37594118	38125692	531574	0.192	0.142299	3.57825	2.81578
rs117375462	-	ENSG00000213923_CSNK1E	ILMN_15649_10296	22	22	37599049	37016644	582405	-0.192	0.142299	3.87284	2.92674
rs117375462	-	ENSG00000100324_MAP3K7IP1	ILMN_24224_6400221	22	22	37599049	38125692	526643	-0.192	0.142299	3.57825	2.81578
rs117954082	-	ENSG00000100139_MICALL1	ILMN_25073_770240	22	22	37628788	36632292	996496	-0.192	0.142299	3.62147	2.8125
rs8140019	-	ENSG00000128268_MGAT3	ILMN_84303_2480524	22	22	37615489	38183271	567782	0.192	0.142451	3.72232	2.90871
rs2413552	-	ENSG00000168135_KCNJ4	ILMN_14221_3420129	22	22	37630882	37152278	478604	0.191	0.143471	3.72974	2.88871
rs6519155	-	ENSG00000100196_KDELR3	ILMN_1919_7210424	22	22	37635304	37194029	441275	0.191	0.143471	3.54213	2.81803
rs7289554	-	ENSG00000128268_MGAT3	ILMN_20796_5870471	22	22	37620575	38183271	562696	-0.191	0.143986	3.72232	2.90871
rs132526	-	ENSG00000128268_MGAT3	ILMN_20796_5870471	22	22	37632729	38183271	550542	-0.191	0.144	3.72232	2.90871
rs2205966	-	ENSG00000184381_PLA2G6	ILMN_13517_70386	22	22	37629418	36837449	791969	0.191	0.144	4.7725	4.7725
rs6001296	-	ENSG00000100196_KDELR3	ILMN_1919_7210424	22	22	37622442	37194029	428413	-0.191	0.14431	3.54213	2.81803
rs11089908	-	ENSG00000198792_TMEM184B	ILMN_10219_240731	22	22	37629259	36945244	684015	0.191	0.144422	3.54725	2.78312
rs118862	-	ENSG00000198792_TMEM184B	ILMN_10219_240731	22	22	37610892	36945244	665648	0.191	0.144422	3.54725	2.78312
rs132509	-	ENSG00000198792_TMEM184B	ILMN_10219_240731	22	22	37618105	36945244	672861	-0.191	0.144422	3.54725	2.78312
rs132511	-	ENSG00000198792_TMEM184B	ILMN_10219_240731	22	22	37621468	36945244	676224	0.191	0.144422	3.54725	2.78312
rs132525	-	ENSG00000198792_TMEM184B	ILMN_10219_240731	22	22	37629922	36945244	684678	0.191	0.144422	3.54725	2.78312
rs2205967	-	ENSG00000198792_TMEM184B	ILMN_10219_240731	22	22	37629441	36945244	684197	-0.191	0.144422	3.54725	2.78312
rs4296521	-	ENSG00000198792_TMEM184B	ILMN_10219_240731	22	22	37619311	36945244	674067	-0.191	0.144422	3.54725	2.78312
rs4306795	-	ENSG00000198792_TMEM184B	ILMN_10219_240731	22	22	37630053	36945244	684809	0.191	0.144422	3.54725	2.78312
rs4308202	-	ENSG00000198792_TMEM184B	ILMN_10219_240731	22	22	37619829	36945244	674585	0.191	0.144422	3.54725	2.78312
rs4434085	-	ENSG00000198792_TMEM184B	ILMN_10219_240731	22	22	37630101	36945244	684857	-0.191	0.144422	3.54725	2.78312
rs4522710	-	ENSG00000198792_TMEM184B	ILMN_10219_240731	22	22	37619748	36945244	674504	0.191	0.144422	3.54725	2.78312
rs5750701	-	ENSG00000198792_TMEM184B	ILMN_10219_240731	22	22	37630179	36945244	684935	0.191	0.144422	3.54725	2.78312
rs5757325	-	ENSG00000198792_TMEM184B	ILMN_10219_240731	22	22	37614892	36945244	669648	-0.191	0.144422	3.54725	2.78312
rs5757334	-	ENSG00000198792_TMEM184B	ILMN_10219_240731	22	22	37621239	36945244	675995	0.191	0.144422	3.54725	2.78312
rs5757358	-	ENSG00000198792_TMEM184B	ILMN_10219_240731	22	22	37630723	36945244	685479	-0.191	0.144422	3.54725	2.78312
rs5995632	-	ENSG00000198792_TMEM184B	ILMN_10219_240731	22	22	37614397	36945244	669153	-0.191	0.144422	3.54725	2.78312
rs5995634	-	ENSG00000198792_TMEM184B	ILMN_10219_240731	22	22	37620994	36945244	675750	0.191	0.144422	3.54725	2.78312
rs6001293	-	ENSG00000198792_TMEM184B	ILMN_10219_240731	22	22	37620973	36945244	675729	0.191	0.144422	3.54725	2.78312
rs6001309	-	ENSG00000198792_TMEM184B	ILMN_10219_240731	22	22	37630545	36945244	685301	-0.191	0.144422	3.54725	2.78312
rs6001312	-	ENSG00000198792_TMEM184B	ILMN_10219_240731	22	22	37631842	36945244	686598	-0.191	0.144422	3.54725	2.78312
rs6001313	-	ENSG00000198792_TMEM184B	ILMN_10219_240731	22	22	37631847	36945244	686603	-0.191	0.144422	3.54725	2.78312
rs713858	-	ENSG00000198792_TMEM184B	ILMN_10219_240731	22	22	37632030	36945244	686786	0.191	0.144422	3.54725	2.78312
rs738306	-	ENSG00000198792_TMEM184B	ILMN_10219_240731	22	22	37620180	36945244	674936	-0.191	0.144422	3.54725	2.78312
rs9622863	-	ENSG00000198792_TMEM184B	ILMN_10219_240731	22	22	37620574	36945244	675330	0.191	0.144422	3.54725	2.78312
rs9622868	-	ENSG00000198792_TMEM184B	ILMN_10219_240731	22	22	37630583	36945244	685339	-0.191	0.144422	3.54725	2.78312
rs713859	-	ENSG00000100211_CBY1	ILMN_25634_4640039	22	22	37632120	37382604	249516	0.191	0.144614	4.03973	3.04788
rs2413553	-	ENSG00000100211_CBY1	ILMN_25634_4640039	22	22	37631064	37382604	248460	0.191	0.144702	4.03973	3.04788
rs132517	-	ENSG00000100316_RPL3	ILMN_29090_1500437	22	22	37623516	38038836	415320	0.19	0.144901	3.78436	2.90804
rs5750697	-	ENSG00000100316_RPL3	ILMN_29090_1500437	22	22	37623169	38038836	415667	-0.19	0.144901	3.78436	2.90804
rs5757345	-	ENSG00000100316_RPL3	ILMN_29090_1500437	22	22	37623453	38038836	415383	0.19	0.144901	3.78436	2.90804
rs132514	-	ENSG00000176177_ENTHD1	ILMN_12200_2690133	22	22	37621804	38468996	847192	0.19	0.145149	99	99
rs7286632	-	ENSG00000100201_DDX17	ILMN_28983_6220035	22	22	37628722	37209389	419333	0.19	0.145144	3.54176	2.79571
rs7286632	-	ENSG00000100346_CACNA1I	ILMN_5699_6650735	22	22	37628722	38296704	667982	0.19	0.145144	3.53934	2.77659
rs132514	-	ENSG00000128272_ATF4	ILMN_10757_2900170	22	22	37621804	38246515	624711	-0.19	0.1456	3.98718	3.66116
rs5757318	-	ENSG00000185022_MAFF	ILMN_13774_3940086	22	22	37605602	36927944	677658	0.19	0.145922	4.13017	3.07505
rs2205964	-	ENSG00000198904_APOBEC3C	ILMN_2064_6660441	22	22	37629310	37740208	110898	0.19	0.146485	3.85219	3.10698
rs5757362	-	ENSG00000168135_KCNJ4	ILMN_14221_3420129	22	22	37636026	37152278	483748	-0.19	0.146495	3.72974	2.88871
rs6001299	-	ENSG00000100146_SOX10	ILMN_13184_3400386	22	22	37624012	36698253	925759	-0.19	0.146526	3.67554	2.88602
rs132499	-	ENSG00000100335_SMCR7L	ILMN_28305_5360068	22	22	37612289	38228230	615941	0.19	0.146673	3.66369	2.85984
rs132500	-	ENSG00000100335_SMCR7L	ILMN_28305_5360068	22	22	37612591	38228230	615639	0.19	0.146673	3.66369	2.85984
rs132501	-	ENSG00000100335_SMCR7L	ILMN_28305_5360068	22	22	37612965	38228230	615265	-0.19	0.146673	3.66369	2.85984
rs713836	-	ENSG00000100335_SMCR7L	ILMN_28305_5360068	22	22	37613040	38228230	615190	0.19	0.146673	3.66369	2.85984
rs713950	-	ENSG00000100335_SMCR7L	ILMN_28305_5360068	22	22	37612951	38228230	615279	0.19	0.146673	3.66369	2.85984
rs5757356	-	ENSG00000198904_APOBEC3C	ILMN_2064_6660441	22	22	37630666	37740208	109542	-0.189	0.147188	3.85219	3.10698
rs6001291	-	ENSG00000100316_RPL3	ILMN_29090_1500437	22	22	37620900	38038836	417936	-0.189	0.147189	3.78436	2.90804
rs4361209	-	ENSG00000187051_RPS19BP1	ILMN_8107_5420189	22	22	37611582	38255048	643466	0.189	0.147236	3.62142	2.83691
rs73159334	-	ENSG00000176177_ENTHD1	ILMN_12200_2690133	22	22	37619597	38468996	849399	-0.189	0.147517	99	99
rs73159334	-	ENSG00000198904_APOBEC3C	ILMN_2064_6660441	22	22	37619597	37740208	120611	-0.189	0.147517	3.85219	3.10698
rs2142836	-	ENSG00000100321_SYNGR1	ILMN_19133_3890220	22	22	37617065	38075900	458835	-0.189	0.14757	3.86212	2.93008
rs738143	-	ENSG00000168135_KCNJ4	ILMN_14221_360706	22	22	37594371	37152278	442093	0.189	0.147828	3.72974	2.88871
rs2413552	-	ENSG00000184381_PLA2G6	ILMN_13517_70386	22	22	37630882	36837449	793433	0.189	0.148082	4.7725	4.7725
rs132506	-	ENSG00000100221_JOSD1	ILMN_21647_6510180	22	22	37617105	37411630	205475	0.189	0.148223	3.62723	2.8723
rs132507	-	ENSG00000100221_JOSD1	ILMN_21647_6510180	22	22	37617381	37411630	205751	-0.189	0.148223	3.62723	2.8723
rs6001300	-	ENSG00000198904_APOBEC3C	ILMN_2064_6660441	22	22	37624018	37740208	116190	0.189	0.148252	3.85219	3.10698
rs4532056	-	ENSG00000198792_TMEM184B	ILMN_10219_240731	22	22	37629162	36945244	683918	0.189	0.148858	3.54725	2.78312
rs4532056	-	ENSG00000185022_MAFF	ILMN_13774_3940086	22	22	37629162	36927944	701218	-0.189	0.148858	4.13017	3.07505
rs132505	-	ENSG00000100196_KDELR3	ILMN_1919_7210424	22	22	37616498	37194029	422469	-0.189	0.148895	3.54213	2.81803
rs77065598	-	ENSG00000176177_ENTHD1	ILMN_12200_2690133	22	22	37617414	38468996	851582	-0.189	0.149004	99	99
rs7292074	-	ENSG00000198904_APOBEC3C	ILMN_2064_6660441	22	22	37596397	37740208	143811	0.188	0.149394	3.85219	3.10698
rs2205966	-	ENSG00000128394_APOBEC3F	ILMN_18531_4070132	22	22	37629418	37766619	137201	-0.188	0.149494	3.63566	2.89595
rs5995636	-	ENSG00000198904_APOBEC3C	ILMN_9058_2900639	22	22	37631909	37740208	108299	0.188	0.14954	3.85219	3.10698
rs132498	-	ENSG00000100146_SOX10	ILMN_13184_3400386	22	22	37610688	36698253	912435	0.188	0.149595	3.67554	2.88602
rs132513	-	ENSG00000176177_ENTHD1	ILMN_12200_2690133	22	22	37621572	38468996	847424	-0.188	0.149935	99	99
rs132522	-	ENSG00000198904_APOBEC3C	ILMN_9058_2900639	22	22	37623795	37740208	116413	-0.188	0.150242	3.85219	3.10698
rs132524	-	ENSG00000198904_APOBEC3C	ILMN_9058_2900639	22	22	37623815	37740208	116393	0.188	0.150242	3.85219	3.10698
rs7511336	-	ENSG00000209482_SNORD83A	ILMN_2936_3190544	22	22	37629194	38041164	411970	0.188	0.15063	4.34223	4.22534
rs9611041	-	ENSG00000128268_MGAT3	ILMN_20796_5870471	22	22	37595018	38183271	588253	-0.188	0.150705	3.72232	2.90871
rs35853418	-	ENSG00000198904_APOBEC3C	ILMN_2064_6660441	22	22	37630245	37740208	109963	-0.188	0.150781	3.85219	3.10698
rs6001298	-	ENSG00000128268_MGAT3	ILMN_20796_5870471	22	22	37623964	38183271	559307	-0.188	0.150845	3.72232	2.90871
rs132513	-	ENSG00000100146_SOX10	ILMN_13184_3400386	22	22	37621572	36698253	923319	0.188	0.150909	3.67554	2.88602
rs73884576	-	ENSG00000183741_CBX6	ILMN_20870_6130215	22	22	37599634	37544403	55231	0.188	0.150907	3.69975	2.86474
rs117849871	-	ENSG00000100324_MAP3K7IP1	ILMN_19146_940504	22	22	37628781	38125692	496911	-0.188	0.151035	3.57825	2.81578
rs735306	-	ENSG00000100201_DDX17	ILMN_28983_6220035	22	22	37589978	37209389	380589	0.187	0.151534	3.54176	2.79571
rs2205966	-	ENSG00000209482_SNORD83A	ILMN_2936_3190544	22	22	37629418	38041164	411746	-0.187	0.151734	4.34223	4.22534
rs2235140	-	ENSG00000209482_SNORD83A	ILMN_2936_3190544	22	22	37591081	38041164	450083	0.187	0.15184	4.34223	4.22534
rs132503	-	ENSG00000128298_BAIAP2L2	ILMN_21982_160424	22	22	37616345	36810843	805502	0.187	0.152021	3.86223	2.90628
rs132517	-	ENSG00000185022_MAFF	ILMN_13774_3940086	22	22	37623516	36927944	695572	-0.187	0.152056	4.13017	3.07505
rs5750697	-	ENSG00000185022_MAFF	ILMN_13774_3940086	22	22	37623169	36927944	695225	0.187	3.63286e-300	4.13017	3.07505
rs5757345	-	ENSG00000185022_MAFF	ILMN_13774_3940086	22	22	37623453	36927944	695509	-0.187	0.152056	4.13017	3.07505
rs77065598	-	ENSG00000100324_MAP3K7IP1	ILMN_24224_6400221	22	22	37617414	38125692	508278	-0.187	0.152076	3.57825	2.81578
rs4561752	-	ENSG00000198904_APOBEC3C	ILMN_2064_6660441	22	22	37628982	37740208	111226	-0.187	0.152142	3.85219	3.10698
rs5750698	-	ENSG00000100196_KDELR3	ILMN_1919_7210424	22	22	37628676	37194029	434647	0.187	0.152725	3.54213	2.81803
rs35507274	-	ENSG00000198904_APOBEC3C	ILMN_2064_6660441	22	22	37630256	37740208	109952	0.187	0.153137	3.85219	3.10698
rs2205964	-	ENSG00000185022_MAFF	ILMN_13774_3940086	22	22	37629310	36927944	701366	0.187	0.153623	4.13017	3.07505
rs8140019	-	ENSG00000100346_CACNA1I	ILMN_5699_6650735	22	22	37615489	38296704	681215	0.186	0.153889	3.53934	2.77659
rs5757318	-	ENSG00000100324_MAP3K7IP1	ILMN_24224_6400221	22	22	37605602	38125692	520090	0.186	0.154203	3.57825	2.81578
rs6001291	-	ENSG00000100196_KDELR3	ILMN_1919_7210424	22	22	37620900	37194029	426871	-0.186	0.154272	3.54213	2.81803
rs738143	-	ENSG00000100321_SYNGR1	ILMN_9418_1230187	22	22	37594371	38075900	481529	0.186	0.154685	3.86212	2.93008
rs132508	-	ENSG00000198792_TMEM184B	ILMN_10219_240731	22	22	37617856	36945244	672612	-0.186	0.154718	3.54725	2.78312
rs5757357	-	ENSG00000100311_PDGFB	ILMN_18749_5570463	22	22	37630679	37949665	318986	0.186	0.154733	4.42106	3.3175
rs5000623	-	ENSG00000100311_PDGFB	ILMN_30109_2370441	22	22	37622956	37949665	326709	0.186	0.154805	4.42106	3.3175
rs5000624	-	ENSG00000100311_PDGFB	ILMN_30109_2370441	22	22	37622965	37949665	326700	0.186	0.154805	4.42106	3.3175
rs5757357	-	ENSG00000198904_APOBEC3C	ILMN_2064_6660441	22	22	37630679	37740208	109529	0.186	0.154815	3.85219	3.10698
rs132522	-	ENSG00000100324_MAP3K7IP1	ILMN_24224_6400221	22	22	37623795	38125692	501897	-0.186	0.154986	3.57825	2.81578
rs132524	-	ENSG00000100324_MAP3K7IP1	ILMN_24224_6400221	22	22	37623815	38125692	501877	0.186	0.154986	3.57825	2.81578
rs5000623	-	ENSG00000198792_TMEM184B	ILMN_10219_240731	22	22	37622956	36945244	677712	-0.186	0.155035	3.54725	2.78312
rs5000624	-	ENSG00000198792_TMEM184B	ILMN_10219_240731	22	22	37622965	36945244	677721	-0.186	0.155035	3.54725	2.78312
rs5757357	-	ENSG00000100139_MICALL1	ILMN_25073_770240	22	22	37630679	36632292	998387	-0.186	0.155223	3.62147	2.8125
rs5757318	-	ENSG00000100196_KDELR3	ILMN_1919_7210424	22	22	37605602	37194029	411573	0.186	0.155434	3.54213	2.81803
rs5757361	-	ENSG00000128272_ATF4	ILMN_10757_2900170	22	22	37635158	38246515	611357	-0.186	0.155745	3.98718	3.66116
rs735306	-	ENSG00000200465_SNORD43	ILMN_20347_6450435	22	22	37589978	38045001	455023	0.185	0.156311	3.63875	2.81155
rs5757356	-	ENSG00000100246_DNAL4	ILMN_22246_4010424	22	22	37630666	37504468	126198	0.185	0.156992	3.54371	2.80508
rs5995636	-	ENSG00000100246_DNAL4	ILMN_22246_4010424	22	22	37631909	37504468	127441	0.185	0.156995	3.54371	2.80508
rs2413550	-	ENSG00000100146_SOX10	ILMN_13184_3400386	22	22	37630752	36698253	932499	0.185	0.157075	3.67554	2.88602
rs4643638	-	ENSG00000128272_ATF4	ILMN_10757_2900170	22	22	37628972	38246515	617543	0.185	0.157111	3.98718	3.66116
rs4308199	-	ENSG00000100316_RPL3	ILMN_29090_1500437	22	22	37629760	38038836	409076	-0.185	0.157163	3.78436	2.90804
rs4494857	-	ENSG00000100316_RPL3	ILMN_29090_1500437	22	22	37629759	38038836	409077	-0.185	0.157163	3.78436	2.90804
rs77065598	-	ENSG00000183741_CBX6	ILMN_20870_6130215	22	22	37617414	37544403	73011	0.185	0.157138	3.69975	2.86474
rs6001304	-	ENSG00000100196_KDELR3	ILMN_1919_7210424	22	22	37629341	37194029	435312	0.185	0.157378	3.54213	2.81803
rs132517	-	ENSG00000128268_MGAT3	ILMN_20796_5870471	22	22	37623516	38183271	559755	0.185	0.157402	3.72232	2.90871
rs4420791	-	ENSG00000198904_APOBEC3C	ILMN_2064_6660441	22	22	37629782	37740208	110426	0.185	0.157402	3.85219	3.10698
rs5750697	-	ENSG00000128268_MGAT3	ILMN_20796_5870471	22	22	37623169	38183271	560102	-0.185	0.157402	3.72232	2.90871
rs5757345	-	ENSG00000128268_MGAT3	ILMN_20796_5870471	22	22	37623453	38183271	559818	0.185	0.157402	3.72232	2.90871
rs6001296	-	ENSG00000100221_JOSD1	ILMN_21647_6510180	22	22	37622442	37411630	210812	0.185	0.157527	3.62723	2.8723
rs132498	-	ENSG00000176177_ENTHD1	ILMN_12200_2690133	22	22	37610688	38468996	858308	-0.185	0.157884	99	99
rs132515	-	ENSG00000100311_PDGFB	ILMN_18749_5570463	22	22	37623131	37949665	326534	-0.185	0.157867	4.42106	3.3175
rs5000627	-	ENSG00000185022_MAFF	ILMN_13774_3940086	22	22	37623021	36927944	695077	-0.185	0.158133	4.13017	3.07505
rs5000625	-	ENSG00000100311_PDGFB	ILMN_30109_2370441	22	22	37622969	37949665	326696	0.184	0.158488	4.42106	3.3175
rs5000626	-	ENSG00000100311_PDGFB	ILMN_30109_2370441	22	22	37622972	37949665	326693	0.184	0.158488	4.42106	3.3175
rs5757326	-	ENSG00000198792_TMEM184B	ILMN_10219_240731	22	22	37614902	36945244	669658	0.184	0.158475	3.54725	2.78312
rs7286632	-	ENSG00000200465_SNORD43	ILMN_20347_6450435	22	22	37628722	38045001	416279	0.184	0.158482	3.63875	2.81155
rs5757356	-	ENSG00000100324_MAP3K7IP1	ILMN_19146_940504	22	22	37630666	38125692	495026	0.184	0.158536	3.57825	2.81578
rs1122771	-	ENSG00000198792_TMEM184B	ILMN_10219_240731	22	22	37597258	36945244	652014	-0.184	0.158583	3.54725	2.78312
rs132522	-	ENSG00000100246_DNAL4	ILMN_22246_4010424	22	22	37623795	37504468	119327	-0.184	0.158779	3.54371	2.80508
rs132524	-	ENSG00000100246_DNAL4	ILMN_22246_4010424	22	22	37623815	37504468	119347	0.184	0.158779	3.54371	2.80508
rs132499	-	ENSG00000100216_TOMM22	ILMN_20129_940113	22	22	37612289	37407900	204389	0.184	0.158869	3.77917	2.92281
rs132500	-	ENSG00000100216_TOMM22	ILMN_20129_940113	22	22	37612591	37407900	204691	0.184	0.158869	3.77917	2.92281
rs132501	-	ENSG00000100216_TOMM22	ILMN_20129_940113	22	22	37612965	37407900	205065	-0.184	0.158869	3.77917	2.92281
rs713836	-	ENSG00000100216_TOMM22	ILMN_20129_940113	22	22	37613040	37407900	205140	0.184	0.158869	3.77917	2.92281
rs713950	-	ENSG00000100216_TOMM22	ILMN_20129_940113	22	22	37612951	37407900	205051	0.184	0.158869	3.77917	2.92281
rs113298321	-	ENSG00000100298_APOBEC3H	ILMN_18618_5820048	22	22	37606337	37823190	216853	-0.184	0.158919	3.6375	2.87303
rs113298321	-	ENSG00000183741_CBX6	ILMN_20870_6130215	22	22	37606337	37544403	61934	-0.184	0.158919	3.69975	2.86474
rs113298321	-	ENSG00000100221_JOSD1	ILMN_21647_6510180	22	22	37606337	37411630	194707	-0.184	0.158919	3.62723	2.8723
rs117954082	-	ENSG00000184381_PLA2G6	ILMN_13517_70386	22	22	37628788	36837449	791339	-0.184	0.158919	4.7725	4.7725
rs117954082	-	ENSG00000100246_DNAL4	ILMN_22246_4010424	22	22	37628788	37504468	124320	-0.184	0.158919	3.54371	2.80508
rs4643638	-	ENSG00000100216_TOMM22	ILMN_20129_940113	22	22	37628972	37407900	221072	-0.184	0.159346	3.77917	2.92281
rs760481	-	ENSG00000100142_POLR2F	ILMN_6124_630324	22	22	37598731	36679665	919066	0.184	0.159521	3.57111	2.86579
rs2205965	-	ENSG00000209482_SNORD83A	ILMN_2936_3190544	22	22	37629364	38041164	411800	0.184	0.15967	4.34223	4.22534
rs6001296	-	ENSG00000100321_SYNGR1	ILMN_20235_1240014	22	22	37622442	38075900	453458	0.184	0.15994	3.86212	2.93008
rs2205964	-	ENSG00000198792_TMEM184B	ILMN_10219_240731	22	22	37629310	36945244	684066	-0.184	0.16001	3.54725	2.78312
rs11089908	-	ENSG00000185022_MAFF	ILMN_13774_3940086	22	22	37629259	36927944	701315	-0.184	0.160097	4.13017	3.07505
rs118862	-	ENSG00000185022_MAFF	ILMN_13774_3940086	22	22	37610892	36927944	682948	-0.184	0.160097	4.13017	3.07505
rs132509	-	ENSG00000185022_MAFF	ILMN_13774_3940086	22	22	37618105	36927944	690161	0.184	0.160097	4.13017	3.07505
rs132511	-	ENSG00000185022_MAFF	ILMN_13774_3940086	22	22	37621468	36927944	693524	-0.184	0.160097	4.13017	3.07505
rs132525	-	ENSG00000185022_MAFF	ILMN_13774_3940086	22	22	37629922	36927944	701978	-0.184	0.160097	4.13017	3.07505
rs2205967	-	ENSG00000185022_MAFF	ILMN_13774_3940086	22	22	37629441	36927944	701497	0.184	0.160097	4.13017	3.07505
rs4296521	-	ENSG00000185022_MAFF	ILMN_13774_3940086	22	22	37619311	36927944	691367	0.184	0.160097	4.13017	3.07505
rs4306795	-	ENSG00000185022_MAFF	ILMN_13774_3940086	22	22	37630053	36927944	702109	-0.184	0.160097	4.13017	3.07505
rs4308202	-	ENSG00000185022_MAFF	ILMN_13774_3940086	22	22	37619829	36927944	691885	-0.184	0.160097	4.13017	3.07505
rs4434085	-	ENSG00000185022_MAFF	ILMN_13774_3940086	22	22	37630101	36927944	702157	0.184	0.160097	4.13017	3.07505
rs4522710	-	ENSG00000185022_MAFF	ILMN_13774_3940086	22	22	37619748	36927944	691804	-0.184	0.160097	4.13017	3.07505
rs5750701	-	ENSG00000185022_MAFF	ILMN_13774_3940086	22	22	37630179	36927944	702235	-0.184	0.160097	4.13017	3.07505
rs5757325	-	ENSG00000185022_MAFF	ILMN_13774_3940086	22	22	37614892	36927944	686948	0.184	0.160097	4.13017	3.07505
rs5757334	-	ENSG00000185022_MAFF	ILMN_13774_3940086	22	22	37621239	36927944	693295	-0.184	0.160097	4.13017	3.07505
rs5757358	-	ENSG00000185022_MAFF	ILMN_13774_3940086	22	22	37630723	36927944	702779	0.184	0.160097	4.13017	3.07505
rs5995632	-	ENSG00000185022_MAFF	ILMN_13774_3940086	22	22	37614397	36927944	686453	0.184	0.160097	4.13017	3.07505
rs5995634	-	ENSG00000185022_MAFF	ILMN_13774_3940086	22	22	37620994	36927944	693050	-0.184	0.160097	4.13017	3.07505
rs6001293	-	ENSG00000185022_MAFF	ILMN_13774_3940086	22	22	37620973	36927944	693029	-0.184	0.160097	4.13017	3.07505
rs6001309	-	ENSG00000185022_MAFF	ILMN_13774_3940086	22	22	37630545	36927944	702601	0.184	0.160097	4.13017	3.07505
rs6001312	-	ENSG00000185022_MAFF	ILMN_13774_3940086	22	22	37631842	36927944	703898	0.184	0.160097	4.13017	3.07505
rs6001313	-	ENSG00000185022_MAFF	ILMN_13774_3940086	22	22	37631847	36927944	703903	0.184	0.160097	4.13017	3.07505
rs713858	-	ENSG00000185022_MAFF	ILMN_13774_3940086	22	22	37632030	36927944	704086	-0.184	0.160097	4.13017	3.07505
rs738306	-	ENSG00000185022_MAFF	ILMN_13774_3940086	22	22	37620180	36927944	692236	0.184	0.160097	4.13017	3.07505
rs9622863	-	ENSG00000185022_MAFF	ILMN_13774_3940086	22	22	37620574	36927944	692630	-0.184	0.160097	4.13017	3.07505
rs9622868	-	ENSG00000185022_MAFF	ILMN_13774_3940086	22	22	37630583	36927944	702639	0.184	0.160097	4.13017	3.07505
rs132519	-	ENSG00000198792_TMEM184B	ILMN_10219_240731	22	22	37623750	36945244	678506	0.184	0.160194	3.54725	2.78312
rs5757328	-	ENSG00000128268_MGAT3	ILMN_20796_5870471	22	22	37615915	38183271	567356	0.184	0.160419	3.72232	2.90871
rs132517	-	ENSG00000198904_APOBEC3C	ILMN_2064_6660441	22	22	37623516	37740208	116692	-0.183	0.160629	3.85219	3.10698
rs5750697	-	ENSG00000198904_APOBEC3C	ILMN_2064_6660441	22	22	37623169	37740208	117039	0.183	0.160629	3.85219	3.10698
rs5757345	-	ENSG00000198904_APOBEC3C	ILMN_2064_6660441	22	22	37623453	37740208	116755	-0.183	0.160629	3.85219	3.10698
rs132523	-	ENSG00000100146_SOX10	ILMN_13184_3400386	22	22	37623814	36698253	925561	0.183	0.160979	3.67554	2.88602
rs117849871	-	ENSG00000100298_APOBEC3H	ILMN_18618_5820048	22	22	37628781	37823190	194409	-0.183	0.161062	3.6375	2.87303
rs5750691	-	ENSG00000128272_ATF4	ILMN_10757_2900170	22	22	37611720	38246515	634795	-0.183	0.161129	3.98718	3.66116
rs469987	-	ENSG00000100156_SLC16A8	ILMN_10997_5080441	22	22	37617301	36804093	813208	-0.183	0.161451	3.59418	2.83348
rs8140019	-	ENSG00000179750_APOBEC3B	ILMN_5305_1170471	22	22	37615489	37708351	92862	0.183	0.161482	4.22923	2.99467
rs35507274	-	ENSG00000128394_APOBEC3F	ILMN_1659_2570753	22	22	37630256	37766619	136363	-0.183	0.161844	3.63566	2.89595
rs2205965	-	ENSG00000100324_MAP3K7IP1	ILMN_24224_6400221	22	22	37629364	38125692	496328	-0.183	0.16189	3.57825	2.81578
rs5757362	-	ENSG00000213923_CSNK1E	ILMN_15649_10296	22	22	37636026	37016644	619382	-0.183	0.162402	3.87284	2.92674
rs4308199	-	ENSG00000185022_MAFF	ILMN_13774_3940086	22	22	37629760	36927944	701816	0.183	0.162527	4.13017	3.07505
rs4494857	-	ENSG00000185022_MAFF	ILMN_13774_3940086	22	22	37629759	36927944	701815	0.183	0.162527	4.13017	3.07505
rs6519155	-	ENSG00000100216_TOMM22	ILMN_20129_940113	22	22	37635304	37407900	227404	-0.183	0.162578	3.77917	2.92281
rs760481	-	ENSG00000179750_APOBEC3B	ILMN_5305_1170471	22	22	37598731	37708351	109620	-0.182	0.162864	4.22923	2.99467
rs5757344	-	ENSG00000128268_MGAT3	ILMN_20796_5870471	22	22	37623151	38183271	560120	0.182	0.163071	3.72232	2.90871
rs132515	-	ENSG00000168135_KCNJ4	ILMN_14221_3420129	22	22	37623131	37152278	470853	0.182	0.163177	3.72974	2.88871
rs132499	-	ENSG00000100142_POLR2F	ILMN_6124_630324	22	22	37612289	36679665	932624	0.182	0.163282	3.57111	2.86579
rs132500	-	ENSG00000100142_POLR2F	ILMN_6124_630324	22	22	37612591	36679665	932926	0.182	0.163282	3.57111	2.86579
rs132501	-	ENSG00000100142_POLR2F	ILMN_6124_630324	22	22	37612965	36679665	933300	-0.182	0.163282	3.57111	2.86579
rs713836	-	ENSG00000100142_POLR2F	ILMN_6124_630324	22	22	37613040	36679665	933375	0.182	0.163282	3.57111	2.86579
rs713950	-	ENSG00000100142_POLR2F	ILMN_6124_630324	22	22	37612951	36679665	933286	0.182	0.163282	3.57111	2.86579
rs116970774	-	ENSG00000100146_SOX10	ILMN_13184_3400386	22	22	37592024	36698253	893771	0.182	0.163324	3.67554	2.88602
rs117260164	-	ENSG00000128394_APOBEC3F	ILMN_15884_7610364	22	22	37618849	37766619	147770	0.182	0.163324	3.63566	2.89595
rs132506	-	ENSG00000100216_TOMM22	ILMN_20129_940113	22	22	37617105	37407900	209205	0.182	0.163521	3.77917	2.92281
rs132507	-	ENSG00000100216_TOMM22	ILMN_20129_940113	22	22	37617381	37407900	209481	-0.182	0.163521	3.77917	2.92281
rs9611041	-	ENSG00000128394_APOBEC3F	ILMN_1659_2570753	22	22	37595018	37766619	171601	0.182	0.163533	3.63566	2.89595
rs2205964	-	ENSG00000100316_RPL3	ILMN_29090_1500437	22	22	37629310	38038836	409526	-0.182	0.163825	3.78436	2.90804
rs6001296	-	ENSG00000198792_TMEM184B	ILMN_10219_240731	22	22	37622442	36945244	677198	-0.182	0.163907	3.54725	2.78312
rs5757357	-	ENSG00000100324_MAP3K7IP1	ILMN_24224_6400221	22	22	37630679	38125692	495013	-0.182	0.163993	3.57825	2.81578
rs738143	-	ENSG00000128268_MGAT3	ILMN_20796_5870471	22	22	37594371	38183271	588900	-0.182	0.163977	3.72232	2.90871
rs6001300	-	ENSG00000100216_TOMM22	ILMN_20129_940113	22	22	37624018	37407900	216118	0.182	0.164099	3.77917	2.92281
rs2142836	-	ENSG00000200465_SNORD43	ILMN_20347_6450435	22	22	37617065	38045001	427936	0.182	0.164317	3.63875	2.81155
rs2142836	-	ENSG00000187051_RPS19BP1	ILMN_8107_5420189	22	22	37617065	38255048	637983	0.182	0.164317	3.62142	2.83691
rs132510	-	ENSG00000128268_MGAT3	ILMN_20796_5870471	22	22	37620506	38183271	562765	0.182	0.164433	3.72232	2.90871
rs713859	-	ENSG00000198792_TMEM184B	ILMN_10219_240731	22	22	37632120	36945244	686876	-0.182	0.164927	3.54725	2.78312
rs4361209	-	ENSG00000128272_ATF4	ILMN_10757_2900170	22	22	37611582	38246515	634933	0.182	0.165098	3.98718	3.66116
rs735306	-	ENSG00000128394_APOBEC3F	ILMN_18531_2450110	22	22	37589978	37766619	176641	-0.181	0.165275	3.63566	2.89595
rs5750695	-	ENSG00000100142_POLR2F	ILMN_6124_630324	22	22	37621203	36679665	941538	0.181	0.165335	3.57111	2.86579
rs6001299	-	ENSG00000100311_PDGFB	ILMN_18749_5570463	22	22	37624012	37949665	325653	0.181	0.165441	4.42106	3.3175
rs6001304	-	ENSG00000100316_RPL3	ILMN_29090_1500437	22	22	37629341	38038836	409495	0.181	0.165749	3.78436	2.90804
rs8137023	-	ENSG00000100335_SMCR7L	ILMN_28305_5360068	22	22	37616723	38228230	611507	-0.181	0.165911	3.66369	2.85984
rs4361209	-	ENSG00000128394_APOBEC3F	ILMN_1659_2570753	22	22	37611582	37766619	155037	0.181	0.166314	3.63566	2.89595
rs6001298	-	ENSG00000100311_PDGFB	ILMN_30109_2370441	22	22	37623964	37949665	325701	0.181	0.166344	4.42106	3.3175
rs5750698	-	ENSG00000100351_GRAP2	ILMN_5990_4180255	22	22	37628676	38627080	998404	-0.181	0.166413	4.97103	3.0528
rs5757362	-	ENSG00000128394_APOBEC3F	ILMN_18531_2450110	22	22	37636026	37766619	130593	-0.181	0.166846	3.63566	2.89595
rs132522	-	ENSG00000198792_TMEM184B	ILMN_10219_240731	22	22	37623795	36945244	678551	-0.181	0.166906	3.54725	2.78312
rs132524	-	ENSG00000198792_TMEM184B	ILMN_10219_240731	22	22	37623815	36945244	678571	0.181	0.166906	3.54725	2.78312
rs2142836	-	ENSG00000209482_SNORD83A	ILMN_2936_3190544	22	22	37617065	38041164	424099	0.181	0.167269	4.34223	4.22534
rs132514	-	ENSG00000100324_MAP3K7IP1	ILMN_24224_5490187	22	22	37621804	38125692	503888	0.18	0.167746	3.57825	2.81578
rs4619721	-	ENSG00000100139_MICALL1	ILMN_25073_770240	22	22	37628376	36632292	996084	0.18	0.167858	3.62147	2.8125
rs765080	-	ENSG00000128268_MGAT3	ILMN_20796_5870471	22	22	37606416	38183271	576855	0.18	0.168205	3.72232	2.90871
rs2205965	-	ENSG00000183741_CBX6	ILMN_20870_6130215	22	22	37629364	37544403	84961	0.18	0.168381	3.69975	2.86474
rs2142836	-	ENSG00000100206_DMC1	ILMN_21290_3190603	22	22	37617065	37244900	372165	0.18	0.168573	3.50081	2.77925
rs132510	-	ENSG00000128272_ATF4	ILMN_10757_2900170	22	22	37620506	38246515	626009	0.18	0.169192	3.98718	3.66116
rs469987	-	ENSG00000100324_MAP3K7IP1	ILMN_24224_5490187	22	22	37617301	38125692	508391	-0.18	0.169251	3.57825	2.81578
rs738307	-	ENSG00000100335_SMCR7L	ILMN_28305_5360068	22	22	37620441	38228230	607789	0.18	0.169452	3.66369	2.85984
rs2235140	-	ENSG00000213923_CSNK1E	ILMN_15649_10296	22	22	37591081	37016644	574437	0.179	0.170115	3.87284	2.92674
rs7291047	-	ENSG00000100316_RPL3	ILMN_29090_1500437	22	22	37622263	38038836	416573	0.179	0.170261	3.78436	2.90804
rs77065598	-	ENSG00000187051_RPS19BP1	ILMN_8107_5420189	22	22	37617414	38255048	637634	0.179	0.170333	3.62142	2.83691
rs117420195	-	ENSG00000100316_RPL3	ILMN_29090_1500437	22	22	37628733	38038836	410103	0.179	0.170385	3.78436	2.90804
rs5757318	-	ENSG00000100226_GTPBP1	ILMN_137322_7050332	22	22	37605602	37431753	173849	-0.179	0.170551	3.70638	2.8474
rs2142836	-	ENSG00000185022_MAFF	ILMN_13774_5560397	22	22	37617065	36927944	689121	0.179	0.170637	4.13017	3.07505
rs7511336	-	ENSG00000100316_RPL3	ILMN_29090_1500437	22	22	37629194	38038836	409642	-0.179	0.170689	3.78436	2.90804
rs9611041	-	ENSG00000128383_APOBEC3A	ILMN_12846_2810040	22	22	37595018	37683569	88551	0.179	0.171107	3.59123	2.81279
rs132518	-	ENSG00000100316_RPL3	ILMN_29090_1500437	22	22	37623718	38038836	415118	-0.179	0.17118	3.78436	2.90804
rs735306	-	ENSG00000100321_SYNGR1	ILMN_9418_1230187	22	22	37589978	38075900	485922	0.179	0.171238	3.86212	2.93008
rs6001299	-	ENSG00000100211_CBY1	ILMN_25634_4640039	22	22	37624012	37382604	241408	0.179	0.171302	4.03973	3.04788
rs117849871	-	ENSG00000100181_ILMN_138769	ILMN_138769_2320639	22	22	37628781	37061698	567083	0.179	0.171571	3.59199	2.82942
rs117849871	-	ENSG00000128394_APOBEC3F	ILMN_18531_4070132	22	22	37628781	37766619	137838	0.179	0.171571	3.63566	2.89595
rs118182892	-	ENSG00000168135_KCNJ4	ILMN_14221_3420129	22	22	37601901	37152278	449623	0.179	0.171571	3.72974	2.88871
rs132506	-	ENSG00000198904_APOBEC3C	ILMN_2064_6660441	22	22	37617105	37740208	123103	0.179	0.171549	3.85219	3.10698
rs132507	-	ENSG00000198904_APOBEC3C	ILMN_2064_6660441	22	22	37617381	37740208	122827	-0.179	0.171549	3.85219	3.10698
rs2142836	-	ENSG00000100324_MAP3K7IP1	ILMN_24224_6400221	22	22	37617065	38125692	508627	0.179	0.171865	3.57825	2.81578
rs7511336	-	ENSG00000100196_KDELR3	ILMN_1919_7210424	22	22	37629194	37194029	435165	-0.179	0.171962	3.54213	2.81803
rs5757318	-	ENSG00000209482_SNORD83A	ILMN_2936_3190544	22	22	37605602	38041164	435562	0.179	0.172171	4.34223	4.22534
rs5000622	-	ENSG00000198792_TMEM184B	ILMN_10219_240731	22	22	37622947	36945244	677703	0.178	0.172562	3.54725	2.78312
rs77065598	-	ENSG00000100316_RPL3	ILMN_29090_1500437	22	22	37617414	38038836	421422	0.178	0.172674	3.78436	2.90804
rs8137023	-	ENSG00000198792_TMEM184B	ILMN_10219_240731	22	22	37616723	36945244	671479	0.178	0.172739	3.54725	2.78312
rs8137023	-	ENSG00000100156_SLC16A8	ILMN_10997_5080441	22	22	37616723	36804093	812630	0.178	0.172739	3.59418	2.83348
rs2413552	-	ENSG00000100316_RPL3	ILMN_29090_1500437	22	22	37630882	38038836	407954	0.178	0.172805	3.78436	2.90804
rs4361209	-	ENSG00000128383_APOBEC3A	ILMN_12846_2810040	22	22	37611582	37683569	71987	0.178	0.172935	3.59123	2.81279
rs5757326	-	ENSG00000100316_RPL3	ILMN_29090_1500437	22	22	37614902	38038836	423934	0.178	0.172937	3.78436	2.90804
rs132522	-	ENSG00000100146_SOX10	ILMN_13184_3400386	22	22	37623795	36698253	925542	-0.178	0.173156	3.67554	2.88602
rs132524	-	ENSG00000100146_SOX10	ILMN_13184_3400386	22	22	37623815	36698253	925562	0.178	0.173156	3.67554	2.88602
rs5750695	-	ENSG00000100221_JOSD1	ILMN_21647_6510180	22	22	37621203	37411630	209573	0.178	0.173327	3.62723	2.8723
rs5757331	-	ENSG00000128272_ATF4	ILMN_10757_1170743	22	22	37618776	38246515	627739	-0.178	0.173458	3.98718	3.66116
rs5750691	-	ENSG00000184381_PLA2G6	ILMN_13517_6760360	22	22	37611720	36837449	774271	0.178	0.173623	4.7725	4.7725
rs2235140	-	ENSG00000179750_APOBEC3B	ILMN_5305_1170471	22	22	37591081	37708351	117270	-0.178	0.173855	4.22923	2.99467
rs7511336	-	ENSG00000128272_ATF4	ILMN_10757_1170743	22	22	37629194	38246515	617321	-0.178	0.174013	3.98718	3.66116
rs735306	-	ENSG00000128268_MGAT3	ILMN_84303_2480524	22	22	37589978	38183271	593293	-0.178	0.174093	3.72232	2.90871
rs4619721	-	ENSG00000100321_SYNGR1	ILMN_19133_4260338	22	22	37628376	38075900	447524	-0.178	0.174154	3.86212	2.93008
rs73884576	-	ENSG00000100335_SMCR7L	ILMN_28305_5360068	22	22	37599634	38228230	628596	0.178	0.174255	3.66369	2.85984
rs132506	-	ENSG00000198792_TMEM184B	ILMN_10219_240731	22	22	37617105	36945244	671861	-0.178	0.174288	3.54725	2.78312
rs132507	-	ENSG00000198792_TMEM184B	ILMN_10219_240731	22	22	37617381	36945244	672137	0.178	0.174288	3.54725	2.78312
rs760481	-	ENSG00000187051_RPS19BP1	ILMN_8107_5420189	22	22	37598731	38255048	656317	0.178	0.174377	3.62142	2.83691
rs1122771	-	ENSG00000100321_SYNGR1	ILMN_9418_1230187	22	22	37597258	38075900	478642	0.178	0.174445	3.86212	2.93008
rs2413551	-	ENSG00000100201_DDX17	ILMN_28983_6220035	22	22	37630855	37209389	421466	-0.178	0.174571	3.54176	2.79571
rs132505	-	ENSG00000100181_ILMN_138769	ILMN_138769_2320639	22	22	37616498	37061698	554800	0.177	0.175473	3.59199	2.82942
rs2205965	-	ENSG00000185022_MAFF	ILMN_13774_3940086	22	22	37629364	36927944	701420	0.177	0.175611	4.13017	3.07505
rs116970774	-	ENSG00000100181_ILMN_138769	ILMN_138769_2320639	22	22	37592024	37061698	530326	0.177	0.176277	3.59199	2.82942
rs117260164	-	ENSG00000128272_ATF4	ILMN_10757_1170743	22	22	37618849	38246515	627666	0.177	0.176277	3.98718	3.66116
rs7292074	-	ENSG00000176177_ENTHD1	ILMN_12200_2690133	22	22	37596397	38468996	872599	0.177	0.176447	99	99
rs132505	-	ENSG00000100216_TOMM22	ILMN_20129_940113	22	22	37616498	37407900	208598	0.177	0.176662	3.77917	2.92281
rs4361209	-	ENSG00000100307_CBX7	ILMN_22413_670196	22	22	37611582	37856736	245154	0.177	0.176654	3.62867	2.82898
rs5757331	-	ENSG00000128272_ATF4	ILMN_10757_2900170	22	22	37618776	38246515	627739	-0.177	0.176703	3.98718	3.66116
rs113298321	-	ENSG00000100346_CACNA1I	ILMN_5699_6650735	22	22	37606337	38296704	690367	0.177	0.176928	3.53934	2.77659
rs113298321	-	ENSG00000100142_POLR2F	ILMN_6124_630324	22	22	37606337	36679665	926672	-0.177	0.176928	3.57111	2.86579
rs117258859	-	ENSG00000168135_KCNJ4	ILMN_14221_3420129	22	22	37594118	37152278	441840	-0.177	0.176928	3.72974	2.88871
rs117375462	-	ENSG00000100242_UNC84B	ILMN_28554_5570750	22	22	37599049	37460681	138368	-0.177	0.176928	3.49781	2.81052
rs117375462	-	ENSG00000100142_POLR2F	ILMN_6124_630324	22	22	37599049	36679665	919384	-0.177	0.176928	3.57111	2.86579
rs132517	-	ENSG00000100211_CBY1	ILMN_25634_4640039	22	22	37623516	37382604	240912	-0.177	0.177079	4.03973	3.04788
rs5750697	-	ENSG00000100211_CBY1	ILMN_25634_4640039	22	22	37623169	37382604	240565	0.177	0.177079	4.03973	3.04788
rs5757345	-	ENSG00000100211_CBY1	ILMN_25634_4640039	22	22	37623453	37382604	240849	-0.177	0.177079	4.03973	3.04788
rs132505	-	ENSG00000128394_APOBEC3F	ILMN_1659_2570753	22	22	37616498	37766619	150121	-0.176	0.177489	3.63566	2.89595
rs2413550	-	ENSG00000198792_TMEM184B	ILMN_10219_240731	22	22	37630752	36945244	685508	0.176	0.177884	3.54725	2.78312
rs6001298	-	ENSG00000198792_TMEM184B	ILMN_10219_240731	22	22	37623964	36945244	678720	-0.176	0.178041	3.54725	2.78312
rs2413553	-	ENSG00000128268_MGAT3	ILMN_20796_5870471	22	22	37631064	38183271	552207	-0.176	0.178142	3.72232	2.90871
rs5750690	-	ENSG00000179750_APOBEC3B	ILMN_5305_1170471	22	22	37609010	37708351	99341	0.176	0.178494	4.22923	2.99467
rs5757318	-	ENSG00000100311_PDGFB	ILMN_30109_2370441	22	22	37605602	37949665	344063	-0.176	0.178765	4.42106	3.3175
rs117420195	-	ENSG00000183741_CBX6	ILMN_20870_6130215	22	22	37628733	37544403	84330	0.176	0.178975	3.69975	2.86474
rs73884576	-	ENSG00000213923_CSNK1E	ILMN_15649_10296	22	22	37599634	37016644	582990	0.176	0.179224	3.87284	2.92674
rs5757357	-	ENSG00000200465_SNORD43	ILMN_20347_6450435	22	22	37630679	38045001	414322	0.176	0.179498	3.63875	2.81155
rs132515	-	ENSG00000128394_APOBEC3F	ILMN_1659_2570753	22	22	37623131	37766619	143488	0.176	0.17963	3.63566	2.89595
rs2413551	-	ENSG00000128394_APOBEC3F	ILMN_18531_4070132	22	22	37630855	37766619	135764	-0.176	0.179658	3.63566	2.89595
rs7511336	-	ENSG00000100201_DDX17	ILMN_28983_6220035	22	22	37629194	37209389	419805	0.176	0.179656	3.54176	2.79571
rs8137023	-	ENSG00000128394_APOBEC3F	ILMN_18531_4070132	22	22	37616723	37766619	149896	-0.176	0.179768	3.63566	2.89595
rs8137023	-	ENSG00000100316_RPL3	ILMN_29090_1500437	22	22	37616723	38038836	422113	-0.176	0.179768	3.78436	2.90804
rs132503	-	ENSG00000198904_APOBEC3C	ILMN_2064_6660441	22	22	37616345	37740208	123863	-0.175	0.180741	3.85219	3.10698
rs5750690	-	ENSG00000100321_SYNGR1	ILMN_9418_1230187	22	22	37609010	38075900	466890	-0.175	0.180967	3.86212	2.93008
rs6001291	-	ENSG00000198904_APOBEC3C	ILMN_2064_6660441	22	22	37620900	37740208	119308	0.175	0.181402	3.85219	3.10698
rs738307	-	ENSG00000185022_MAFF	ILMN_13774_3940086	22	22	37620441	36927944	692497	0.175	0.181505	4.13017	3.07505
rs132522	-	ENSG00000185022_MAFF	ILMN_13774_3940086	22	22	37623795	36927944	695851	0.175	0.18172	4.13017	3.07505
rs132524	-	ENSG00000185022_MAFF	ILMN_13774_3940086	22	22	37623815	36927944	695871	-0.175	0.18172	4.13017	3.07505
rs132522	-	ENSG00000179750_APOBEC3B	ILMN_5305_1170471	22	22	37623795	37708351	84556	0.175	0.18181	4.22923	2.99467
rs132524	-	ENSG00000179750_APOBEC3B	ILMN_5305_1170471	22	22	37623815	37708351	84536	-0.175	0.18181	4.22923	2.99467
rs4532056	-	ENSG00000100316_RPL3	ILMN_29090_1500437	22	22	37629162	38038836	409674	0.175	0.182289	3.78436	2.90804
rs760481	-	ENSG00000128383_APOBEC3A	ILMN_12846_2810040	22	22	37598731	37683569	84838	0.174	0.182476	3.59123	2.81279
rs132499	-	ENSG00000100196_KDELR3	ILMN_1919_7210424	22	22	37612289	37194029	418260	-0.174	0.182523	3.54213	2.81803
rs132500	-	ENSG00000100196_KDELR3	ILMN_1919_7210424	22	22	37612591	37194029	418562	-0.174	0.182523	3.54213	2.81803
rs132501	-	ENSG00000100196_KDELR3	ILMN_1919_7210424	22	22	37612965	37194029	418936	0.174	0.182523	3.54213	2.81803
rs713836	-	ENSG00000100196_KDELR3	ILMN_1919_7210424	22	22	37613040	37194029	419011	-0.174	0.182523	3.54213	2.81803
rs713950	-	ENSG00000100196_KDELR3	ILMN_1919_7210424	22	22	37612951	37194029	418922	-0.174	0.182523	3.54213	2.81803
rs5757357	-	ENSG00000185022_MAFF	ILMN_13774_3940086	22	22	37630679	36927944	702735	0.174	0.18335	4.13017	3.07505
rs132508	-	ENSG00000100216_TOMM22	ILMN_20129_940113	22	22	37617856	37407900	209956	0.174	0.183648	3.77917	2.92281
rs5750690	-	ENSG00000100142_POLR2F	ILMN_6124_630324	22	22	37609010	36679665	929345	-0.174	0.183657	3.57111	2.86579
rs5757361	-	ENSG00000128394_APOBEC3F	ILMN_15884_7610364	22	22	37635158	37766619	131461	-0.174	0.18393	3.63566	2.89595
rs5750698	-	ENSG00000183741_CBX6	ILMN_20870_6130215	22	22	37628676	37544403	84273	-0.174	0.184534	3.69975	2.86474
rs2413551	-	ENSG00000198792_TMEM184B	ILMN_10219_240731	22	22	37630855	36945244	685611	0.174	0.184852	3.54725	2.78312
rs5757356	-	ENSG00000198904_APOBEC3C	ILMN_9058_2900639	22	22	37630666	37740208	109542	0.173	0.185052	3.85219	3.10698
rs11089908	-	ENSG00000100316_RPL3	ILMN_29090_1500437	22	22	37629259	38038836	409577	0.173	0.185301	3.78436	2.90804
rs118862	-	ENSG00000100316_RPL3	ILMN_29090_1500437	22	22	37610892	38038836	427944	0.173	0.185301	3.78436	2.90804
rs132509	-	ENSG00000100316_RPL3	ILMN_29090_1500437	22	22	37618105	38038836	420731	-0.173	0.185301	3.78436	2.90804
rs132511	-	ENSG00000100316_RPL3	ILMN_29090_1500437	22	22	37621468	38038836	417368	0.173	0.185301	3.78436	2.90804
rs132525	-	ENSG00000100316_RPL3	ILMN_29090_1500437	22	22	37629922	38038836	408914	0.173	0.185301	3.78436	2.90804
rs2205967	-	ENSG00000100316_RPL3	ILMN_29090_1500437	22	22	37629441	38038836	409395	-0.173	0.185301	3.78436	2.90804
rs4296521	-	ENSG00000100316_RPL3	ILMN_29090_1500437	22	22	37619311	38038836	419525	-0.173	0.185301	3.78436	2.90804
rs4306795	-	ENSG00000100316_RPL3	ILMN_29090_1500437	22	22	37630053	38038836	408783	0.173	0.185301	3.78436	2.90804
rs4308202	-	ENSG00000100316_RPL3	ILMN_29090_1500437	22	22	37619829	38038836	419007	0.173	0.185301	3.78436	2.90804
rs4434085	-	ENSG00000100316_RPL3	ILMN_29090_1500437	22	22	37630101	38038836	408735	-0.173	0.185301	3.78436	2.90804
rs4522710	-	ENSG00000100316_RPL3	ILMN_29090_1500437	22	22	37619748	38038836	419088	0.173	0.185301	3.78436	2.90804
rs5750701	-	ENSG00000100316_RPL3	ILMN_29090_1500437	22	22	37630179	38038836	408657	0.173	0.185301	3.78436	2.90804
rs5757325	-	ENSG00000100316_RPL3	ILMN_29090_1500437	22	22	37614892	38038836	423944	-0.173	0.185301	3.78436	2.90804
rs5757334	-	ENSG00000100316_RPL3	ILMN_29090_1500437	22	22	37621239	38038836	417597	0.173	0.185301	3.78436	2.90804
rs5757358	-	ENSG00000100316_RPL3	ILMN_29090_1500437	22	22	37630723	38038836	408113	-0.173	0.185301	3.78436	2.90804
rs5995632	-	ENSG00000100316_RPL3	ILMN_29090_1500437	22	22	37614397	38038836	424439	-0.173	0.185301	3.78436	2.90804
rs5995634	-	ENSG00000100316_RPL3	ILMN_29090_1500437	22	22	37620994	38038836	417842	0.173	0.185301	3.78436	2.90804
rs6001293	-	ENSG00000100316_RPL3	ILMN_29090_1500437	22	22	37620973	38038836	417863	0.173	0.185301	3.78436	2.90804
rs6001309	-	ENSG00000100316_RPL3	ILMN_29090_1500437	22	22	37630545	38038836	408291	-0.173	0.185301	3.78436	2.90804
rs6001312	-	ENSG00000100316_RPL3	ILMN_29090_1500437	22	22	37631842	38038836	406994	-0.173	0.185301	3.78436	2.90804
rs6001313	-	ENSG00000100316_RPL3	ILMN_29090_1500437	22	22	37631847	38038836	406989	-0.173	0.185301	3.78436	2.90804
rs713858	-	ENSG00000100316_RPL3	ILMN_29090_1500437	22	22	37632030	38038836	406806	0.173	0.185301	3.78436	2.90804
rs738306	-	ENSG00000100316_RPL3	ILMN_29090_1500437	22	22	37620180	38038836	418656	-0.173	0.185301	3.78436	2.90804
rs9622863	-	ENSG00000100316_RPL3	ILMN_29090_1500437	22	22	37620574	38038836	418262	0.173	0.185301	3.78436	2.90804
rs9622868	-	ENSG00000100316_RPL3	ILMN_29090_1500437	22	22	37630583	38038836	408253	-0.173	0.185301	3.78436	2.90804
rs713859	-	ENSG00000185022_MAFF	ILMN_13774_3940086	22	22	37632120	36927944	704176	0.173	0.185705	4.13017	3.07505
rs132513	-	ENSG00000128268_MGAT3	ILMN_20796_5870471	22	22	37621572	38183271	561699	0.173	0.186087	3.72232	2.90871
rs132513	-	ENSG00000100211_CBY1	ILMN_25634_4640039	22	22	37621572	37382604	238968	-0.173	0.18635	4.03973	3.04788
rs2899307	-	ENSG00000100211_CBY1	ILMN_25634_4640039	22	22	37601161	37382604	218557	-0.173	0.18635	4.03973	3.04788
rs132515	-	ENSG00000198904_APOBEC3C	ILMN_9058_2900639	22	22	37623131	37740208	117077	0.173	0.186537	3.85219	3.10698
rs5995636	-	ENSG00000100201_DDX17	ILMN_28983_6220035	22	22	37631909	37209389	422520	-0.173	0.186619	3.54176	2.79571
rs5750690	-	ENSG00000100151_PICK1	ILMN_138706_2900239	22	22	37609010	36783208	825802	-0.173	0.186963	3.68912	2.85622
rs2142836	-	ENSG00000213923_CSNK1E	ILMN_24481_2630053	22	22	37617065	37016644	600421	-0.173	0.18721	3.87284	2.92674
rs132522	-	ENSG00000209482_SNORD83A	ILMN_2936_3190544	22	22	37623795	38041164	417369	0.173	0.187261	4.34223	4.22534
rs132524	-	ENSG00000209482_SNORD83A	ILMN_2936_3190544	22	22	37623815	38041164	417349	-0.173	0.187261	4.34223	4.22534
rs5757361	-	ENSG00000100316_RPL3	ILMN_29090_1500437	22	22	37635158	38038836	403678	0.173	0.187275	3.78436	2.90804
rs6001300	-	ENSG00000128394_APOBEC3F	ILMN_1659_2570753	22	22	37624018	37766619	142601	-0.172	0.187688	3.63566	2.89595
rs117420195	-	ENSG00000100324_MAP3K7IP1	ILMN_24224_5490187	22	22	37628733	38125692	496959	0.172	0.187873	3.57825	2.81578
rs117420195	-	ENSG00000100311_PDGFB	ILMN_30109_2370441	22	22	37628733	37949665	320932	0.172	0.187873	4.42106	3.3175
rs469986	-	ENSG00000100146_SOX10	ILMN_13184_3400386	22	22	37610623	36698253	912370	-0.172	0.187888	3.67554	2.88602
rs5757357	-	ENSG00000128383_APOBEC3A	ILMN_12846_2810040	22	22	37630679	37683569	52890	0.172	0.188013	3.59123	2.81279
rs2205966	-	ENSG00000100335_SMCR7L	ILMN_28305_5360068	22	22	37629418	38228230	598812	-0.172	0.188389	3.66369	2.85984
rs77065598	-	ENSG00000100246_DNAL4	ILMN_22246_4010424	22	22	37617414	37504468	112946	0.172	0.188603	3.54371	2.80508
rs4619721	-	ENSG00000128383_APOBEC3A	ILMN_12846_2810040	22	22	37628376	37683569	55193	0.172	0.188731	3.59123	2.81279
rs5000627	-	ENSG00000100316_RPL3	ILMN_29090_1500437	22	22	37623021	38038836	415815	0.172	0.188935	3.78436	2.90804
rs5000622	-	ENSG00000100311_PDGFB	ILMN_30109_2370441	22	22	37622947	37949665	326718	-0.172	0.188964	4.42106	3.3175
rs2413552	-	ENSG00000128394_APOBEC3F	ILMN_18531_4070132	22	22	37630882	37766619	135737	-0.172	0.189011	3.63566	2.89595
rs5757331	-	ENSG00000200465_SNORD43	ILMN_20347_6450435	22	22	37618776	38045001	426225	-0.172	0.189378	3.63875	2.81155
rs132499	-	ENSG00000198792_TMEM184B	ILMN_10219_240731	22	22	37612289	36945244	667045	-0.172	0.189523	3.54725	2.78312
rs132500	-	ENSG00000198792_TMEM184B	ILMN_10219_240731	22	22	37612591	36945244	667347	-0.172	0.189523	3.54725	2.78312
rs132501	-	ENSG00000198792_TMEM184B	ILMN_10219_240731	22	22	37612965	36945244	667721	0.172	0.189523	3.54725	2.78312
rs713836	-	ENSG00000198792_TMEM184B	ILMN_10219_240731	22	22	37613040	36945244	667796	-0.172	0.189523	3.54725	2.78312
rs713950	-	ENSG00000198792_TMEM184B	ILMN_10219_240731	22	22	37612951	36945244	667707	-0.172	0.189523	3.54725	2.78312
rs132526	-	ENSG00000100181_ILMN_138769	ILMN_138769_2320639	22	22	37632729	37061698	571031	-0.172	0.189807	3.59199	2.82942
rs132506	-	ENSG00000213923_CSNK1E	ILMN_24481_2630053	22	22	37617105	37016644	600461	0.172	0.189878	3.87284	2.92674
rs132507	-	ENSG00000213923_CSNK1E	ILMN_24481_2630053	22	22	37617381	37016644	600737	-0.172	0.189878	3.87284	2.92674
rs5757362	-	ENSG00000198792_TMEM184B	ILMN_10219_240731	22	22	37636026	36945244	690782	-0.172	0.189935	3.54725	2.78312
rs116970774	-	ENSG00000198904_APOBEC3C	ILMN_2064_6660441	22	22	37592024	37740208	148184	-0.172	0.189959	3.85219	3.10698
rs738143	-	ENSG00000213923_CSNK1E	ILMN_15649_10296	22	22	37594371	37016644	577727	0.172	0.190043	3.87284	2.92674
rs4643638	-	ENSG00000100142_POLR2F	ILMN_6124_630324	22	22	37628972	36679665	949307	-0.171	0.190194	3.57111	2.86579
rs6001300	-	ENSG00000128268_MGAT3	ILMN_20796_5870471	22	22	37624018	38183271	559253	-0.171	0.19033	3.72232	2.90871
rs5757357	-	ENSG00000100201_DDX17	ILMN_28983_6220035	22	22	37630679	37209389	421290	0.171	0.190661	3.54176	2.79571
rs4643638	-	ENSG00000198904_APOBEC3C	ILMN_2064_6660441	22	22	37628972	37740208	111236	-0.171	0.190742	3.85219	3.10698
rs7289554	-	ENSG00000100316_RPL3	ILMN_29090_1500437	22	22	37620575	38038836	418261	-0.171	0.190764	3.78436	2.90804
rs132498	-	ENSG00000100142_POLR2F	ILMN_6124_630324	22	22	37610688	36679665	931023	-0.171	0.191615	3.57111	2.86579
rs5757331	-	ENSG00000100316_RPL3	ILMN_29090_1500437	22	22	37618776	38038836	420060	-0.171	0.192365	3.78436	2.90804
rs4308199	-	ENSG00000128268_MGAT3	ILMN_20796_5870471	22	22	37629760	38183271	553511	-0.171	0.192604	3.72232	2.90871
rs4494857	-	ENSG00000128268_MGAT3	ILMN_20796_5870471	22	22	37629759	38183271	553512	-0.171	0.192604	3.72232	2.90871
rs5757328	-	ENSG00000100324_MAP3K7IP1	ILMN_24224_5490187	22	22	37615915	38125692	509777	-0.171	0.192646	3.57825	2.81578
rs760481	-	ENSG00000100246_DNAL4	ILMN_22246_4010424	22	22	37598731	37504468	94263	0.171	0.192739	3.54371	2.80508
rs7511336	-	ENSG00000198904_APOBEC3C	ILMN_2064_6660441	22	22	37629194	37740208	111014	0.17	0.192999	3.85219	3.10698
rs132503	-	ENSG00000183741_CBX6	ILMN_20870_6130215	22	22	37616345	37544403	71942	-0.17	0.19312	3.69975	2.86474
rs5757344	-	ENSG00000100211_CBY1	ILMN_25634_4640039	22	22	37623151	37382604	240547	-0.17	0.193836	4.03973	3.04788
rs117274633	-	ENSG00000100211_CBY1	ILMN_25634_4640039	22	22	37629263	37382604	246659	-0.17	0.194071	4.03973	3.04788
rs117849871	-	ENSG00000128268_MGAT3	ILMN_84303_2480524	22	22	37628781	38183271	554490	-0.17	0.194071	3.72232	2.90871
rs5750698	-	ENSG00000198792_TMEM184B	ILMN_10219_240731	22	22	37628676	36945244	683432	0.17	0.194111	3.54725	2.78312
rs5757361	-	ENSG00000100321_SYNGR1	ILMN_9418_1230187	22	22	37635158	38075900	440742	-0.17	0.194096	3.86212	2.93008
rs760481	-	ENSG00000128394_APOBEC3F	ILMN_15884_7610364	22	22	37598731	37766619	167888	0.17	0.194329	3.63566	2.89595
rs469987	-	ENSG00000185022_MAFF	ILMN_13774_3940086	22	22	37617301	36927944	689357	-0.17	0.19449	4.13017	3.07505
rs6519155	-	ENSG00000128272_ATF4	ILMN_10757_1170743	22	22	37635304	38246515	611211	0.17	0.194649	3.98718	3.66116
rs2205966	-	ENSG00000100181_ILMN_138769	ILMN_138769_2320639	22	22	37629418	37061698	567720	-0.17	0.194973	3.59199	2.82942
rs2413551	-	ENSG00000176177_ENTHD1	ILMN_12200_2690133	22	22	37630855	38468996	838141	-0.169	0.195562	99	99
rs2413551	-	ENSG00000100316_RPL3	ILMN_29090_1500437	22	22	37630855	38038836	407981	0.169	0.195562	3.78436	2.90804
rs2413551	-	ENSG00000209482_SNORD83A	ILMN_2936_3190544	22	22	37630855	38041164	410309	-0.169	0.195562	4.34223	4.22534
rs132519	-	ENSG00000100211_CBY1	ILMN_25634_4640039	22	22	37623750	37382604	241146	-0.169	0.195906	4.03973	3.04788
rs5000627	-	ENSG00000128268_MGAT3	ILMN_20796_5870471	22	22	37623021	38183271	560250	0.169	0.196061	3.72232	2.90871
rs113298321	-	ENSG00000128394_APOBEC3F	ILMN_18531_2450110	22	22	37606337	37766619	160282	-0.169	0.196373	3.63566	2.89595
rs113298321	-	ENSG00000198904_APOBEC3C	ILMN_2064_6660441	22	22	37606337	37740208	133871	0.169	0.196373	3.85219	3.10698
rs117258859	-	ENSG00000100146_SOX10	ILMN_13184_3400386	22	22	37594118	36698253	895865	0.169	0.196373	3.67554	2.88602
rs117375462	-	ENSG00000100151_PICK1	ILMN_138706_2900239	22	22	37599049	36783208	815841	0.169	0.196373	3.68912	2.85622
rs2205965	-	ENSG00000100311_PDGFB	ILMN_18749_5570463	22	22	37629364	37949665	320301	0.169	0.196932	4.42106	3.3175
rs5750690	-	ENSG00000100216_TOMM22	ILMN_20129_940113	22	22	37609010	37407900	201110	-0.169	0.197339	3.77917	2.92281
rs1122771	-	ENSG00000179750_APOBEC3B	ILMN_5305_1170471	22	22	37597258	37708351	111093	-0.169	0.197532	4.22923	2.99467
rs4589863	-	ENSG00000198904_APOBEC3C	ILMN_2064_6660441	22	22	37630736	37740208	109472	0.169	0.197939	3.85219	3.10698
rs6001294	-	ENSG00000198904_APOBEC3C	ILMN_2064_6660441	22	22	37621023	37740208	119185	0.168	0.19851	3.85219	3.10698
rs7291047	-	ENSG00000198792_TMEM184B	ILMN_10219_240731	22	22	37622263	36945244	677019	0.168	0.1987	3.54725	2.78312
rs132523	-	ENSG00000128394_APOBEC3F	ILMN_1659_2570753	22	22	37623814	37766619	142805	0.168	0.1989	3.63566	2.89595
rs4361209	-	ENSG00000100242_UNC84B	ILMN_28554_5570750	22	22	37611582	37460681	150901	-0.168	0.199292	3.49781	2.81052
rs5757361	-	ENSG00000128394_APOBEC3F	ILMN_1659_2570753	22	22	37635158	37766619	131461	-0.168	0.199327	3.63566	2.89595
rs765080	-	ENSG00000100324_MAP3K7IP1	ILMN_24224_6400221	22	22	37606416	38125692	519276	0.168	0.200025	3.57825	2.81578
rs6519155	-	ENSG00000100142_POLR2F	ILMN_6124_630324	22	22	37635304	36679665	955639	-0.168	0.200405	3.57111	2.86579
rs5750690	-	ENSG00000100321_SYNGR1	ILMN_19133_4260338	22	22	37609010	38075900	466890	-0.168	0.200613	3.86212	2.93008
rs2413553	-	ENSG00000100316_RPL3	ILMN_29090_1500437	22	22	37631064	38038836	407772	-0.167	0.200867	3.78436	2.90804
rs35853418	-	ENSG00000179750_APOBEC3B	ILMN_5305_1170471	22	22	37630245	37708351	78106	-0.167	0.200973	4.22923	2.99467
rs132498	-	ENSG00000198792_TMEM184B	ILMN_10219_240731	22	22	37610688	36945244	665444	0.167	0.201138	3.54725	2.78312
rs132508	-	ENSG00000198904_APOBEC3C	ILMN_2064_6660441	22	22	37617856	37740208	122352	0.167	0.201335	3.85219	3.10698
rs5000627	-	ENSG00000198904_APOBEC3C	ILMN_2064_6660441	22	22	37623021	37740208	117187	-0.167	0.201734	3.85219	3.10698
rs735306	-	ENSG00000100151_PICK1	ILMN_138706_2900239	22	22	37589978	36783208	806770	0.167		3.68912	2.85622
rs6001296	-	ENSG00000128394_APOBEC3F	ILMN_18531_4070132	22	22	37622442	37766619	144177	0.167	0.202115	3.63566	2.89595
rs132513	-	ENSG00000185022_MAFF	ILMN_13774_3940086	22	22	37621572	36927944	693628	-0.167	0.202326	4.13017	3.07505
rs5995635	-	ENSG00000179750_APOBEC3B	ILMN_5305_1170471	22	22	37622486	37708351	85865	-0.167	0.202526	4.22923	2.99467
rs73159334	-	ENSG00000100142_POLR2F	ILMN_6124_630324	22	22	37619597	36679665	939932	-0.167	0.2027	3.57111	2.86579
rs5757331	-	ENSG00000128268_MGAT3	ILMN_20796_5870471	22	22	37618776	38183271	564495	-0.167	0.20279	3.72232	2.90871
rs132523	-	ENSG00000100246_DNAL4	ILMN_22246_4010424	22	22	37623814	37504468	119346	0.167	0.203035	3.54371	2.80508
rs6001304	-	ENSG00000100324_MAP3K7IP1	ILMN_24224_6400221	22	22	37629341	38125692	496351	0.167	0.203268	3.57825	2.81578
rs4561752	-	ENSG00000198904_APOBEC3C	ILMN_9058_2900639	22	22	37628982	37740208	111226	0.167	0.203372	3.85219	3.10698
rs2142836	-	ENSG00000198792_TMEM184B	ILMN_10219_240731	22	22	37617065	36945244	671821	-0.166	0.203837	3.54725	2.78312
rs2205965	-	ENSG00000100211_CBY1	ILMN_25634_4640039	22	22	37629364	37382604	246760	0.166	0.203876	4.03973	3.04788
rs132503	-	ENSG00000100151_PICK1	ILMN_138706_2900239	22	22	37616345	36783208	833137	0.166	0.203944	3.68912	2.85622
rs5757355	-	ENSG00000100211_CBY1	ILMN_25634_5910717	22	22	37630211	37382604	247607	-0.166	0.204139	4.03973	3.04788
rs117260164	-	ENSG00000198792_TMEM184B	ILMN_10219_240731	22	22	37618849	36945244	673605	0.166	0.204387	3.54725	2.78312
rs117260164	-	ENSG00000100311_PDGFB	ILMN_30109_2370441	22	22	37618849	37949665	330816	-0.166	0.204387	4.42106	3.3175
rs117260164	-	ENSG00000187051_RPS19BP1	ILMN_8107_5420189	22	22	37618849	38255048	636199	0.166	0.204387	3.62142	2.83691
rs5750696	-	ENSG00000100142_POLR2F	ILMN_6124_630324	22	22	37621311	36679665	941646	0.166	0.204428	3.57111	2.86579
rs5757357	-	ENSG00000183741_CBX6	ILMN_10597_1570746	22	22	37630679	37544403	86276	-0.166	0.205003	3.69975	2.86474
rs4361209	-	ENSG00000176177_ENTHD1	ILMN_12200_2690133	22	22	37611582	38468996	857414	-0.166	0.205072	99	99
rs5000623	-	ENSG00000128394_APOBEC3F	ILMN_15884_7610364	22	22	37622956	37766619	143663	0.166	0.205155	3.63566	2.89595
rs5000624	-	ENSG00000128394_APOBEC3F	ILMN_15884_7610364	22	22	37622965	37766619	143654	0.166	0.205155	3.63566	2.89595
rs73884576	-	ENSG00000100321_SYNGR1	ILMN_20235_1240014	22	22	37599634	38075900	476266	0.166	0.205612	3.86212	2.93008
rs132515	-	ENSG00000184381_PLA2G6	ILMN_13517_70386	22	22	37623131	36837449	785682	0.166	0.205788	4.7725	4.7725
rs5995635	-	ENSG00000128272_ATF4	ILMN_10757_1170743	22	22	37622486	38246515	624029	0.166	0.205929	3.98718	3.66116
rs117274633	-	ENSG00000100321_SYNGR1	ILMN_19133_3890220	22	22	37629263	38075900	446637	0.166	0.20608	3.86212	2.93008
rs117274633	-	ENSG00000187051_RPS19BP1	ILMN_8107_5420189	22	22	37629263	38255048	625785	-0.166	0.20608	3.62142	2.83691
rs132520	-	ENSG00000100211_CBY1	ILMN_25634_4640039	22	22	37623763	37382604	241159	-0.166	0.206214	4.03973	3.04788
rs132521	-	ENSG00000100211_CBY1	ILMN_25634_4640039	22	22	37623771	37382604	241167	-0.166	0.206214	4.03973	3.04788
rs2235140	-	ENSG00000100321_SYNGR1	ILMN_19133_4260338	22	22	37591081	38075900	484819	0.166	0.206227	3.86212	2.93008
rs6519155	-	ENSG00000100316_RPL3	ILMN_29090_1500437	22	22	37635304	38038836	403532	0.166	0.206281	3.78436	2.90804
rs35853418	-	ENSG00000128394_APOBEC3F	ILMN_1659_2570753	22	22	37630245	37766619	136374	0.165	0.206416	3.63566	2.89595
rs5995635	-	ENSG00000100201_DDX17	ILMN_28983_6220035	22	22	37622486	37209389	413097	-0.165	0.206786	3.54176	2.79571
rs132505	-	ENSG00000100307_CBX7	ILMN_22413_670196	22	22	37616498	37856736	240238	-0.165	0.206979	3.62867	2.82898
rs1122771	-	ENSG00000128383_APOBEC3A	ILMN_12846_2810040	22	22	37597258	37683569	86311	0.165	0.207236	3.59123	2.81279
rs5995635	-	ENSG00000209482_SNORD83A	ILMN_2936_3190544	22	22	37622486	38041164	418678	-0.165	0.207263	4.34223	4.22534
rs5757355	-	ENSG00000100246_DNAL4	ILMN_22246_4010424	22	22	37630211	37504468	125743	-0.165	0.207323	3.54371	2.80508
rs132499	-	ENSG00000185022_MAFF	ILMN_13774_3940086	22	22	37612289	36927944	684345	0.165	0.207861	4.13017	3.07505
rs132500	-	ENSG00000185022_MAFF	ILMN_13774_3940086	22	22	37612591	36927944	684647	0.165	0.207861	4.13017	3.07505
rs132501	-	ENSG00000185022_MAFF	ILMN_13774_3940086	22	22	37612965	36927944	685021	-0.165	0.207861	4.13017	3.07505
rs713836	-	ENSG00000185022_MAFF	ILMN_13774_3940086	22	22	37613040	36927944	685096	0.165	0.207861	4.13017	3.07505
rs713950	-	ENSG00000185022_MAFF	ILMN_13774_3940086	22	22	37612951	36927944	685007	0.165	0.207861	4.13017	3.07505
rs5750696	-	ENSG00000198792_TMEM184B	ILMN_10219_240731	22	22	37621311	36945244	676067	-0.165	0.208491	3.54725	2.78312
rs2413553	-	ENSG00000100146_SOX10	ILMN_13184_3400386	22	22	37631064	36698253	932811	-0.165	0.208656	3.67554	2.88602
rs7291047	-	ENSG00000100311_PDGFB	ILMN_30109_2370441	22	22	37622263	37949665	327402	-0.165	0.208699	4.42106	3.3175
rs5757344	-	ENSG00000100311_PDGFB	ILMN_18749_5570463	22	22	37623151	37949665	326514	-0.165	0.209053	4.42106	3.3175
rs4619721	-	ENSG00000100156_SLC16A8	ILMN_10997_5080441	22	22	37628376	36804093	824283	0.164	0.209281	3.59418	2.83348
rs5000625	-	ENSG00000100316_RPL3	ILMN_29090_1500437	22	22	37622969	38038836	415867	-0.164	0.209292	3.78436	2.90804
rs5000626	-	ENSG00000100316_RPL3	ILMN_29090_1500437	22	22	37622972	38038836	415864	-0.164	0.209292	3.78436	2.90804
rs9611041	-	ENSG00000100324_MAP3K7IP1	ILMN_24224_5490187	22	22	37595018	38125692	530674	0.164	0.209368	3.57825	2.81578
rs11913682	-	ENSG00000100311_PDGFB	ILMN_30109_2370441	22	22	37605946	37949665	343719	-0.164	0.209783	4.42106	3.3175
rs73159330	-	ENSG00000100311_PDGFB	ILMN_30109_2370441	22	22	37601140	37949665	348525	-0.164	0.209783	4.42106	3.3175
rs6001294	-	ENSG00000198904_APOBEC3C	ILMN_9058_2900639	22	22	37621023	37740208	119185	-0.164	0.209966	3.85219	3.10698
rs8137023	-	ENSG00000100324_MAP3K7IP1	ILMN_19146_940504	22	22	37616723	38125692	508969	0.164	0.209957	3.57825	2.81578
rs8137023	-	ENSG00000200465_SNORD43	ILMN_20347_6450435	22	22	37616723	38045001	428278	-0.164	0.209957	3.63875	2.81155
rs9611041	-	ENSG00000198792_TMEM184B	ILMN_10219_240731	22	22	37595018	36945244	649774	-0.164	0.210327	3.54725	2.78312
rs11913682	-	ENSG00000128298_BAIAP2L2	ILMN_21982_160424	22	22	37605946	36810843	795103	-0.164	0.210844	3.86223	2.90628
rs5750690	-	ENSG00000100346_CACNA1I	ILMN_5699_6650735	22	22	37609010	38296704	687694	0.164	0.210879	3.53934	2.77659
rs73159330	-	ENSG00000128298_BAIAP2L2	ILMN_21982_160424	22	22	37601140	36810843	790297	-0.164	0.210844	3.86223	2.90628
rs713859	-	ENSG00000100316_RPL3	ILMN_29090_1500437	22	22	37632120	38038836	406716	-0.164	0.21093	3.78436	2.90804
rs2205966	-	ENSG00000100246_DNAL4	ILMN_22246_4010424	22	22	37629418	37504468	124950	0.164	0.211071	3.54371	2.80508
rs8140019	-	ENSG00000100196_KDELR3	ILMN_1919_7210424	22	22	37615489	37194029	421460	-0.164	0.211221	3.54213	2.81803
rs4619721	-	ENSG00000187051_RPS19BP1	ILMN_8107_5420189	22	22	37628376	38255048	626672	0.164	0.211406	3.62142	2.83691
rs77065598	-	ENSG00000185022_MAFF	ILMN_13774_3940086	22	22	37617414	36927944	689470	-0.164	0.211698	4.13017	3.07505
rs35507274	-	ENSG00000198904_APOBEC3C	ILMN_9058_2900639	22	22	37630256	37740208	109952	-0.164	0.211805	3.85219	3.10698
rs735306	-	ENSG00000128268_MGAT3	ILMN_20796_5870471	22	22	37589978	38183271	593293	0.164	0.211771	3.72232	2.90871
rs6001291	-	ENSG00000128298_BAIAP2L2	ILMN_21982_160424	22	22	37620900	36810843	810057	-0.164	0.211822	3.86223	2.90628
rs760481	-	ENSG00000128394_APOBEC3F	ILMN_1659_2570753	22	22	37598731	37766619	167888	0.163	0.212105	3.63566	2.89595
rs5757362	-	ENSG00000100324_MAP3K7IP1	ILMN_19146_940504	22	22	37636026	38125692	489666	-0.163	0.212199	3.57825	2.81578
rs6001300	-	ENSG00000128272_ATF4	ILMN_10757_2900170	22	22	37624018	38246515	622497	-0.163	0.212233	3.98718	3.66116
rs7286632	-	ENSG00000100324_MAP3K7IP1	ILMN_19146_940504	22	22	37628722	38125692	496970	-0.163	0.212271	3.57825	2.81578
rs7286632	-	ENSG00000179750_APOBEC3B	ILMN_5305_1170471	22	22	37628722	37708351	79629	0.163	0.212271	4.22923	2.99467
rs6001304	-	ENSG00000128394_APOBEC3F	ILMN_18531_4070132	22	22	37629341	37766619	137278	-0.163	0.212728	3.63566	2.89595
rs5757357	-	ENSG00000184381_PLA2G6	ILMN_13517_70386	22	22	37630679	36837449	793230	-0.163	0.212916	4.7725	4.7725
rs35853418	-	ENSG00000128268_MGAT3	ILMN_20796_5870471	22	22	37630245	38183271	553026	0.163	0.213027	3.72232	2.90871
rs5000622	-	ENSG00000100211_CBY1	ILMN_25634_4640039	22	22	37622947	37382604	240343	-0.163	0.213764	4.03973	3.04788
rs132508	-	ENSG00000100142_POLR2F	ILMN_6124_630324	22	22	37617856	36679665	938191	0.163	0.214164	3.57111	2.86579
rs2235140	-	ENSG00000176177_ENTHD1	ILMN_12200_2690133	22	22	37591081	38468996	877915	-0.163	0.214678	99	99
rs469986	-	ENSG00000198904_APOBEC3C	ILMN_2064_6660441	22	22	37610623	37740208	129585	0.162	0.21503	3.85219	3.10698
rs132506	-	ENSG00000100142_POLR2F	ILMN_6124_630324	22	22	37617105	36679665	937440	0.162	0.215342	3.57111	2.86579
rs132507	-	ENSG00000100142_POLR2F	ILMN_6124_630324	22	22	37617381	36679665	937716	-0.162	0.215342	3.57111	2.86579
rs5000622	-	ENSG00000128394_APOBEC3F	ILMN_15884_7610364	22	22	37622947	37766619	143672	-0.162	0.215619	3.63566	2.89595
rs6001300	-	ENSG00000100335_SMCR7L	ILMN_28305_5360068	22	22	37624018	38228230	604212	0.162	0.215916	3.66369	2.85984
rs132518	-	ENSG00000209482_SNORD83A	ILMN_2936_3190544	22	22	37623718	38041164	417446	0.162	0.216292	4.34223	4.22534
rs117420195	-	ENSG00000100324_MAP3K7IP1	ILMN_19146_940504	22	22	37628733	38125692	496959	0.162	0.216467	3.57825	2.81578
rs5000623	-	ENSG00000100316_RPL3	ILMN_29090_1500437	22	22	37622956	38038836	415880	-0.162	0.216477	3.78436	2.90804
rs5000624	-	ENSG00000100316_RPL3	ILMN_29090_1500437	22	22	37622965	38038836	415871	-0.162	0.216477	3.78436	2.90804
rs738307	-	ENSG00000100216_TOMM22	ILMN_20129_940113	22	22	37620441	37407900	212541	0.162	0.216456	3.77917	2.92281
rs5757328	-	ENSG00000100311_PDGFB	ILMN_18749_5570463	22	22	37615915	37949665	333750	-0.162	0.216659	4.42106	3.3175
rs132503	-	ENSG00000100321_SYNGR1	ILMN_20235_1240014	22	22	37616345	38075900	459555	0.162	0.216752	3.86212	2.93008
rs2205965	-	ENSG00000100324_MAP3K7IP1	ILMN_19146_940504	22	22	37629364	38125692	496328	-0.162	0.216808	3.57825	2.81578
rs73884576	-	ENSG00000128383_APOBEC3A	ILMN_12846_2810040	22	22	37599634	37683569	83935	-0.162	0.216901	3.59123	2.81279
rs4561752	-	ENSG00000100211_CBY1	ILMN_25634_4640039	22	22	37628982	37382604	246378	-0.162	0.217069	4.03973	3.04788
rs132520	-	ENSG00000128272_ATF4	ILMN_10757_1170743	22	22	37623763	38246515	622752	0.162	0.217167	3.98718	3.66116
rs132521	-	ENSG00000128272_ATF4	ILMN_10757_1170743	22	22	37623771	38246515	622744	0.162	0.217167	3.98718	3.66116
rs132508	-	ENSG00000213923_CSNK1E	ILMN_24481_2630053	22	22	37617856	37016644	601212	0.162	0.217264	3.87284	2.92674
rs113298321	-	ENSG00000100311_PDGFB	ILMN_18749_5570463	22	22	37606337	37949665	343328	0.162	0.217297	4.42106	3.3175
rs117258859	-	ENSG00000100226_GTPBP1	ILMN_137322_7050332	22	22	37594118	37431753	162365	0.162	0.217297	3.70638	2.8474
rs117258859	-	ENSG00000168135_KCNJ4	ILMN_14221_360706	22	22	37594118	37152278	441840	-0.162	0.217297	3.72974	2.88871
rs117258859	-	ENSG00000100346_CACNA1I	ILMN_5699_6650735	22	22	37594118	38296704	702586	0.162	0.217297	3.53934	2.77659
rs117375462	-	ENSG00000100246_DNAL4	ILMN_22246_4010424	22	22	37599049	37504468	94581	-0.162	0.217297	3.54371	2.80508
rs117375462	-	ENSG00000184949_ILMN_42370	ILMN_42370_1580349	22	22	37599049	37308300	290749	0.162	0.217297	3.68767	2.86204
rs117954082	-	ENSG00000128394_APOBEC3F	ILMN_18531_2450110	22	22	37628788	37766619	137831	-0.162	0.217297	3.63566	2.89595
rs117954082	-	ENSG00000100321_SYNGR1	ILMN_20235_1240014	22	22	37628788	38075900	447112	-0.162	0.217297	3.86212	2.93008
rs132522	-	ENSG00000100201_DDX17	ILMN_28983_6220035	22	22	37623795	37209389	414406	0.162	0.217605	3.54176	2.79571
rs132524	-	ENSG00000100201_DDX17	ILMN_28983_6220035	22	22	37623815	37209389	414426	-0.162	0.217605	3.54176	2.79571
rs9611041	-	ENSG00000168135_KCNJ4	ILMN_14221_360706	22	22	37595018	37152278	442740	0.161	0.217712	3.72974	2.88871
rs6001300	-	ENSG00000100311_PDGFB	ILMN_18749_5570463	22	22	37624018	37949665	325647	0.161	0.217824	4.42106	3.3175
rs5750695	-	ENSG00000100216_TOMM22	ILMN_20129_940113	22	22	37621203	37407900	213303	0.161	0.218026	3.77917	2.92281
rs8137023	-	ENSG00000100146_SOX10	ILMN_13184_3400386	22	22	37616723	36698253	918470	0.161	0.218032	3.67554	2.88602
rs2205966	-	ENSG00000100211_CBY1	ILMN_25634_4640039	22	22	37629418	37382604	246814	-0.161	0.218205	4.03973	3.04788
rs6001300	-	ENSG00000183741_CBX6	ILMN_20870_6130215	22	22	37624018	37544403	79615	0.161	0.218228	3.69975	2.86474
rs117849871	-	ENSG00000100211_CBY1	ILMN_25634_5910717	22	22	37628781	37382604	246177	0.161	0.218605	4.03973	3.04788
rs117849871	-	ENSG00000100242_UNC84B	ILMN_28554_5570750	22	22	37628781	37460681	168100	-0.161	0.218605	3.49781	2.81052
rs118182892	-	ENSG00000100221_JOSD1	ILMN_21647_6510180	22	22	37601901	37411630	190271	0.161	0.218605	3.62723	2.8723
rs5750690	-	ENSG00000100221_JOSD1	ILMN_21647_6510180	22	22	37609010	37411630	197380	-0.161	0.218653	3.62723	2.8723
rs2413550	-	ENSG00000128298_BAIAP2L2	ILMN_21982_160424	22	22	37630752	36810843	819909	0.161	0.21898	3.86223	2.90628
rs2413550	-	ENSG00000100335_SMCR7L	ILMN_28305_5360068	22	22	37630752	38228230	597478	-0.161	0.21898	3.66369	2.85984
rs35853418	-	ENSG00000100324_MAP3K7IP1	ILMN_24224_5490187	22	22	37630245	38125692	495447	-0.161	0.218994	3.57825	2.81578
rs5750691	-	ENSG00000100206_DMC1	ILMN_21290_3190603	22	22	37611720	37244900	366820	-0.161	0.219385	3.50081	2.77925
rs9611041	-	ENSG00000100206_DMC1	ILMN_21290_3190603	22	22	37595018	37244900	350118	0.161	0.219389	3.50081	2.77925
rs4561752	-	ENSG00000100221_JOSD1	ILMN_21647_6510180	22	22	37628982	37411630	217352	-0.161	0.219413	3.62723	2.8723
rs116970774	-	ENSG00000168135_KCNJ4	ILMN_14221_360706	22	22	37592024	37152278	439746	0.161	0.219575	3.72974	2.88871
rs117260164	-	ENSG00000100226_GTPBP1	ILMN_137322_7050332	22	22	37618849	37431753	187096	0.161	0.219575	3.70638	2.8474
rs35507274	-	ENSG00000100246_DNAL4	ILMN_22246_4010424	22	22	37630256	37504468	125788	-0.161	0.21962	3.54371	2.80508
rs469986	-	ENSG00000198792_TMEM184B	ILMN_10219_240731	22	22	37610623	36945244	665379	-0.161	0.220194	3.54725	2.78312
rs7511336	-	ENSG00000100246_DNAL4	ILMN_22246_4010424	22	22	37629194	37504468	124726	-0.161	0.220557	3.54371	2.80508
rs6001291	-	ENSG00000128272_ATF4	ILMN_10757_2900170	22	22	37620900	38246515	625615	-0.16	0.220616	3.98718	3.66116
rs5750698	-	ENSG00000213923_CSNK1E	ILMN_24481_2630053	22	22	37628676	37016644	612032	-0.16	0.220862	3.87284	2.92674
rs5000627	-	ENSG00000100211_CBY1	ILMN_25634_4640039	22	22	37623021	37382604	240417	-0.16	0.220902	4.03973	3.04788
rs7286632	-	ENSG00000100335_SMCR7L	ILMN_28305_5360068	22	22	37628722	38228230	599508	0.16	0.220894	3.66369	2.85984
rs5757326	-	ENSG00000100311_PDGFB	ILMN_18749_5570463	22	22	37614902	37949665	334763	-0.16	0.220962	4.42106	3.3175
rs5750691	-	ENSG00000100346_CACNA1I	ILMN_5699_6650735	22	22	37611720	38296704	684984	0.16	0.220995	3.53934	2.77659
rs2235140	-	ENSG00000100196_KDELR3	ILMN_1919_7210424	22	22	37591081	37194029	397052	0.16	0.221572	3.54213	2.81803
rs6001296	-	ENSG00000128394_APOBEC3F	ILMN_15884_7610364	22	22	37622442	37766619	144177	0.16	0.22157	3.63566	2.89595
rs6001296	-	ENSG00000213923_CSNK1E	ILMN_24481_2630053	22	22	37622442	37016644	605798	0.16	0.22157	3.87284	2.92674
rs5750696	-	ENSG00000128383_APOBEC3A	ILMN_12846_2810040	22	22	37621311	37683569	62258	-0.16	0.221631	3.59123	2.81279
rs5757362	-	ENSG00000187051_RPS19BP1	ILMN_8107_5420189	22	22	37636026	38255048	619022	-0.16	0.222326	3.62142	2.83691
rs132526	-	ENSG00000128383_APOBEC3A	ILMN_12846_2810040	22	22	37632729	37683569	50840	0.16	0.222841	3.59123	2.81279
rs4308199	-	ENSG00000100211_CBY1	ILMN_25634_4640039	22	22	37629760	37382604	247156	0.16	0.223044	4.03973	3.04788
rs4494857	-	ENSG00000100211_CBY1	ILMN_25634_4640039	22	22	37629759	37382604	247155	0.16	0.223044	4.03973	3.04788
rs4308199	-	ENSG00000209482_SNORD83A	ILMN_2936_3190544	22	22	37629760	38041164	411404	0.159	0.223726	4.34223	4.22534
rs4494857	-	ENSG00000209482_SNORD83A	ILMN_2936_3190544	22	22	37629759	38041164	411405	0.159	0.223726	4.34223	4.22534
rs2413553	-	ENSG00000179750_APOBEC3B	ILMN_5305_1170471	22	22	37631064	37708351	77287	0.159	0.223856	4.22923	2.99467
rs5000623	-	ENSG00000100221_JOSD1	ILMN_21647_6510180	22	22	37622956	37411630	211326	0.159	0.224198	3.62723	2.8723
rs5000624	-	ENSG00000100221_JOSD1	ILMN_21647_6510180	22	22	37622965	37411630	211335	0.159	0.224198	3.62723	2.8723
rs5757328	-	ENSG00000100221_JOSD1	ILMN_21647_6510180	22	22	37615915	37411630	204285	-0.159	0.224203	3.62723	2.8723
rs2413552	-	ENSG00000100211_CBY1	ILMN_25634_4640039	22	22	37630882	37382604	248278	-0.159	0.224638	4.03973	3.04788
rs5757357	-	ENSG00000128272_ATF4	ILMN_10757_2900170	22	22	37630679	38246515	615836	0.159	0.224757	3.98718	3.66116
rs132518	-	ENSG00000185022_MAFF	ILMN_13774_3940086	22	22	37623718	36927944	695774	0.159	0.225351	4.13017	3.07505
rs5757318	-	ENSG00000100321_SYNGR1	ILMN_19133_3890220	22	22	37605602	38075900	470298	-0.159	0.22567	3.86212	2.93008
rs4361209	-	ENSG00000184949_ILMN_42370	ILMN_42370_1580349	22	22	37611582	37308300	303282	0.159	0.225789	3.68767	2.86204
rs117420195	-	ENSG00000100321_SYNGR1	ILMN_19133_3890220	22	22	37628733	38075900	447167	-0.158	0.226643	3.86212	2.93008
rs6001294	-	ENSG00000100246_DNAL4	ILMN_22246_4010424	22	22	37621023	37504468	116555	-0.158	0.22661	3.54371	2.80508
rs4532056	-	ENSG00000100311_PDGFB	ILMN_18749_5570463	22	22	37629162	37949665	320503	-0.158	0.22677	4.42106	3.3175
rs6001296	-	ENSG00000100156_SLC16A8	ILMN_10997_5080441	22	22	37622442	36804093	818349	-0.158	0.2269	3.59418	2.83348
rs132518	-	ENSG00000198904_APOBEC3C	ILMN_2064_6660441	22	22	37623718	37740208	116490	0.158	0.227556	3.85219	3.10698
rs5757318	-	ENSG00000128394_APOBEC3F	ILMN_15884_7610364	22	22	37605602	37766619	161017	0.158	0.227648	3.63566	2.89595
rs132523	-	ENSG00000184949_ILMN_42370	ILMN_42370_1580349	22	22	37623814	37308300	315514	-0.158	0.228049	3.68767	2.86204
rs132523	-	ENSG00000100201_DDX17	ILMN_28983_6220035	22	22	37623814	37209389	414425	-0.158	0.22848	3.54176	2.79571
rs132520	-	ENSG00000185022_MAFF	ILMN_13774_3940086	22	22	37623763	36927944	695819	-0.158	0.228522	4.13017	3.07505
rs132521	-	ENSG00000185022_MAFF	ILMN_13774_3940086	22	22	37623771	36927944	695827	-0.158	0.228522	4.13017	3.07505
rs2205966	-	ENSG00000100316_RPL3	ILMN_29090_1500437	22	22	37629418	38038836	409418	0.158	0.228516	3.78436	2.90804
rs469987	-	ENSG00000100139_MICALL1	ILMN_25073_770240	22	22	37617301	36632292	985009	-0.158	0.228624	3.62147	2.8125
rs5000625	-	ENSG00000100211_CBY1	ILMN_25634_4640039	22	22	37622969	37382604	240365	0.158	0.228772	4.03973	3.04788
rs5000626	-	ENSG00000100211_CBY1	ILMN_25634_4640039	22	22	37622972	37382604	240368	0.158	0.228772	4.03973	3.04788
rs6001296	-	ENSG00000176177_ENTHD1	ILMN_12200_2690133	22	22	37622442	38468996	846554	0.158	0.228948	99	99
rs132526	-	ENSG00000128394_APOBEC3F	ILMN_15884_7610364	22	22	37632729	37766619	133890	0.158	0.229273	3.63566	2.89595
rs4420791	-	ENSG00000100311_PDGFB	ILMN_18749_5570463	22	22	37629782	37949665	319883	0.157	0.229465	4.42106	3.3175
rs7289554	-	ENSG00000100311_PDGFB	ILMN_18749_5570463	22	22	37620575	37949665	329090	0.157	0.229451	4.42106	3.3175
rs5000623	-	ENSG00000100211_CBY1	ILMN_25634_4640039	22	22	37622956	37382604	240352	0.157	0.229655	4.03973	3.04788
rs5000624	-	ENSG00000100211_CBY1	ILMN_25634_4640039	22	22	37622965	37382604	240361	0.157	0.229655	4.03973	3.04788
rs132513	-	ENSG00000128394_APOBEC3F	ILMN_1659_2570753	22	22	37621572	37766619	145047	0.157	0.230153	3.63566	2.89595
rs132499	-	ENSG00000100324_MAP3K7IP1	ILMN_24224_6400221	22	22	37612289	38125692	513403	-0.157	0.230357	3.57825	2.81578
rs132500	-	ENSG00000100324_MAP3K7IP1	ILMN_24224_6400221	22	22	37612591	38125692	513101	-0.157	0.230357	3.57825	2.81578
rs132501	-	ENSG00000100324_MAP3K7IP1	ILMN_24224_6400221	22	22	37612965	38125692	512727	0.157	0.230357	3.57825	2.81578
[truncated: 6,496 more rows]
